# Supplementary material for: A multicentre study reveals dysbiosis in the microbial co-infection and antimicrobial resistance gene profile in the nasopharynx of COVID-19 patients
Source: Sci Rep. 2023 Mar 13;13:4122. doi: 10.1038/s41598-023-30504-3 (PMC10009844; doi:10.1038/s41598-023-30504-3)
Supplement: Supplementary file 2 — Supplementary Table 1. [file 41598_2023_30504_MOESM2_ESM.xlsx]

## Sheet: ALL COHORTS
Sample	Isolation Location	Age	Sex	Symptom Category	Ct (N gene)	Ct (ORF 1ab)	SARS-CoV-2 reads match to NT per million library reads	Total reads_raw	SARS-CoV-2 % of total reads	Reads that passed initial quality control (%)	Compression Ratio	Reads remaining after_star	Reads remaining after_trimmomatic	Reads remaining after_priceseq_(Reads after final quality control)	Reads after CZID removal of duplicates	Nonhost reads	Nonhost reads percentage of final reads	Number of Taxa Identified	Pathogens per sample	ARG per sample (>25% gene coverage)		Nonhost reads percentage of final reads
BCSIR-392	Dhaka	30	M	Asymptomatic	22.5	24.8	25398.4	472511	2.53984	99.47	2.49	287467	287454	285944	114972	243873	85.287	38	20	5		Asymptomatic	85.287	75.9629	90.783	83.9471	90.0052	92.6299	89.4198	47.1657	64.327	20.865	66.4424	55.9747	64.3004	61.6211
BCSIR-393	Dhaka	50	M	Asymptomatic	24	24.2	34887	221687	3.4887	99.737	2.11	148228	148228	147838	70032	112302	75.9629	34	17	11		Mild	26.5514	83.2931	81.0066	41.5882	23.3294	15.1261	8.142	11.2367	59.8463	44.7292	19.7518	72.8563	61.0086	42.5095	8.89296	57.7067	0.645035	8.98947	19.5364	73.9645	12.4701	55.6812	83.9451	51.354	72.3158	29.9282	29.8101
BCSIR-394	Dhaka	49	M	Asymptomatic	26.6	26	0	837418	0	99.893	6.9	780363	780360	779525	112962	707676	90.783	17	9	3		Severe	67.0679	33.2788	3.90006	2.74367	15.2579	6.69358	3.1915	1.37795	6.91792	6.48934	36.5777
BCSIR-395	Dhaka	35	M	Asymptomatic	26.8	26.9	0	731690	0	99.947	4.52	679595	679595	679236	150423	570199	83.9471	21	10	1		Negative	2.14454	21.484	5.36511	4.14023	2.34681	7.35424	14.4231	17.968	9.98169	20.9	22.1168	21.9537
BCSIR-396	Dhaka	42	M	Asymptomatic	19.2	23	886.36	1420416	0.088636	99.941	8.16	1380076	1380075	1379261	168958	1241406	90.0052	16	8	3
BCSIR-397	Dhaka	43	M	Asymptomatic	23.7	24.2	298.102	2878209	0.0298102	99.945	9.98	2676828	2676826	2675348	268091	2478173	92.6299	10	4	9
BCSIR-398	Dhaka	32	M	Asymptomatic	22.6	24.1	41455.4	864351	4.14554	99.906	3.84	822789	822787	822014	214152	735043	89.4198	34	18	14
BCSIR-54	Dhaka	35	M	Asymptomatic	22	23.7	13672.6	1668662	1.36726	99.871	1.55	261321	261314	260984	168533	123095	47.1657	11	3	4
BCSIR-56	Narayanganj	22	M	Asymptomatic	23.9	25.1	143835	1681779	14.3835	99.887	3.15	504566	504563	503997	160154	324206	64.327	4	1	1
BCSIR-68	Chattagram	37	M	Asymptomatic	25.1	25	245.356	2632907	0.0245356	99.686	1.11	206231	206227	205584	184530	42895	20.865	3	1	1
BCSIR-72	Chattagram	55	M	Asymptomatic	23.4	24.8	4086.27	2659640	0.408627	99.807	1.72	367234	367228	366525	212921	243528	66.4424	29	22	5
BCSIR-74	Dhaka	9	M	Asymptomatic	22.8	24.4	31650.6	2170699	3.16506	99.874	2.15	295929	295929	295557	137482	165437	55.9747	2	0	1
BCSIR-85	Dhaka	32	F	Asymptomatic	22.7	24.6	437.32	2197478	0.043732	99.692	1.59	371503	371492	370357	232930	238141	64.3004	36	29	6
BCSIR-86	Dhaka	66	M	Asymptomatic	20.8	22.1	43994.9	2710369	4.39949	99.807	2.23	663250	663240	661971	297315	407914	61.6211	8	4	1
BCSIR-1	Dhaka	57	M	Mild	27.1	27	0	8533964	0	83.399	1.05	701680	701680	585196	558323	155378	26.5514	22	19	8
BCSIR-12	Dhaka	40	M	Mild	27.8	29	0	2366678	0	99.739	2.55	1143408	1141614	1140427	446658	949897	83.2931	60	36	6
BCSIR-15	Dhaka	27	F	Mild	25.2	26	80346.3	2776730	8.03463	99.632	5.64	310228	309784	309086	54847	250380	81.0066	4	1	1
BCSIR-2a	Dhaka	40	F	Mild	27	28.7	0	1211383	0	97.534	1.02	54331	54331	52991	52202	22038	41.5882	27	20	0																							1
BCSIR-2b	Dhaka	25	M	Mild	27.2	26	0	18351302	0	89.086	1.12	1297566	1297566	1155947	1033344	269676	23.3294	21	19	11
BCSIR-2c	Dhaka	43	F	Mild	22	23.2	398.616	3805672	0.0398616	98.895	1.07	131828	131805	130371	122171	19720	15.1261	2	0	1
BCSIR-37a	Narayanganj	24	F	Mild	21.7	23.2	333.195	4081693	0.0333195	99.175	1.03	197007	196989	195382	188960	15908	8.142	1	0	1
BCSIR-37b	Narayanganj	39	M	Mild	22.1	24.1	332.234	19727071	0.0332234	99.22	1.03	881341	881274	874468	848496	98261	11.2367	1	0	1
BCSIR-3a	Dhaka	29	M	Mild	27	26.5	0	17039297	0	94.893	1.07	3697758	3697758	3508929	3271463	2099963	59.8463	54	38	31							Table x. T.test comparison of group percentage non-host reads of reads that passed QC
BCSIR-3b	Dhaka	50	M	Mild	23	24	332.621	3180796	0.0332621	98.216	1.27	170455	170405	167414	131375	74883	44.7292	10	6	4			Aso	Mild	Severe			Aso	Mild	Severe
BCSIR-42	Dhaka	24	F	Mild	26	27.2	2620.89	4068848	0.262089	97.94	1.12	159355	159304	156072	139918	30827	19.7518	2	0	1		Mild	0.00148565				Mild	0.000959496
BCSIR-420	Dhaka	50	F	Mild	20.5	22	622233	786908	62.2233	99.949	6.13	676071	676071	675723	110189	492307	72.8563	2	1	1		Severe	8.66246e-07	0.000124008			Severe	8.66246e-07	0.000175624
BCSIR-421	Dhaka	35	M	Mild	20.9	22.2	325760	199039	32.576	99.727	2.14	107828	107827	107534	50133	65605	61.0086	1	0	1		Negative	8.43223e-09	1.38107e-13	0.271574		Negative	8.43223e-09	5.43681e-13	0.271574
BCSIR-422	Dhaka	43	F	Mild	22.8	23.4	71869.7	291472	7.18697	99.664	1.47	50922	50922	50751	34516	21574	42.5095	1	0	1								p<0.001	p<0.001	ns
BCSIR-423	Dhaka	55	M	Mild	23.3	28	3919.67	329875	0.391967	98.744	1.15	39812	39810	39312	34176	3496	8.89296	3	1	1
BCSIR-424	Dhaka	44	M	Mild	23.2	24.5	4963.5	226856	0.49635	98.754	1.3	34997	34993	34561	26653	19944	57.7067	37	24	1
BCSIR-425	Dhaka	33	M	Mild	21.5	23.3	1542.56	181516	0.154256	99.943	4.1	173268	173262	173169	42286	1117	0.645035	3	2	0
BCSIR-426	Dhaka	74	M	Mild	23.5	24.2	4778.3	143775	0.47783	93.324	1.04	10275	10267	9589	9183	862	8.98947	1	0	0
BCSIR-427	Dhaka	22	M	Mild	24	24.5	134885	333714	13.4885	99.867	2.9	237971	237957	237654	82016	46429	19.5364	3	1	1
BCSIR-428	Dhaka	45	M	Mild	21.8	21.2	574503	596556	57.4503	99.926	5.44	465659	465657	465315	85486	344168	73.9645	1	0	0
BCSIR-4a	Narayanganj	50	F	Mild	25.4	26	39.9697	21866571	0.00399697	86.319	1.1	1213791	1213791	1047736	956431	130654	12.4701	3	3	4
BCSIR-4b	Dhaka	21	M	Mild	21.4	22.3	4720.11	3697158	0.472011	96.703	1.79	49928	49873	48282	26942	26884	55.6812	2	0	1
BCSIR-50	Dhaka	60	F	Mild	22.7	24.2	346439	2528825	34.6439	99.861	10.41	1135446	1135026	1133870	108950	951828	83.9451	3	2	2
BCSIR-51	Narayanganj	31	M	Mild	22.1	24	4790.56	1564327	0.479056	99.67	1.97	240051	240043	239259	121299	122869	51.354	7	4	1
BCSIR-52	Narayanganj	65	F	Mild	21.4	22.3	221839	2098600	22.1839	99.871	4.69	950158	950156	948929	202188	686226	72.3158	5	2	1
BCSIR-53	Narayanganj	30	M	Mild	20.9	22.9	8256.56	1517944	0.825656	99.871	1.42	180588	180588	180355	126978	53977	29.9282	3	1	1
BCSIR-55	Narayanganj	24	M	Mild	26.7	27	0	1900728	0	99.781	1.48	147763	147759	147440	99400	43952	29.8101	1	0	1
BCSIR-57	Narayanganj	35	F	Mild	22.8	24	10839.1	2016503	1.08391	99.555	1.41	172176	172168	171410	121957	54370	31.7193	2	0	1
BCSIR-58	Narayanganj	32	M	Mild	23.3	24.8	4641.51	2262195	0.464151	99.072	1.88	269262	269245	266763	141527	151785	56.8988	6	3	2
BCSIR-59	Narayanganj	45	M	Mild	21.6	23.3	19117.4	1897120	1.91174	99.834	1.46	185146	185146	184839	126546	65238	35.2945	2	0	1
BCSIR-5a	Dhaka	27	F	Mild	27.9	27.1	0	22501710	0	89.702	1.12	1452995	1452995	1303369	1159311	400130	30.6997	19	14	15
BCSIR-5b	Dhaka	29	F	Mild	25.2	26	3889.84	3632281	0.388984	94.537	1.67	42740	41983	40405	24210	23504	58.171	2	0	1
BCSIR-60	Narayanganj	20	M	Mild	21.9	23	19717.8	2033594	1.97178	99.842	2.16	447547	447544	446841	206896	247707	55.4352	7	4	1
BCSIR-61	Narayanganj	10	M	Mild	21.4	22.8	741.292	1502781	0.0741292	99.761	1.6	164754	164751	164361	102749	66586	40.512	6	2	1				Table. Sequencing reads obtained from nasopharyngeal swabs of COVID-19 cohorts.
BCSIR-62	Narayanganj	39	M	Mild	23.1	24.2	149765	2124969	14.9765	99.811	2.84	716122	716117	714771	251571	451676	63.1917	8	4	1				Cohort	n	Average Total Reads after QCa	Standard Deviation	Average Non-host Readsa	Standard Deviation	% Non-host reads of total reads after QC
BCSIR-64	Narayanganj	32	M	Mild	21.9	23.8	927.552	1889922	0.0927552	99.53	1.11	90150	90146	89726	81173	5318	5.92693	2	0	1				Negative control	12	25222	18315	3856	4509	15
BCSIR-66	Chattagram	52	M	Mild	21.9	23.1	17103.5	3922134	1.71035	99.732	3.48	3406999	3406095	3397880	976476	2949665	86.809	70	43	11				Severe (ICU)	11	58579	78813	22673	54306	39
BCSIR-67	Chattagram	28	M	Mild	22.4	24.5	11579	2699273	1.1579	99.77	1.47	634317	634312	632858	429242	446437	70.543	52	30	8				Asymptomatic	14	673867	662878	545278	643908	81
BCSIR-69	Chattagram	25	F	Mild	24.1	23.1	489643	3057802	48.9643	99.971	6.95	2342867	2342866	2342182	336911	1758326	75.0721	6	2	1				Mild	64	733384	1100353	458452	814360	63
BCSIR-6a	Dhaka	40	M	Mild	24	25.2	120.797	2276552	0.0120797	99.407	1.03	517194	517194	514126	499919	317573	61.7695	46	30	9				Asymptomatic+Mild	78	722701	1032158	474036	783408	66
BCSIR-6b	Narayanganj	48	M	Mild	22.9	23.8	400.504	9360697	0.0400504	87.477	1.08	1001996	1001996	876518	809661	369776	42.1869	8	6	11				COVID-19 all	89	640619	990558	418250	748108	65
BCSIR-6c	Dhaka	21	M	Mild	23.4	24.5	51594.9	3092903	5.15949	99.589	2.04	333565	333546	332194	162646	177568	53.4531	2	0	1				a. Data include SARS-CoV-2 reads
BCSIR-70	Chattagram	60	F	Mild	22.7	23.6	25381.8	2268356	2.53818	99.883	2	294124	294122	293781	147131	160098	54.4957	5	2	1
BCSIR-71	Chattagram	34	F	Mild	25.2	21.9	501082	4294588	50.1082	99.929	8.53	3035687	3035686	3033518	355629	2241076	73.8771	2	0	1
BCSIR-73	Dhaka	45	F	Mild	25	23.9	723812	4520886	72.3812	99.932	11.34	4406052	4406052	4403057	388333	3308234	75.1349	3	1	1				TABLE X. Taxa, pathogens and ARG identified in COVID-19 cohorts.
BCSIR-75	Dhaka	31	M	Mild	24.3	26.7	6331.81	2543835	0.633181	99.523	3.05	423024	422642	421006	138104	328205	77.9573	10	3	8				COVID-19 cohort	Total	Mean	StdDev	Median	Mode	p-valuea
BCSIR-76	Dhaka	38	F	Mild	23.3	24.5	26647.9	1290420	2.66479	99.912	1.93	211106	211104	210920	109388	108707	51.5394	6	2	5				Taxa						Severe	Negative	Mild
BCSIR-77	Dhaka	33	F	Mild	24.3	20.8	551884	127505	55.1884	99.918	2.76	105572	105572	105485	38271	74157	70.301	3	1	1				Severe	35	3.2	1.5	3	3
BCSIR-78	Dhaka	45	F	Mild	21.8	23.5	228441	2501016	22.8441	99.916	3.55	1179855	1179854	1178863	331712	840448	71.2931	34	25	5				Mild	956	14.9	19.4	6	2	5.1e-06	0.0108287
BCSIR-7a	Dhaka	40	M	Mild	26.5	26	0	6088251	0	99.83	1.18	5836600	5836600	5826678	4957737	4047703	69.4685	77	48	16				Asymptomatic	263	18.8	13.2	17	34	0.00033	0.0056713	0.19
BCSIR-7b	Dhaka	50	F	Mild	22.2	23	562.686	13718130	0.0562686	96.613	1.16	1380251	1380251	1333500	1147388	633522	47.5082	7	5	5				Negative	91	7.6	6.7	7		0.0232688
BCSIR-7c	Dhaka	43	M	Mild	22.6	24.5	82.1026	1790443	0.00821026	99.726	1.98	577889	577108	576305	290432	475024	82.4258	50	32	7				Pathogens
BCSIR-80	Dhaka	38	M	Mild	24.7	26	5175.16	1852117	0.517516	98.963	2.71	333915	331442	330452	121988	250840	75.9082	41	33	4				Severe	15	1.4	1.1	1	1
BCSIR-81	Dhaka	46	M	Mild	23.5	24.9	559.036	2910368	0.0559036	99.078	1.33	183121	182855	181433	135924	75872	41.8182	19	12	5				Mild	605	9.5	13.2	2	0	4.4e-06	0.0704445
BCSIR-82	Dhaka	27	F	Mild	22.5	24.3	49736.8	1402019	4.97368	99.956	1.67	387353	387350	387181	231499	233390	60.2793	36	23	7				Asymptomatic	146	10.4	9.2	9	4	0.0014	0.0741385	0.37
BCSIR-83	Dhaka	34	M	Mild	21.8	23.6	6910.36	5843547	0.691036	99.505	3.26	1132858	1132380	1127250	345661	905350	80.3149	30	24	8				Negative	73	6.1	5.3	6	1	0.00527925
BCSIR-84	Dhaka	38	F	Mild	23.1	24	295648	2053832	29.5648	99.919	5.65	895861	895861	895132	158536	628528	70.2162	6	2	4				ARG
BCSIR-87	Narayanganj	20	F	Mild	19.3	22	9067	2314218	0.9067	99.709	1.84	381960	381955	380849	207424	176728	46.4037	5	2	1				Severe	12	1.1	0.7	1	1
BCSIR-88	Narayanganj	62	M	Mild	20.3	22.3	265.219	3529153	0.0265219	99.51	1.07	124508	124502	123898	115396	22299	17.9979	2	0	1				Mild	238	3.7	5.1	1	1	0.0001	3.37662e-07
BCSIR-8a	Dhaka	51	M	Mild	25.9	26	0	1278103	0	97.65	1.02	153964	153964	150346	147818	84604	56.2729	53	37	6				Asymptomatic	65	4.6	4.1	4	1	0.0035	0.00067505	0.24
BCSIR-8b	Dhaka	28	M	Mild	25.2	26	191.159	8783265	0.0191159	91.07	1.11	440622	440622	401275	361802	66829	16.6542	6	4	1				Negative	2	0.2	0.4	0	0	0.000738569
BCSIR-9	Dhaka	26	M	Mild	20.6	22	10738.1	2323214	1.07381	97.235	2.36	58525	57466	56907	24126	42602	74.8625	2	0	1				a. Bold text indicates not significant; Welch’s t test, unequal variances
BCSIR-390	Dhaka	47	M	Mild-Reinfection	18.64	22.2	4266.91	273500	0.426691	98.884	1.1	28675	28674	28355	25717	7967	28.0973	19	13	1
BCSIR-391	Dhaka	40	M	Mild-Reinfection	16.33	18.64	370403	338653	37.0403	99.8	2.95	196761	196759	196368	66568	144277	73.4728	22	18	2
BCSIR-399	Dhaka	45	M	Negative	NA	NA	0	358005	0	97.06	1.05	17007	17002	16507	15677	354	2.14454	0	0	0				Table x. Comparison of taxa and pathogens identified in COVID-19 cohorts.
BCSIR-400	Dhaka	26	M	Negative	NA	NA	0	94043	0	99.336	1.19	19577	19572	19447	16388	4178	21.484	2	2	0				TAXA CARRIAGE	SEVERE	MILD	ASYMPTOMATIC	NEGATIVE
BCSIR-401	Dhaka	32	M	Negative	NA	NA	0	130732	0	98.202	1.09	8674	8673	8518	7800	457	5.36511	1	1	0				SEVERE	1
BCSIR-402	Dhaka	37	M	Negative	NA	NA	0	117945	0	97.86	1.07	12242	12239	11980	11209	496	4.14023	1	1	0				MILD	5.05064e-06	1
BCSIR-403	Dhaka	57	M	Negative	NA	NA	0	234270	0	98.608	1.08	18106	18104	17854	16485	419	2.34681	1	1	0				ASYMPTOMATIC	0.000333329	0.187888	1
BCSIR-404	Dhaka	38	F	Negative (recovered)	NA	NA	0	232564	0	98.929	1.17	26335	26332	26053	22214	1916	7.35424	5	4	0				NEGATIVE	0.0232688	0.0108287	0.0056713
BCSIR-405	Dhaka	34	M	Negative (recovered)	NA	NA	0	17724	0	98.445	1.1	2958	2958	2912	2645	420	14.4231	12	9	0				PATHOGEN CARRIAGE
BCSIR-406	Narayanganj	22	M	Negative (recovered)	NA	NA	0	183041	0	99.363	1.32	39880	39878	39626	30115	7120	17.968	16	13	1				SEVERE	1
BCSIR-407	Narayanganj	35	F	Negative (recovered)	NA	NA	0	245154	0	98.894	1.1	29824	29822	29494	26844	2944	9.98169	8	7	0				MILD	4.40842e-06	1		1
BCSIR-408	Narayanganj	45	M	Negative (recovered)	NA	NA	0	136514	0	99.77	1.81	62210	62206	62067	34290	12972	20.9	12	8	0				ASYMPTOMATIC	0.00139547	0.3723	1
BCSIR-409	Narayanganj	32	M	Negative (recovered)	NA	NA	0	24850	0	99.716	1.34	13739	13736	13700	10256	3030	22.1168	17	13	0				NEGATIVE	0.00527925	0.0704445	0.0741385
BCSIR-410	Narayanganj	39	M	Negative (recovered)	NA	NA	0	197285	0	99.041	1.49	55029	55025	54501	36663	11965	21.9537	16	14	1				ARG
BCSIR_376A	Narayanganj, BD	47	M	Severe (ICU)	25	24.9	214175	396664	21.4175	99.85	3.35	270440	270437	270034	80685	181106	67.0679	3	0	1				SEVERE	1
BCSIR-411	Dhaka, BD	32	M	Severe (ICU)	23.3	24.6	10170	288018	1.017	99.412	1.23	31968	31966	31780	25842	10576	33.2788	2	0	1				MILD	0.000101596
BCSIR-412	Dhaka, BD	37	M	Severe (ICU)	25.7	27	57	247529	0.0057	98.267	1.18	26719	26719	26256	22287	1024	3.90006	4	1	1				ASYMPTOMATIC	0.00346069	0.237727
BCSIR-413	Dhaka, BD	57	M	Severe (ICU)	25.8	26.5	8	301586	0.0008	99.251	1.11	29782	29781	29559	26718	811	2.74367	2	1	2				NEGATIVE	0.000738569	3.37662e-07	0.00067505
BCSIR-414	Dhaka, BD	38	F	Severe (ICU)	27.2	28.1	2	144652	0.0002	98.78	1.17	19175	19173	18941	16241	2890	15.2579	3	2	1				Welch's t test, unequal variances
BCSIR-415	Dhaka, BD	34	M	Severe (ICU)	26.2	26	117	153370	0.0117	98.357	1.05	18136	18134	17838	16983	1194	6.69358	4	2	1
BCSIR-416	Dhaka, BD	22	M	Severe (ICU)	19.6	21.7	0	568692	0	99.573	1.74	81501	81491	81153	46609	2590	3.1915	4	2	1
BCSIR-417	Dhaka, BD	35	F	Severe (ICU)	23	23.3	0	216232	0	95.435	1.02	10646	10642	10160	9950	140	1.37795	0	0	0
BCSIR-418	Dhaka, BD	45	M	Severe (ICU)	25.8	26.3	37	81405	0.0037	98.929	1.32	16146	16142	15973	12101	1105	6.91792	5	3	2
BCSIR-419	Dhaka, BD	32	M	Severe (ICU)	27.4	28	65	193978	0.0065	98.733	1.09	14203	14202	14023	12886	910	6.48934	3	1	0
BCSIR-65	Chattagram, BD	47	M	Severe (ICU)	23.3	26.1	1025	1707239	0.1025	99.701	1.37	129041	129038	128655	93849	47059	36.5777	5	3	2
					23.4176	24.4476	73917.7	2.8628e+06	7.39177	98.4429	2.40881	578261	578159	567502	270596	369015	44.5802	13.3168	8.30693	3.13861	mean
					2.2691	1.88021	159416	4.49675e+06	15.9416	2.99897	2.1495	961550	961528	950549	615080	714609	28.2185	16.9133	11.4488	4.54979	Std dev
					2084.17	2175.84	6.57868e+06	289142461	657.868	9942.73	243.29	58404316	58394027	57317736	27330154	37270506	4502.6	1345	839	317	total
																		1345	839	317	total
[truncated: 37 more columns]

## Sheet: merged_no trimmomatic etc
Sample	Isolation Location	Age	Sex	Symptom Category	Ct (N gene)	Ct (ORF 1ab)	SARS-CoV-2 reads match to NT per million reads	total_reads after QC	nonhost_reads	nonhost_reads_percent	quality_control	compression_ratio	Unique reads in sample	Number of Taxa Identified	Pathogens per sample	ARG per sample	% Pathogens realtive to all taxa	Column1
BCSIR-395	Dhaka	35	M	Asymptomatic	26.8	26.9		731690	570199	77.929	99.947	4.52	150423	21	10	1	47.619		TABLE_Taxa and pathogen identification: LIVE DATA ANALYSIS CAUTION: will change with sorting						Table x. Taxa and pathogens in COVID-19 cohorts
BCSIR-56	Narayanganj	22	M	Asymptomatic	23.9	25.1	143835	1681779	324206	19.278	99.887	3.15	160154	4	1	1	25			TAXA		PATHOGENS				TAXA		PATHOGENS
BCSIR-74	Dhaka	9	M	Asymptomatic	22.8	24.4	31650.6	2170699	165437	7.621	99.874	2.15	137482	2	0	1	0			mean	stdev	mean	stdev			mean	stdev	mean	stdev
BCSIR-68	Chattagram	37	M	Asymptomatic	25.1	25	245.356	2632907	42895	1.629	99.686	1.11	184530	3	1	1	33.3333		SEVERE	3.18182	1.47093	1.36364	1.12006		SEVERE	3.18182	1.47093	1.36364	1.12006
BCSIR-86	Dhaka	66	M	Asymptomatic	20.8	22.1	43994.9	2710369	407914	15.05	99.807	2.23	297315	8	4	1	50		MILD	14.9375	19.4062	9.45312	13.1824		MILD	14.9375	19.4062	9.45312	13.1824
BCSIR-394	Dhaka	49	M	Asymptomatic	26.6	26		837418	707676	84.507	99.893	6.9	112962	17	9	3	52.9412		ASYMPTOMATIC	18.7857	13.1628	10.4286	9.21299		ASYMPTOMATIC	18.7857	13.1628	10.4286	9.21299
BCSIR-396	Dhaka	42	M	Asymptomatic	19.2	23	886.36	1420416	1241406	87.397	99.941	8.16	168958	16	8	3	50		MILD+ASO	15.6282	18.4279	9.62821	12.5161		MILD+ASO	15.6282	18.4279	9.62821	12.5161
BCSIR-54	Dhaka	35	M	Asymptomatic	22	23.7	13672.6	1668662	123095	7.377	99.871	1.55	168533	11	3	4	27.2727		NEGATIVE_ALL	7.58333	6.70764	6.08333	5.28219		NEGATIVE_ALL	7.58333	6.70764	6.08333	5.28219
BCSIR-392	Dhaka	30	M	Asymptomatic	22.5	24.8	25398.4	472511	243873	51.612	99.47	2.49	114972	38	20	5	52.6316		NEVER INFECTED	1	0.707107	1	0.707107		NEVER INFECTED	1	0.707107	1	0.707107
BCSIR-72	Chattagram	55	M	Asymptomatic	23.4	24.8	4086.27	2659640	243528	9.156	99.807	1.72	212921	29	22	5	75.8621		RECOVERED	12.2857	4.49868	9.71429	3.72891		RECOVERED	12.2857	4.49868	9.71429	3.72891
BCSIR-85	Dhaka	32	F	Asymptomatic	22.7	24.6	437.32	2197478	238141	10.837	99.692	1.59	232930	36	29	6	80.5556
BCSIR-397	Dhaka	43	M	Asymptomatic	23.7	24.2	298.102	2878209	2478173	86.101	99.945	9.98	268091	10	4	9	40
BCSIR-393	Dhaka	50	M	Asymptomatic	24	24.2	34887	221687	112302	50.658	99.737	2.11	70032	34	17	11	50
BCSIR-398	Dhaka	32	M	Asymptomatic	22.6	24.1	41455.4	864351	735043	85.04	99.906	3.84	214152	34	18	14	52.9412		TABLE -statisitcal comparison Taxa and pathogen identificiation: LIVE DATA ANALYSIS_CAUTION WILL CHANGE WITH SORTING
BCSIR-426	Dhaka	74	M	Mild	23.5	24.2	4778.3	143775	862	0.6	93.324	1.04	9183	1	0	0	0		TAXA CARRIAGE	SEVERE	MILD	ASYMPTOMATIC	NEGATIVE		Table x. Statistical comparison of taxa and pathogens identified in COVID-19 cohorts.
BCSIR-425	Dhaka	33	M	Mild	21.5	23.3	1542.56	181516	1117	0.615	99.943	4.1	42286	3	2	0	66.6667		NEGATIVE_ALL	0.0232688					TAXA CARRIAGE	SEVERE	MILD	ASYMPTOMATIC	NEGATIVE
BCSIR-428	Dhaka	45	M	Mild	21.8	21.2	574503	596556	344168	57.692	99.926	5.44	85486	1	0	0	0		NEVER INFECTED	0.000666639	1.60114e-07	0.000149616			NEGATIVE_ALL	0.0232688
BCSIR-2a	Dhaka	40	F	Mild	27	28.7		1211383	22038	1.819	97.534	1.02	52202	27	20	0	74.0741		RECOVERED	0.000692031	0.188052	0.093178			NEVER INFECTED	0.000666639	1.60114e-07	0.000149616
BCSIR-77	Dhaka	33	F	Mild	24.3	20.8	551884	127505	74157	58.16	99.918	2.76	38271	3	1	1	33.3333		MILD	5.24866e-06			0.0108287		RECOVERED	0.000692031	0.188052	0.093178
BCSIR-421	Dhaka	35	M	Mild	20.9	22.2	325760	199039	65605	32.961	99.727	2.14	50133	1	0	1	0		ASYMPTOMATIC	0.000333329	0.187888		0.0056713		MILD	5.24866e-06			0.0108287
BCSIR-424	Dhaka	44	M	Mild	23.2	24.5	4963.5	226856	19944	8.791	98.754	1.3	26653	37	24	1	64.8649		MILD+ASYMPTOMATIC	5.05925e-08			0.00355735		ASYMPTOMATIC	0.000333329	0.187888		0.0056713
BCSIR-422	Dhaka	43	F	Mild	22.8	23.4	71869.7	291472	21574	7.402	99.664	1.47	34516	1	0	1	0		PATHOGEN CARRIAGE						MILD+ASYMPTOMATIC	5.05925e-08			0.00355735
BCSIR-423	Dhaka	55	M	Mild	23.3	28	3919.67	329875	3496	1.06	98.744	1.15	34176	3	1	1	33.3333		NEGATIVE_ALL	0.00527925					PATHOGEN CARRIAGE
BCSIR-427	Dhaka	22	M	Mild	24	24.5	134885	333714	46429	13.913	99.867	2.9	82016	3	1	1	33.3333		NEVER INFECTED	0.223528	1.92983e-06	0.00134094			NEGATIVE_ALL	0.00527925
BCSIR-420	Dhaka	50	F	Mild	20.5	22	622233	786908	492307	62.562	99.949	6.13	110189	2	1	1	50		RECOVERED	0.000404712	0.452488	0.4973			NEVER INFECTED	0.223528	1.92983e-06	0.00134094
BCSIR-61	Narayanganj	10	M	Mild	21.4	22.8	741.292	1502781	66586	4.431	99.761	1.6	102749	6	2	1	33.3333		MILD	4.40842e-06			0.0704445		RECOVERED	0.000404712	0.452488	0.4973						Table - Identification of taxa, pathogen and ARG in negative control cohort
BCSIR-53	Narayanganj	30	M	Mild	20.9	22.9	8256.56	1517944	53977	3.556	99.871	1.42	126978	3	1	1	33.3333		ASYMPTOMATIC	0.00139547	0.3723		0.0741385		MILD	4.40842e-06			0.0704445					Taxa	91	7.58333	6.70764	6.5	1
BCSIR-51	Narayanganj	31	M	Mild	22.1	24	4790.56	1564327	122869	7.854	99.67	1.97	121299	7	4	1	57.1429		MILD+ASYMPTOMATIC	9.74607e-08			0.0487896		ASYMPTOMATIC	0.00139547	0.3723		0.0741385					Pathogens	73	6.08333	5.28219	5.5	1
BCSIR-64	Narayanganj	32	M	Mild	21.9	23.8	927.552	1889922	5318	0.281	99.53	1.11	81173	2	0	1	0		ARG						MILD+ASYMPTOMATIC	9.74607e-08			0.0487896					ARG	2	0.17	0.39	0	0
BCSIR-59	Narayanganj	45	M	Mild	21.6	23.3	19117.4	1897120	65238	3.439	99.834	1.46	126546	2	0	1	0		NEGATIVE_ALL	0.000738569					ARG										total	mean	stdev	median	mode
BCSIR-55	Narayanganj	24	M	Mild	26.7	27		1900728	43952	2.312	99.781	1.48	99400	1	0	1	0		NEVER INFECTED	0.000211391	1.0054e-07	0.000605747			NEGATIVE_ALL	0.000738569
BCSIR-57	Narayanganj	35	F	Mild	22.8	24	10839.1	2016503	54370	2.696	99.555	1.41	121957	2	0	1	0		RECOVERED	0.00560098	1.06752e-06	0.00104458			NEVER INFECTED	0.000211391	1.0054e-07	0.000605747
BCSIR-60	Narayanganj	20	M	Mild	21.9	23	19717.8	2033594	247707	12.181	99.842	2.16	206896	7	4	1	57.1429		MILD	0.000101596			3.37662e-07		RECOVERED	0.00560098	1.06752e-06	0.00104458
BCSIR-52	Narayanganj	65	F	Mild	21.4	22.3	221839	2098600	686226	32.699	99.871	4.69	202188	5	2	1	40		ASYMPTOMATIC	0.00346069	0.237727		0.00067505		MILD	0.000101596			3.37662e-07
BCSIR-62	Narayanganj	39	M	Mild	23.1	24.2	149765	2124969	451676	21.256	99.811	2.84	251571	8	4	1	50		MILD+ASYMPTOMATIC	5.14345e-06			2.46997e-09		ASYMPTOMATIC	0.00346069	0.237727		0.00067505
BCSIR-70	Chattagram	60	F	Mild	22.7	23.6	25381.8	2268356	160098	7.058	99.883	2	147131	5	2	1	40		Welch's t test, unequal variances						MILD+ASYMPTOMATIC	5.14345e-06			2.46997e-09
BCSIR-87	Narayanganj	20	F	Mild	19.3	22	9067	2314218	176728	7.637	99.709	1.84	207424	5	2	1	40								Welch's t test, unequal variances
BCSIR-9	Dhaka	26	M	Mild	20.6	22	10738.1	2323214	42602	1.834	97.235	2.36	24126	2	0	1	0
BCSIR-15	Dhaka	27	F	Mild	25.2	26	80346.3	2776730	250380	9.017	99.632	5.64	54847	4	1	1	25								conclude:	The SARS-CoV-2-positive cohort with mild or no COVID-19 symptoms carry more taxa in the nasopahrynx than SARS-CoV-2-negative individuals.
BCSIR-69	Chattagram	25	F	Mild	24.1	23.1	489643	3057802	1758326	57.503	99.971	6.95	336911	6	2	1	33.3333									Persons with severe disease have significantly fewer identifiable taxa than all other cohorts.
BCSIR-6c	Dhaka	21	M	Mild	23.4	24.5	51594.9	3092903	177568	5.741	99.589	2.04	162646	2	0	1	0
BCSIR-88	Narayanganj	62	M	Mild	20.3	22.3	265.219	3529153	22299	0.632	99.51	1.07	115396	2	0	1	0
BCSIR-5b	Dhaka	29	F	Mild	25.2	26	3889.84	3632281	23504	0.647	94.537	1.67	24210	2	0	1	0
BCSIR-4b	Dhaka	21	M	Mild	21.4	22.3	4720.11	3697158	26884	0.727	96.703	1.79	26942	2	0	1	0
BCSIR-2c	Dhaka	43	F	Mild	22	23.2	398.616	3805672	19720	0.518	98.895	1.07	122171	2	0	1	0
BCSIR-42	Dhaka	24	F	Mild	26	27.2	2620.89	4068848	30827	0.758	97.94	1.12	139918	2	0	1	0
BCSIR-37a	Narayanganj	24	F	Mild	21.7	23.2	333.195	4081693	15908	0.39	99.175	1.03	188960	1	0	1	0
BCSIR-71	Chattagram	34	F	Mild	25.2	21.9	501082	4294588	2241076	52.184	99.929	8.53	355629	2	0	1	0
BCSIR-73	Dhaka	45	F	Mild	25	23.9	723812	4520886	3308234	73.177	99.932	11.34	388333	3	1	1	33.3333
BCSIR-8b	Dhaka	28	M	Mild	25.2	26	191.159	8783265	66829	0.761	91.07	1.11	361802	6	4	1	66.6667
BCSIR-37b	Narayanganj	39	M	Mild	22.1	24.1	332.234	19727071	98261	0.498	99.22	1.03	848496	1	0	1	0
BCSIR-58	Narayanganj	32	M	Mild	23.3	24.8	4641.51	2262195	151785	6.71	99.072	1.88	141527	6	3	2	50		COVID-19 cohorta	Total taxa (non-redundant)	Range per sample	Mean	Standard Deviation	Median	Mode	Per sample p-valueb
BCSIR-50	Dhaka	60	F	Mild	22.7	24.2	346439	2528825	951828	37.639	99.861	10.41	108950	3	2	2	66.6667		Taxa							Severe	Mild	Asymptomatic	Negative
BCSIR-80	Dhaka	38	M	Mild	24.7	26	5175.16	1852117	250840	13.543	98.963	2.71	121988	41	33	4	80.4878		Severe	35 (10)	0-5	3.18182	1.47093	3.18182	1.47093
BCSIR-84	Dhaka	38	F	Mild	23.1	24	295648	2053832	628528	30.603	99.919	5.65	158536	6	2	4	33.3333		Mild	956 (127)	1-77	14.9375	19.4062	14.9375	19.4062	5.24866e-06			0.0108287
BCSIR-3b	Dhaka	50	M	Mild	23	24	332.621	3180796	74883	2.354	98.216	1.27	131375	10	6	4	60		Asymptomatic	263 (102)	2-36	18.7857	13.1628	18.7857	13.1628	0.000333329	0.187888		0.0056713
BCSIR-4a	Narayanganj	50	F	Mild	25.4	26	39.9697	21866571	130654	0.598	86.319	1.1	956431	3	3	4	100		Mild+Asymptomatic	1219 (174)	1-77	15.6282	18.4279	15.6282	18.4279	5.05925e-08			0.00355735
BCSIR-76	Dhaka	38	F	Mild	23.3	24.5	26647.9	1290420	108707	8.424	99.912	1.93	109388	6	2	5	33.3333		Negative_All	91 (30)	0-17	7.58333	6.70764	7.58333	6.70764	0.0232688
BCSIR-78	Dhaka	45	F	Mild	21.8	23.5	228441	2501016	840448	33.604	99.916	3.55	331712	34	25	5	73.5294		Never Infected	10	0-5	1	0.707107	1	0.707107	0.000666639	1.60114e-07	0.000149616
BCSIR-81	Dhaka	46	M	Mild	23.5	24.9	559.036	2910368	75872	2.607	99.078	1.33	135924	19	12	5	63.1579		Recovered	81	8-17	12.2857	4.49868	12.2857	4.49868	0.000692031	0.188052	0.093178
BCSIR-7b	Dhaka	50	F	Mild	22.2	23	562.686	13718130	633522	4.618	96.613	1.16	1147388	7	5	5	71.4286		Pathogens
BCSIR-8a	Dhaka	51	M	Mild	25.9	26		1278103	84604	6.619	97.65	1.02	147818	53	37	6	69.8113		Severe	15	0-3	1.36364	1.12006	1.36364	1.12006
BCSIR-12	Dhaka	40	M	Mild	27.8	29		2366678	949897	40.136	99.739	2.55	446658	60	36	6	60		Mild	605	0-48	9.45312	13.1824	9.45312	13.1824	4.40842e-06			0.0704445
BCSIR-82	Dhaka	27	F	Mild	22.5	24.3	49736.8	1402019	233390	16.647	99.956	1.67	231499	36	23	7	63.8889		Asymptomatic	146	0-29	10.4286	9.21299	10.4286	9.21299	0.00139547	0.3723		0.0741385
BCSIR-7c	Dhaka	43	M	Mild	22.6	24.5	82.1026	1790443	475024	26.531	99.726	1.98	290432	50	32	7	64		Mild+Asymptomatic	751	0-48	9.62821	12.5161	9.62821	12.5161	9.74607e-08			0.0487896
BCSIR-75	Dhaka	31	M	Mild	24.3	26.7	6331.81	2543835	328205	12.902	99.523	3.05	138104	10	3	8	30		Negative_All	73	0-14	6.08333	5.28219	6.08333	5.28219	0.00527925
BCSIR-67	Chattagram	28	M	Mild	22.4	24.5	11579	2699273	446437	16.539	99.77	1.47	429242	52	30	8	57.6923		Never Infected	5	0-2	1	0.707107	1	0.707107	0.223528	1.92983e-06	0.00134094
BCSIR-83	Dhaka	34	M	Mild	21.8	23.6	6910.36	5843547	905350	15.493	99.505	3.26	345661	30	24	8	80		Recovered	68	1-14	9.71429	3.72891	9.71429	3.72891	0.000404712	0.452488	0.4973
BCSIR-1	Dhaka	57	M	Mild	27.1	27		8533964	155378	1.821	83.399	1.05	558323	22	19	8	86.3636		ARG
BCSIR-6a	Dhaka	40	M	Mild	24	25.2	120.797	2276552	317573	13.95	99.407	1.03	499919	46	30	9	65.2174		Severe	12	0-2	1.1	0.7	1	1
BCSIR-66	Chattagram	52	M	Mild	21.9	23.1	17103.5	3922134	2949665	75.206	99.732	3.48	976476	70	43	11	61.4286		Mild	238	0-31	3.7	5.1	1	1	0.000101596			3.37662e-07
BCSIR-6b	Narayanganj	48	M	Mild	22.9	23.8	400.504	9360697	369776	3.95	87.477	1.08	809661	8	6	11	75		Asymptomatic	65	0-14	4.6	4.1	4	1	0.00346069	0.237727		0.00067505
BCSIR-2b	Dhaka	25	M	Mild	27.2	26		18351302	269676	1.47	89.086	1.12	1033344	21	19	11	90.4762		Mild+Asymptomatic	303	0-31	3.9	4.9	2	0	5.14345e-06			2.46997e-09
BCSIR-5a	Dhaka	27	F	Mild	27.9	27.1		22501710	400130	1.778	89.702	1.12	1159311	19	14	15	73.6842		Negative_All	2	0-1	0.17	0.39	0	0	0.000738569
BCSIR-7a	Dhaka	40	M	Mild	26.5	26		6088251	4047703	66.484	99.83	1.18	4957737	77	48	16	62.3377		Never Infected	0	na	na	na	na	na	0.000211391	1.0054e-07	0.000605747
BCSIR-3a	Dhaka	29	M	Mild	27	26.5		17039297	2099963	12.324	94.893	1.07	3271463	54	38	31	70.3704		Recovered	2	0-1	0.3	0.5	0	0	0.00560098	1.06752e-06	0.00104458
BCSIR-390	Dhaka	47	M	Mild-Reinfection	18.64	22.2	4266.91	28355	7967	12.324	98.884	1.1	25717	19	13	1	68.4211		a. Severe, n = 11; Mild, n = 68; Asymptomatic, n = 14; Negative_All, n = 12' Never Infected, n = 5; Recovered, n = 7.
BCSIR-391	Dhaka	40	M	Mild-Reinfection	16.33	18.64	370403	196368	144277	12.324	99.8	2.95	66568	22	18	2	81.8182		b. Bold text, not significant; Welch’s t test, unequal variances
BCSIR-399	Dhaka	45	M	Negative	NA	NA	NA	16507	354	2.14454	97.06	1.05	15677	0	0	0	NA		c. na, not appliccable
BCSIR-400	Dhaka	26	M	Negative	NA	NA	NA	19447	4178	21.484	99.336	1.19	16388	2	2	0	100
BCSIR-401	Dhaka	32	M	Negative	NA	NA	NA	8518	457	5.36511	98.202	1.09	7800	1	1	0	100
BCSIR-402	Dhaka	37	M	Negative	NA	NA	NA	11980	496	4.14023	97.86	1.07	11209	1	1	0	100
BCSIR-403	Dhaka	57	M	Negative	NA	NA	NA	17854	419	2.34681	98.608	1.08	16485	1	1	0	100
BCSIR-404	Dhaka	38	F	Negative (recovered)	NA	NA	NA	26053	1916	7.35424	98.929	1.17	22214	5	4	0	80
BCSIR-405	Dhaka	34	M	Negative (recovered)	NA	NA	NA	2912	420	14.4231	98.445	1.1	2645	12	9	0	75
BCSIR-406	Narayanganj	22	M	Negative (recovered)	NA	NA	NA	39626	7120	17.968	99.363	1.32	30115	16	13	1	81.25
BCSIR-407	Narayanganj	35	F	Negative (recovered)	NA	NA	NA	29494	2944	9.98169	98.894	1.1	26844	8	7	0	87.5
BCSIR-408	Narayanganj	45	M	Negative (recovered)	NA	NA	NA	62067	12972	20.9	99.77	1.81	34290	12	8	0	66.6667
BCSIR-409	Narayanganj	32	M	Negative (recovered)	NA	NA	NA	13700	3030	22.1168	99.716	1.34	10256	17	13	0	76.4706
BCSIR-410	Narayanganj	39	M	Negative (recovered)	NA	NA	NA	54501	11965	21.9537	99.041	1.49	36663	16	14	1	87.5
BCSIR_376A	Narayanganj, BD	47	M	Severe (ICU)	25	24.9	214175	270034	181106	67.0679	99.85	3.35	80685	3	0	1	0
BCSIR-411	Dhaka, BD	32	M	Severe (ICU)	23.3	24.6	10170	31780	10576	33.2788	99.412	1.23	25842	2	0	1	0
BCSIR-412	Dhaka, BD	37	M	Severe (ICU)	25.7	27	57	26256	1024	3.90006	98.267	1.18	22287	4	1	1	25
BCSIR-413	Dhaka, BD	57	M	Severe (ICU)	25.8	26.5	8	29559	811	2.74367	99.251	1.11	26718	2	1	2	50
BCSIR-414	Dhaka, BD	38	F	Severe (ICU)	27.2	28.1	2	18941	2890	15.2579	98.78	1.17	16241	3	2	1	66.6667
BCSIR-415	Dhaka, BD	34	M	Severe (ICU)	26.2	26	117	17838	1194	6.69358	98.357	1.05	16983	4	2	1	50
BCSIR-416	Dhaka, BD	22	M	Severe (ICU)	19.6	21.7	0	81153	2590	3.1915	99.573	1.74	46609	4	2	1	50
BCSIR-417	Dhaka, BD	35	F	Severe (ICU)	23	23.3	0	10160	140	1.37795	95.435	1.02	9950	0	0	0	NA
BCSIR-418	Dhaka, BD	45	M	Severe (ICU)	25.8	26.3	37	15973	1105	6.91792	98.929	1.32	12101	5	3	2	60
BCSIR-419	Dhaka, BD	32	M	Severe (ICU)	27.4	28	65	14023	910	6.48934	98.733	1.09	12886	3	1	0	33.3333
BCSIR-65	Chattagram, BD	47	M	Severe (ICU)	23.3	26.1	1025	128655	47059	36.5777	99.701	1.37	93849	5	3	2	60

## Sheet: Total vs non-host reads
Reads remaining after_priceseq_(Reads after final quality control)	Nonhost reads		Total reads that passed QC					Total reads that passed QC				ttest
285944	243873			total	mean	stdev			total	mean	stdev	Aso	Mild	Neg	neg_never inf
147838	112302		Asymptomatic	9434141	673867	662878		Asymptomatic	9434141	673867	662878
779525	707676		Mild	46747795	730434	1.10207e+06		Mild	46747795	730434	1.10207e+06	0.401325	ns
679236	570199		Negative	302659	25221.6	18314.6		Negative	302659	25221.6	18314.6	0.00143777	1.57119e-06
1379261	1241406		Severe	644372	58579.3	78812.7		Severe	644372	58579.3	78812.7	0.00208647	4.58145e-06	0.0989722	ns
2675348	2478173		Negative_nver inf	74306	14861.2	4506.46		Negative_nver inf	74306	14861.2	4506.46
822014	735043		Negative_recovered	228353	32621.9	21167.7		Negative_recovered	228353	32621.9	21167.7				0.0349064
260984	123095
503997	324206
205584	42895		Non-host reads					Welch's ttest						Non-host reads					Welch's ttest
366525	243528			total	mean	stdev	% of total reads	Aso	Mild	Neg	Severe	neg_never inf			total	mean	stdev	% of total reads	Aso	Mild	Neg	Severe	neg_never inf
295557	165437		Asymptomatic	7633888	545278	643908	80.9177							Asymptomatic	7633888	545278	643908	80.9177
370357	238141		Mild	29193230	456144	815472	62.4484	0.330002						Mild	29193230	456144	815472	62.4484	0.330002
661971	407914		Negative	46271	3855.92	4508.76	15.2882	0.00386474	1.87112e-05					Negative	46271	3855.92	4508.76	15.2882	0.00386474	1.87112e-05
585196	155378		Severe	249405	22673.2	54305.8	38.7051	0.00481247	4.10544e-05	0.139153				Severe	249405	22673.2	54305.8	38.7051	0.00481247	4.10544e-05	0.139153
1140427	949897		Negative_nver inf	5904	1180.8	1676.3	7.94552				0.109485			Negative_nver inf	5904	1180.8	1676.3					0.109485
309086	250380		Negative_recovered	40367	5766.71	78440.3	17.6775				0.164302	0.0278754		Negative_recovered	40367	5766.71	78440.3					0.164302	0.0278754
52991	22038
1155947	269676
130371	19720
195382	15908
874468	98261
3508929	2099963
167414	74883
156072	30827
675723	492307
107534	65605
50751	21574
39312	3496
34561	19944
173169	1117
9589	862
237654	46429
465315	344168
1047736	130654
48282	26884
1133870	951828
239259	122869
948929	686226
180355	53977
147440	43952
171410	54370
266763	151785
184839	65238
1303369	400130
40405	23504
446841	247707
164361	66586
714771	451676
89726	5318
3397880	2949665
632858	446437
2342182	1758326
514126	317573
876518	369776
332194	177568
293781	160098
3033518	2241076
4403057	3308234
421006	328205
210920	108707
105485	74157
1178863	840448
5826678	4047703
1333500	633522
576305	475024
330452	250840
181433	75872
387181	233390
1127250	905350
895132	628528
380849	176728
123898	22299
150346	84604
401275	66829
56907	42602
16507	354
19447	4178
16507	354
19447	4178
8518	457
11980	496
17854	419
26053	1916
2912	420
39626	7120
29494	2944
62067	12972
13700	3030
54501	11965
270034	181106
31780	10576
26256	1024
29559	811
18941	2890
17838	1194
81153	2590
10160	140
15973	1105
14023	910
128655	47059

## Sheet: SARS-CoV-2 Positive-ALL
Sample	Isolation Location	Age	Sex	Symptom Category	Ct (N gene)	Ct (ORF 1ab)	SARS-CoV-2 reads match to NT per milion library reads	Number of Taxa Identified	Pathogens per sample	ARG per sample	% pathogens in all taxa	SARS-CoV-2 GISAID Accession
BCSIR-392	Dhaka	30	M	Asymptomatic	22.5	24.8	25398.4	38	20	5	52.6316	EPI_ISL_603221
BCSIR-393	Dhaka	50	M	Asymptomatic	24	24.2	34887	34	17	11	50	EPI_ISL_603238
BCSIR-394	Dhaka	49	M	Asymptomatic	26.6	26		17	9	3	52.9412
BCSIR-395	Dhaka	35	M	Asymptomatic	26.8	26.9		21	10	1	47.619
BCSIR-396	Dhaka	42	M	Asymptomatic	19.2	23	886.36	16	8	3	50	EPI_ISL_603239
BCSIR-397	Dhaka	43	M	Asymptomatic	23.7	24.2	298.102	10	4	9	40	EPI_ISL_603240
BCSIR-398	Dhaka	32	M	Asymptomatic	22.6	24.1	41455.4	34	18	14	52.9412	EPI_ISL_603222
BCSIR-54	Dhaka	35	M	Asymptomatic	22	23.7	13672.6	11	3	4	27.2727	EPI_ISL_466628
BCSIR-56	Narayanganj	22	M	Asymptomatic	23.9	25.1	143835	4	1	1	25	EPI_ISL_466629
BCSIR-68	Chattagram	37	M	Asymptomatic	25.1	25	245.356	3	1	1	33.3333
BCSIR-72	Chattagram	55	M	Asymptomatic	23.4	24.8	4086.27	29	22	5	75.8621	EPI_ISL_466687
BCSIR-74	Dhaka	9	M	Asymptomatic	22.8	24.4	31650.6	2	0	1	0	EPI_ISL_466690
BCSIR-85	Dhaka	32	F	Asymptomatic	22.7	24.6	437.32	36	29	6	80.5556	EPI_ISL_466650
BCSIR-86	Dhaka	66	M	Asymptomatic	20.8	22.1	43994.9	8	4	1	50	EPI_ISL_466688
BCSIR-1	Dhaka	57	M	Mild	27.1	27		22	19	8	86.3636
BCSIR-12	Dhaka	40	M	Mild	27.8	29		60	36	6	60
BCSIR-15	Dhaka	27	F	Mild	25.2	26	80346.3	4	1	1	25	EPI_ISL_462096
BCSIR-2a	Dhaka	40	F	Mild	27	28.7		27	20	0	74.0741	EPI_ISL_462091
BCSIR-2b	Dhaka	25	M	Mild	27.2	26		21	19	11	90.4762
BCSIR-2c	Dhaka	43	F	Mild	22	23.2	398.616	2	0	1	0
BCSIR-37a	Narayanganj	24	F	Mild	21.7	23.2	333.195	1	0	1	0
BCSIR-37b	Narayanganj	39	M	Mild	22.1	24.1	332.234	1	0	1	0
BCSIR-3a	Dhaka	29	M	Mild	27	26.5		54	38	31	70.3704
BCSIR-3b	Dhaka	50	M	Mild	23	24	332.621	10	6	4	60	EPI_ISL_462092
BCSIR-42	Dhaka	24	F	Mild	26	27.2	2620.89	2	0	1	0	EPI_ISL_462097
BCSIR-420	Dhaka	50	F	Mild	20.5	22	622233	2	1	1	50	EPI_ISL_603242
BCSIR-421	Dhaka	35	M	Mild	20.9	22.2	325760	1	0	1	0	EPI_ISL_603243
BCSIR-422	Dhaka	43	F	Mild	22.8	23.4	71869.7	1	0	1	0	EPI_ISL_603244
BCSIR-423	Dhaka	55	M	Mild	23.3	28	3919.67	3	1	1	33.3333	EPI_ISL_603245
BCSIR-424	Dhaka	44	M	Mild	23.2	24.5	4963.5	37	24	1	64.8649
BCSIR-425	Dhaka	33	M	Mild	21.5	23.3	1542.56	3	2	0	66.6667	EPI_ISL_603246
BCSIR-426	Dhaka	74	M	Mild	23.5	24.2	4778.3	1	0	0	0	EPI_ISL_603247
BCSIR-427	Dhaka	22	M	Mild	24	24.5	134885	3	1	1	33.3333	EPI_ISL_603249
BCSIR-428	Dhaka	45	M	Mild	21.8	21.2	574503	1	0	0	0	EPI_ISL_603250
BCSIR-4a	Narayanganj	50	F	Mild	25.4	26	39.9697	3	3	4	100	EPI_ISL_462090
BCSIR-4b	Dhaka	21	M	Mild	21.4	22.3	4720.11	2	0	1	0
BCSIR-50	Dhaka	60	F	Mild	22.7	24.2	346439	3	2	2	66.6667	EPI_ISL_462098
BCSIR-51	Narayanganj	31	M	Mild	22.1	24	4790.56	7	4	1	57.1429	EPI_ISL_466626
BCSIR-52	Narayanganj	65	F	Mild	21.4	22.3	221839	5	2	1	40	EPI_ISL_466627
BCSIR-53	Narayanganj	30	M	Mild	20.9	22.9	8256.56	3	1	1	33.3333	EPI_ISL_465163
BCSIR-55	Narayanganj	24	M	Mild	26.7	27		1	0	1	0
BCSIR-57	Narayanganj	35	F	Mild	22.8	24	10839.1	2	0	1	0	EPI_ISL_466630
BCSIR-58	Narayanganj	32	M	Mild	23.3	24.8	4641.51	6	3	2	50	EPI_ISL_466636
BCSIR-59	Narayanganj	45	M	Mild	21.6	23.3	19117.4	2	0	1	0	EPI_ISL_465164
BCSIR-5a	Dhaka	27	F	Mild	27.9	27.1		19	14	15	73.6842	EPI_ISL_462093
BCSIR-5b	Dhaka	29	F	Mild	25.2	26	3889.84	2	0	1	0
BCSIR-60	Narayanganj	20	M	Mild	21.9	23	19717.8	7	4	1	57.1429	EPI_ISL_464165
BCSIR-61	Narayanganj	10	M	Mild	21.4	22.8	741.292	6	2	1	33.3333
BCSIR-62	Narayanganj	39	M	Mild	23.1	24.2	149765	8	4	1	50	EPI_ISL_464166
BCSIR-64	Narayanganj	32	M	Mild	21.9	23.8	927.552	2	0	1	0	EPI_ISL_464163
BCSIR-66	Chattagram	52	M	Mild	21.9	23.1	17103.5	70	43	11	61.4286	EPI_ISL_464164
BCSIR-67	Chattagram	28	M	Mild	22.4	24.5	11579	52	30	8	57.6923	EPI_ISL_466637
BCSIR-69	Chattagram	25	F	Mild	24.1	23.1	489643	6	2	1	33.3333	EPI_ISL_466638
BCSIR-6a	Dhaka	40	M	Mild	24	25.2	120.797	46	30	9	65.2174	EPI_ISL_462094
BCSIR-6b	Narayanganj	48	M	Mild	22.9	23.8	400.504	8	6	11	75	EPI_ISL_455458
BCSIR-6c	Dhaka	21	M	Mild	23.4	24.5	51594.9	2	0	1	0
BCSIR-70	Chattagram	60	F	Mild	22.7	23.6	25381.8	5	2	1	40	EPI_ISL_466639
BCSIR-71	Chattagram	34	F	Mild	25.2	21.9	501082	2	0	1	0	EPI_ISL_466692
BCSIR-73	Dhaka	45	F	Mild	25	23.9	723812	3	1	1	33.3333	EPI_ISL_466689
BCSIR-75	Dhaka	31	M	Mild	24.3	26.7	6331.81	10	3	8	30	EPI_ISL_466691
BCSIR-76	Dhaka	38	F	Mild	23.3	24.5	26647.9	6	2	5	33.3333	EPI_ISL_466644
BCSIR-77	Dhaka	33	F	Mild	24.3	20.8	551884	3	1	1	33.3333	EPI_ISL_466645
BCSIR-78	Dhaka	45	F	Mild	21.8	23.5	228441	34	25	5	73.5294	EPI_ISL_466693
BCSIR-7a	Dhaka	40	M	Mild	26.5	26		77	48	16	62.3377	EPI_ISL_482701
BCSIR-7b	Dhaka	50	F	Mild	22.2	23	562.686	7	5	5	71.4286			Table. T test
BCSIR-7c	Dhaka	43	M	Mild	22.6	24.5	82.1026	50	32	7	64	EPI_ISL_455420			Severe	Mild
BCSIR-80	Dhaka	38	M	Mild	24.7	26	5175.16	41	33	4	80.4878	EPI_ISL_464162		Mild	0.00422574
BCSIR-81	Dhaka	46	M	Mild	23.5	24.9	559.036	19	12	5	63.1579	EPI_ISL_466694		Aso	0.36564	0.00291289
BCSIR-82	Dhaka	27	F	Mild	22.5	24.3	49736.8	36	23	7	63.8889	EPI_ISL_466649			p<0.005, ns	p<0.005
BCSIR-83	Dhaka	34	M	Mild	21.8	23.6	6910.36	30	24	8	80	EPI_ISL_464161
BCSIR-84	Dhaka	38	F	Mild	23.1	24	295648	6	2	4	33.3333	EPI_ISL_464160
BCSIR-87	Narayanganj	20	F	Mild	19.3	22	9067	5	2	1	40	EPI_ISL_464159
BCSIR-88	Narayanganj	62	M	Mild	20.3	22.3	265.219	2	0	1	0	EPI_ISL_466686
BCSIR-8a	Dhaka	51	M	Mild	25.9	26		53	37	6	69.8113	EPI_ISL_455459
BCSIR-8b	Dhaka	28	M	Mild	25.2	26	191.159	6	4	1	66.6667
BCSIR-9	Dhaka	26	M	Mild	20.6	22	10738.1	2	0	1	0	EPI_ISL_462095
BCSIR-390	Dhaka	47	M	Mild-Reinfection	18.64	22.2	4266.91	19	13	1	68.4211	EPI_ISL_603224
BCSIR-391	Dhaka	40	M	Mild-Reinfection	16.33	18.64	370403	22	18	2	81.8182	EPI_ISL_603225
BCSIR_376A	Narayanganj, BD	47	M	Severe (ICU)	25	24.9	214175	3	0	1	0	EPI_ISL_603223
BCSIR-411	Dhaka, BD	32	M	Severe (ICU)	23.3	24.6	10170	2	0	1	0	EPI_ISL_603241
BCSIR-412	Dhaka, BD	37	M	Severe (ICU)	25.7	27	57	4	1	1	25
BCSIR-413	Dhaka, BD	57	M	Severe (ICU)	25.8	26.5	8	2	1	2	50
BCSIR-414	Dhaka, BD	38	F	Severe (ICU)	27.2	28.1	2	3	2	1	66.6667
BCSIR-415	Dhaka, BD	34	M	Severe (ICU)	26.2	26	117	4	2	1	50
BCSIR-416	Dhaka, BD	22	M	Severe (ICU)	19.6	21.7	0	4	2	1	50
BCSIR-417	Dhaka, BD	35	F	Severe (ICU)	23	23.3	0	0	0	0	NA
BCSIR-418	Dhaka, BD	45	M	Severe (ICU)	25.8	26.3	37	5	3	2	60
BCSIR-419	Dhaka, BD	32	M	Severe (ICU)	27.4	28	65	3	1	0	33.3333
BCSIR-65	Chattagram, BD	47	M	Severe (ICU)	23.3	26.1	1025	5	3	2	60
								ALL
							6.23783e+06	1254	766	315	3690.49	Total all samples
							94512.5	14.0899	8.60674	3.53933	41.9374	Mean per sample
							167789	17.7301	12.029	4.70507	28.3363	StdDev
							0	2 (15)	1 (12), 2 (12)	1 (45)	0 (20)	Mode (n)
							5753.48	5.5	2	1	50	Median
							1	1	22	6		NIL taxa, pathogen or ARG identified
							1-76	1-77	1-48	1-31		Range of ocurrence in samples (when detected)
								SEVERE
							225656	35	15	12	395	Total all samples
							20514.2	3.18182	1.36364	1.09091	39.5	Mean per sample			TABLE X. Taxa, pathogens and ARG identified in COVID-19 cohorts.
							64301.1	1.47093	83.0593	34.1123	401.567	StdDev			COVID-19 cohort	Total	Mean	StdDev	Median	Mode	p-valuea
							57	3	1	1	50	Median			Taxa						Severe	Negative	Mild
							0	3	0	1	50	Mode (n)			Severe	35	3.2	1.5	3	3
															Mild	956	14.9	19.4	6	2	5.1e-06	0.019
								MILD							Asymptomatic	263	18.8	13.2	17	34	0.00033	0.0085	0.19
							6.01217e+06	956	605	238	2657.34	Total all samples			Negative	91	7.6	6.7	7	1	0.015
							109312	14.9375	9.45312	3.71875	41.5209	Mean per sample			Pathogens
							192068	19.4062	13.1824	5.09737	30.5877	StdDev			Severe	15	1.4	1.1	1	1
							8256.56	6	2	1	45	Median			Mild	605	9.5	13.2	2	0	4.4e-06	0.11
							#N/A	2	0	1	0	Mode			Asymptomatic	146	10.4	9.2	9	4	0.0014	0.1	0.37
															Negative	73	6.1	5.3	6	1	0.0035
								ASYMPTOMATIC							ARG
							340848	263	146	65	638.157	Total all samples			Severe	12	1.1	0.7	1	1
							28404	18.7857	10.4286	4.64286	45.5826	Mean per sample			Mild	238	3.7	5.1	1	1	0.0001	1e-07
							40147.4	13.1628	9.21299	4.1251	20.3404	StdDev			Asymptomatic	65	4.6	4.1	4	1	0.0035	0.00051	0.24
							19535.5	16.5	8.5	3.5	50	Median			Negative	2	0	#DIV/0!	0	#N/A	0.00021
							#N/A	34	4	1	50	Mode			a. not significant; Welch’s t test, unequal variances
								MILD+ASYMPTOMATIC
								1219	751	303	3295.49	Total all samples
								15.6282	9.62821	3.88462	42.2499	Mean per sample
								18.4279	12.5161	4.92537	28.9449	StdDev
								6	3	1	50	Median
								2	0	1	0	Mode

## Sheet: SARS rpm vs taxa All cohorts
Column2	Symptom Category	SARS-CoV-2 reads match to NT per million library reads	Nonhost reads	Number of Taxa Identified	Pathogens per sample	ARG per sample
	Asymptomatic	34887	112302	34	17	11
	Asymptomatic	25398.4	243873	38	20	5
	Asymptomatic	0	570199	21	10	1
	Asymptomatic	0	707676	17	9	3
	Asymptomatic	41455.4	735043	34	18	14
	Asymptomatic	886.36	1241406	16	8	3
	Asymptomatic	13672.6	123095	11	3	4
	Asymptomatic	143835	324206	4	1	1
	Asymptomatic	31650.6	165437	2	0	1
	Asymptomatic	437.32	238141	36	29	6
	Asymptomatic	245.356	42895	3	1	1
	Asymptomatic	4086.27	243528	29	22	5
	Asymptomatic	43994.9	407914	8	4	1
	Asymptomatic	298.102	2478173	10	4	9
	Mild	551884	74157	3	1	1
	Mild	4778.3	862	1	0	0
	Mild	1542.56	1117	3	2	0
	Mild	325760	65605	1	0	1
	Mild	4963.5	19944	37	24	1
	Mild	71869.7	21574	1	0	1
	Mild	3919.67	3496	3	1	1
	Mild	134885	46429	3	1	1
	Mild	574503	344168	1	0	0
	Mild	622233	492307	2	1	1
	Mild	0	22038	27	20	0
	Mild	0	84604	53	37	6
	Mild	26647.9	108707	6	2	5
	Mild	49736.8	233390	36	23	7
	Mild	741.292	66586	6	2	1
	Mild	8256.56	53977	3	1	1
	Mild	4790.56	122869	7	4	1
	Mild	82.1026	475024	50	32	7
	Mild	5175.16	250840	41	33	4
	Mild	927.552	5318	2	0	1
	Mild	19117.4	65238	2	0	1
	Mild	0	43952	1	0	1
	Mild	10839.1	54370	2	0	1
	Mild	19717.8	247707	7	4	1
	Mild	295648	628528	6	2	4
	Mild	221839	686226	5	2	1
	Mild	149765	451676	8	4	1
	Mild	4641.51	151785	6	3	2
	Mild	25381.8	160098	5	2	1
	Mild	120.797	317573	46	30	9
	Mild	9067	176728	5	2	1
	Mild	10738.1	42602	2	0	1
	Mild	0	949897	60	36	6
	Mild	228441	840448	34	25	5
	Mild	346439	951828	3	2	2
	Mild	6331.81	328205	10	3	8
	Mild	11579	446437	52	30	8
	Mild	80346.3	250380	4	1	1
	Mild	559.036	75872	19	12	5
	Mild	489643	1758326	6	2	1
	Mild	51594.9	177568	2	0	1
	Mild	332.621	74883	10	6	4
	Mild	265.219	22299	2	0	1
	Mild	3889.84	23504	2	0	1
	Mild	4720.11	26884	2	0	1
	Mild	398.616	19720	2	0	1
	Mild	17103.5	2949665	70	43	11
	Mild	2620.89	30827	2	0	1
	Mild	333.195	15908	1	0	1
	Mild	501082	2241076	2	0	1
	Mild	723812	3308234	3	1	1
	Mild	6910.36	905350	30	24	8
	Mild	0	4047703	77	48	16
	Mild	0	155378	22	19	8
	Mild	191.159	66829	6	4	1
	Mild	400.504	369776	8	6	11
	Mild	562.686	633522	7	5	5
	Mild	0	2099963	54	38	31
	Mild	0	269676	21	19	11
	Mild	332.234	98261	1	0	1
	Mild	39.9697	130654	3	3	4
	Mild	0	400130	19	14	15
	Mild	370403	4178	22	18	2
	Mild	4266.91	354	19	13	1
	Negative	0	354	0	0	0
	Negative	0	4178	2	2	0
	Negative	0	457	1	1	0
	Negative	0	496	1	1	0
	Negative	0	419	1	1	0
	Negative	0	1916	5	4	0
	Negative	0	420	12	9	0
	Negative	0	7120	16	13	1
	Negative	0	2944	8	7	0
	Negative	0	12972	12	8	0
	Negative	0	3030	17	13	0
	Negative	0	11965	16	14	1
	Severe (ICU)	0	181106	3	0	1
	Severe (ICU)	319.391	10576	2	0	1
	Severe (ICU)	29650.9	1024	4	1	1
	Severe (ICU)	448919	811	2	1	2
	Severe (ICU)	0	2890	3	2	1
	Severe (ICU)	645.498	1194	4	2	1
	Severe (ICU)	278.382	2590	4	2	1
	Severe (ICU)	0	140	0	0	0
	Severe (ICU)	197.957	1105	5	3	2
	Severe (ICU)	0	910	3	1	0
	Severe (ICU)	511.352	47059	5	3	2

## Sheet: Severe Cohort
Sample	Isolation Location	Age	Sex	Symptom Category	Ct (N gene)	Ct (ORF 1ab)	SARS-CoV-2 reads match to NT per million reads	Number of Taxa Identified	Pathogens per sample	ARG per sample	% pathogens in all taxa
BCSIR-376A	Narayanganj	47	M	Severe (ICU)	21	21.9	448919	3	0	1	0
BCSIR-411	Dhaka	39	M	Severe (ICU)	23.3	24.6	29650.9	2	0	1	0
BCSIR-412	Dhaka	55	M	Severe (ICU)	25.7	27	197.957	4	1	1	25
BCSIR-413	Dhaka	71	M	Severe (ICU)	25.8	26.5		2	1	2	50
BCSIR-414	Dhaka	71	M	Severe (ICU)	27.2	28.1		3	2	1	66.6667
BCSIR-415	Dhaka	63	M	Severe (ICU)	26.2	26	645.498	4	2	1	50
BCSIR-416	Dhaka	45	M	Severe (ICU)	29.6	28.7		4	2	1	50
BCSIR-417	Dhaka	73	M	Severe (ICU)	27	27.3		0	0	0
BCSIR-418	Dhaka	55	M	Severe (ICU)	25.8	26.3	319.391	5	3	2	60
BCSIR-419	Dhaka	20	F	Severe (ICU)	22.4	28	278.382	3	1	0	33.3333
BCSIR-65	Chattagram	47	M	Severe (ICU)	23.3	23.1	511.352	5	3	2	60
		586	0	0	277.3	287.5	480522	35	15	12	Total
		53.2727	0	0	25.2091	26.1364	43683.9	3.18182	1.36364	1.09091	Mean
							168039	1.47093	1.12006	0.700649	StdDev
							511.352	3	1	1	Median
							#N/A	3	0	1	Mode
							Table x. Taxa in severe symptom COVID-19 cohort
							Taxa	35	3.18182	1.47093	3	3
							Pathogens	15	1.36364	1.12006	1	1
							ARG	12	1.09091	0.700649	1	1
								Total	Mean	StdDev	Median	Mode

## Sheet: Negative cohort
Sample	Isolation Location	Age	Sex	Symptom Category	Ct (N gene)	Ct (ORF 1ab)	SARS-CoV-2 reads match to NT per million library reads	Total reads_raw	Reads that passed initial quality control (%)	Compression Ratio	Reads remaining after_star	Reads remaining after_trimmomatic	Reads remaining after_priceseq_(Reads after final quality control)	Reads after CZID removal of duplicates	Nonhost reads	Nonhost reads percentage of final reads	Number of Taxa Identified	Pathogens per sample	ARG per sample (>25% gene coverage)	% pathogens in all taxa
BCSIR-399	Dhaka	45	M	Negative	NA	NA	NA	358005	97.06	1.05	17007	17002	16507	15677	354	2.14454	0	0	0
BCSIR-400	Dhaka	26	M	Negative	NA	NA	NA	94043	99.336	1.19	19577	19572	19447	16388	4178	21.484	2	2	0	100
BCSIR-401	Dhaka	32	M	Negative	NA	NA	NA	130732	98.202	1.09	8674	8673	8518	7800	457	5.36511	1	1	0	100
BCSIR-402	Dhaka	37	M	Negative	NA	NA	NA	117945	97.86	1.07	12242	12239	11980	11209	496	4.14023	1	1	0	100
BCSIR-403	Dhaka	57	M	Negative	NA	NA	NA	234270	98.608	1.08	18106	18104	17854	16485	419	2.34681	1	1	0	100
BCSIR-404	Dhaka	38	F	Negative (recovered)	NA	NA	NA	232564	98.929	1.17	26335	26332	26053	22214	1916	7.35424	5	4	0	80
BCSIR-405	Dhaka	34	M	Negative (recovered)	NA	NA	NA	17724	98.445	1.1	2958	2958	2912	2645	420	14.4231	12	9	0	75
BCSIR-406	Narayanganj	22	M	Negative (recovered)	NA	NA	NA	183041	99.363	1.32	39880	39878	39626	30115	7120	17.968	16	13	1	81.25
BCSIR-407	Narayanganj	35	F	Negative (recovered)	NA	NA	NA	245154	98.894	1.1	29824	29822	29494	26844	2944	9.98169	8	7	0	87.5
BCSIR-408	Narayanganj	45	M	Negative (recovered)	NA	NA	NA	136514	99.77	1.81	62210	62206	62067	34290	12972	20.9	12	8	0	66.6667
BCSIR-409	Narayanganj	32	M	Negative (recovered)	NA	NA	NA	24850	99.716	1.34	13739	13736	13700	10256	3030	22.1168	17	13	0	76.4706
BCSIR-410	Narayanganj	39	M	Negative (recovered)	NA	NA	NA	197285	99.041	1.49	55029	55025	54501	36663	11965	21.9537	16	14	1	87.5
								1972127	1185.22	14.81	305581	305547	302659	230586	46271	150.178	91	73	2		total
								164344	98.7687	1.23417	25465.1	25462.2	25221.6	19215.5	3855.92	12.5149	7.58333	6.08333	0.166667		mean
								97686.2	0.791299	0.226252	18372.4	18371.7	18314.6	10849.7	4508.76	8.15006	6.70764	5.28219	0.389249		stdev
								159778	98.9115	1.135	18841.5	18838	18650.5	16436.5	2430	12.2024	6.5	5.5	0		median
								#N/A	#N/A	1.1	#N/A	#N/A	#N/A	#N/A	#N/A	#N/A	1	1	0		mode
								934995	491.066	5.48	75606	75590	74306	67559	5904	35.4807	5	5	0		total_never infected
								186999	98.2132	1.096	15121.2	15118	14861.2	13511.8	1180.8	7.09615	1	1	0		mean_never infected
								109605	0.847244	0.0545894	4532.54	4531.29	4506.46	3864.2	1676.3	8.15199	0.707107	0.707107	0		stdev_never infected
								1037132	694.158	9.33	229975	229957	228353	163027	40367	114.698	86	68	2		total _recovered
								148162	99.1654	1.33286	32853.6	32851	32621.9	23289.6	5766.71	16.3854	12.2857	9.71429	0.285714		mean_recovered
								93556	0.478146	0.254147	21267	21265.9	21167.7	12624.8	5017.29	5.96044	4.49868	3.72891	0.48795		stdev_recovered
							t_test never vs recovered	0.269426	0.0325587	0.0247168	0.0355988	0.0355888	0.0349064	0.0463492	0.0278754	0.0335363	0.000235767	0.000329385	0.0861541
								ns					p < 0.05		p < 0.05	p < 0.05	p < 0.001	p < 0.001	ns
								never infected and recovered had similar total raw reads per sample
													never infected have fewer reads after final quality control
																never infected have fewer non-host reads (1/5th) and non-host reads % (about half) than recovered
																	never infected have fewertaxa identified than recovered
										Table x. Taxa in negative COVID-19 cohort
										Taxa	91	7.58333	6.70764	6.5	1
										Pathogens	73	6.08333	5.28219	5.5	1
										ARG	2	0.166667	0.389249	0	0
											total	mean	stdev	median	mode

## Sheet: Mild Cohort
Sample	Isolation Location	Age	Sex	Symptom Category	Ct (N gene)	Ct (ORF 1ab)	SARS-CoV-2 reads match to NT per million reads	Number of Taxa Identified	Pathogens per sample	ARG per sample
BCSIR-1	Dhaka	57	M	Mild	27.1	27		22	19	8
BCSIR-12	Dhaka	40	M	Mild	27.8	29		60	36	6
BCSIR-15	Dhaka	27	F	Mild	25.2	26	80346.3	4	1	1
BCSIR-2a	Dhaka	40	F	Mild	27	28.7		27	20	0
BCSIR-2b	Dhaka	25	M	Mild	27.2	26		21	19	11
BCSIR-2c	Dhaka	43	F	Mild	22	23.2	398.616	2	0	1
BCSIR-37a	Narayanganj	24	F	Mild	21.7	23.2	333.195	1	0	1
BCSIR-37b	Narayanganj	39	M	Mild	22.1	24.1	332.234	1	0	1
BCSIR-390	Dhaka	47	M	Reinfection	18.64	22.2	4266.91	19	13	1
BCSIR-391	Dhaka	40	M	Reinfection	16.33	18.64	370403	22	18	2
BCSIR-3a	Dhaka	29	M	Mild	27	26.5		54	38	31
BCSIR-3b	Dhaka	50	M	Mild	23	24	332.621	10	6	4
BCSIR-42	Dhaka	24	F	Mild	26	27.2	2620.89	2	0	1
BCSIR-420	Dhaka	50	F	Mild	20.5	22	622233	2	1	1
BCSIR-421	Dhaka	35	M	Mild	20.9	22.2	325760	1	0	1
BCSIR-422	Dhaka	43	F	Mild	22.8	23.4	71869.7	1	0	1
BCSIR-423	Dhaka	55	M	Mild	23.3	28	3919.67	3	1	1
BCSIR-424	Dhaka	44	M	Mild	23.2	24.5	4963.5	37	24	1
BCSIR-425	Dhaka	33	M	Mild	21.5	23.3	1542.56	3	2	0
BCSIR-426	Dhaka	74	M	Mild	23.5	24.2	4778.3	1	0	0
BCSIR-427	Dhaka	22	M	Mild	24	24.5	134885	3	1	1
BCSIR-428	Dhaka	45	M	Mild	21.8	21.2	574503	1	0	0
BCSIR-4a	Narayanganj	50	F	Mild	25.4	26	39.9697	3	3	4
BCSIR-4b	Dhaka	21	M	Mild	21.4	22.3	4720.11	2	0	1
BCSIR-50	Dhaka	60	F	Mild	22.7	24.2	346439	3	2	2
BCSIR-51	Narayanganj	31	M	Mild	22.1	24	4790.56	7	4	1
BCSIR-52	Narayanganj	65	F	Mild	21.4	22.3	221839	5	2	1
BCSIR-53	Narayanganj	30	M	Mild	20.9	22.9	8256.56	3	1	1
BCSIR-55	Narayanganj	24	M	Mild	26.7	27		1	0	1
BCSIR-57	Narayanganj	35	F	Mild	22.8	24	10839.1	2	0	1
BCSIR-58	Narayanganj	32	M	Mild	23.3	24.8	4641.51	6	3	2
BCSIR-59	Narayanganj	45	M	Mild	21.6	23.3	19117.4	2	0	1
BCSIR-5a	Dhaka	27	F	Mild	27.9	27.1		19	14	15
BCSIR-5b	Dhaka	29	F	Mild	25.2	26	3889.84	2	0	1
BCSIR-60	Narayanganj	20	M	Mild	21.9	23	19717.8	7	4	1
BCSIR-61	Narayanganj	10	M	Mild	21.4	22.8	741.292	6	2	1
BCSIR-62	Narayanganj	39	M	Mild	23.1	24.2	149765	8	4	1
BCSIR-64	Narayanganj	32	M	Mild	21.9	23.8	927.552	2	0	1
BCSIR-66	Chattagram	52	M	Mild	21.9	23.1	17103.5	70	43	11
BCSIR-67	Chattagram	28	M	Mild	22.4	24.5	11579	52	30	8
BCSIR-69	Chattagram	25	F	Mild	24.1	23.1	489643	6	2	1
BCSIR-6a	Dhaka	40	M	Mild	24	25.2	120.797	46	30	9
BCSIR-6b	Narayanganj	48	M	Mild	22.9	23.8	400.504	8	6	11
BCSIR-6c	Dhaka	21	M	Mild	23.4	24.5	51594.9	2	0	1
BCSIR-70	Chattagram	60	F	Mild	22.7	23.6	25381.8	5	2	1
BCSIR-71	Chattagram	34	F	Mild	25.2	21.9	501082	2	0	1
BCSIR-73	Dhaka	45	F	Mild	25	23.9	723812	3	1	1
BCSIR-75	Dhaka	31	M	Mild	24.3	26.7	6331.81	10	3	8
BCSIR-76	Dhaka	38	F	Mild	23.3	24.5	26647.9	6	2	5
BCSIR-77	Dhaka	33	F	Mild	24.3	20.8	551884	3	1	1
BCSIR-78	Dhaka	45	F	Mild	21.8	23.5	228441	34	25	5
BCSIR-7a	Dhaka	40	M	Mild	26.5	26		77	48	16
BCSIR-7b	Dhaka	50	F	Mild	22.2	23	562.686	7	5	5
BCSIR-7c	Dhaka	43	M	Mild	22.6	24.5	82.1026	50	32	7
BCSIR-80	Dhaka	38	M	Mild	24.7	26	5175.16	41	33	4
BCSIR-81	Dhaka	46	M	Mild	23.5	24.9	559.036	19	12	5
BCSIR-82	Dhaka	27	F	Mild	22.5	24.3	49736.8	36	23	7
BCSIR-83	Dhaka	34	M	Mild	21.8	23.6	6910.36	30	24	8
BCSIR-84	Dhaka	38	F	Mild	23.1	24	295648	6	2	4
BCSIR-87	Narayanganj	20	F	Mild	19.3	22	9067	5	2	1
BCSIR-88	Narayanganj	62	M	Mild	20.3	22.3	265.219	2	0	1
BCSIR-8a	Dhaka	51	M	Mild	25.9	26		53	37	6
BCSIR-8b	Dhaka	28	M	Mild	25.2	26	191.159	6	4	1
BCSIR-9	Dhaka	26	M	Mild	20.6	22	10738.1	2	0	1
		2439	0	0	1485.77	1550.44	6.01217e+06	956	605	238	total
		38.1094	0	0	23.2152	24.2256	93940.2	14.9375	9.45312	3.71875	mean
								19.4062	13.1824	5.09737	stdev
								6	2	1	median
								2	0	1	mode
									63.2845		% PATHOGEN (all incl fungus)
							Table x. Taxa in Mild symptom COVID-19 cohort
							Taxa	956	14.9375	19.4062	6	2
							Pathogens	605	9.45312	13.1824	2	0
							ARG	238	3.71875	5.09737	1	1
								total	mean	stdev	median	mode
		2385	0	0	1439.97	1502.44	6.00124e+06	948	601		Total excl Reinfection
		38.4677	0	0	23.2253	24.2329	96794.2	15.2903	9.69355		mean excl RI
									63.3966		%PATHOGEN (all incl fungus)

## Sheet: Asymptomatic Cohort
Sample	Isolation Location	Age	Sex	Symptom Category	Ct (N gene)	Ct (ORF 1ab)	SARS-CoV-2 reads match to NT per million reads	Number of Taxa Identified	Pathogens per sample	ARG per sample
BCSIR-85	Dhaka	32	F	Asymptomatic	22.7	24.6	437.32	36	29	6
BCSIR-392	Dhaka	30	M	Asymptomatic	22.5	24.8	25398.4	38	20	5
BCSIR-398	Dhaka	32	M	Asymptomatic	22.6	24.1	41455.4	34	18	14
BCSIR-393	Dhaka	50	M	Asymptomatic	24	24.2	34887	34	17	11
BCSIR-72	Chattagram	55	M	Asymptomatic	23.4	24.8	4086.27	29	22	5
BCSIR-395	Dhaka	35	M	Asymptomatic	26.8	26.9		21	10	1
BCSIR-394	Dhaka	49	M	Asymptomatic	26.6	26		17	9	3
BCSIR-396	Dhaka	42	M	Asymptomatic	19.2	23	886.36	16	8	3
BCSIR-54	Dhaka	35	M	Asymptomatic	22	23.7	13672.6	11	3	4
BCSIR-397	Dhaka	43	M	Asymptomatic	23.7	24.2	298.102	10	4	9
BCSIR-86	Dhaka	66	M	Asymptomatic	20.8	22.1	43994.9	8	4	1
BCSIR-56	Narayanganj	22	M	Asymptomatic	23.9	25.1	143835	4	1	1
BCSIR-68	Chattagram	37	M	Asymptomatic	25.1	25	245.356	3	1	1
BCSIR-74	Dhaka	9	M	Asymptomatic	22.8	24.4	31650.6	2	0	1
		537	0	0	326.1	342.9	340848	263	146	65	Total
		38.3571	0	0	23.2929	24.4929	24346.3	18.7857	10.4286	4.64286	Mean
								13.1628	9.21299	4.1251	StdDev
								16.5	8.5	3.5	Median
								34	4	1	Mode
							Table x. Taxa in Asymptomatic COVID-19 cohort
							Taxa	263	18.7857	13.1628	16.5	34
							Pathogens	146	10.4286	9.21299	8.5	4
							ARG	65	4.64286	4.1251	3.5	1
								Total	Mean	StdDev	Median	Mode

## Sheet: ASO plus MILD
Sample	Isolation Location	Age	Sex	Symptom Category	Ct (N gene)	Ct (ORF 1ab)	SARS-CoV-2 reads match to NT per million reads	Number of Taxa Identified	Pathogens per sample	ARG per sample
BCSIR-82	Dhaka	27	F	Mild	22.5	24.3	49736.8	36	23	7
BCSIR-78	Dhaka	45	F	Mild	21.8	23.5	228441	34	25	5
BCSIR-2a	Dhaka	40	F	Mild	27	28.7		27	20	0
BCSIR-5a	Dhaka	27	F	Mild	27.9	27.1		19	14	15
BCSIR-7b	Dhaka	50	F	Mild	22.2	23	562.686	7	5	5
BCSIR-69	Chattagram	25	F	Mild	24.1	23.1	489643	6	2	1
BCSIR-76	Dhaka	38	F	Mild	23.3	24.5	26647.9	6	2	5
BCSIR-84	Dhaka	38	F	Mild	23.1	24	295648	6	2	4
BCSIR-52	Narayanganj	65	F	Mild	21.4	22.3	221839	5	2	1
BCSIR-70	Chattagram	60	F	Mild	22.7	23.6	25381.8	5	2	1
BCSIR-87	Narayanganj	20	F	Mild	19.3	22	9067	5	2	1
BCSIR-15	Dhaka	27	F	Mild	25.2	26	80346.3	4	1	1
BCSIR-4a	Narayanganj	50	F	Mild	25.4	26	39.9697	3	3	4
BCSIR-50	Dhaka	60	F	Mild	22.7	24.2	346439	3	2	2
BCSIR-73	Dhaka	45	F	Mild	25	23.9	723812	3	1	1
BCSIR-77	Dhaka	33	F	Mild	24.3	20.8	551884	3	1	1
BCSIR-420	Dhaka	50	F	Mild	20.5	22	622233	2	1	1
BCSIR-2c	Dhaka	43	F	Mild	22	23.2	398.616	2	0	1
BCSIR-42	Dhaka	24	F	Mild	26	27.2	2620.89	2	0	1
BCSIR-57	Narayanganj	35	F	Mild	22.8	24	10839.1	2	0	1
BCSIR-5b	Dhaka	29	F	Mild	25.2	26	3889.84	2	0	1
BCSIR-71	Chattagram	34	F	Mild	25.2	21.9	501082	2	0	1
BCSIR-37a	Narayanganj	24	F	Mild	21.7	23.2	333.195	1	0	1
BCSIR-422	Dhaka	43	F	Mild	22.8	23.4	71869.7	1	0	1
BCSIR-7a	Dhaka	40	M	Mild	26.5	26		77	48	16
BCSIR-66	Chattagram	52	M	Mild	21.9	23.1	17103.5	70	43	11
BCSIR-12	Dhaka	40	M	Mild	27.8	29		60	36	6
BCSIR-3a	Dhaka	29	M	Mild	27	26.5		54	38	31
BCSIR-8a	Dhaka	51	M	Mild	25.9	26		53	37	6
BCSIR-67	Chattagram	28	M	Mild	22.4	24.5	11579	52	30	8
BCSIR-7c	Dhaka	43	M	Mild	22.6	24.5	82.1026	50	32	7
BCSIR-6a	Dhaka	40	M	Mild	24	25.2	120.797	46	30	9
BCSIR-80	Dhaka	38	M	Mild	24.7	26	5175.16	41	33	4
BCSIR-424	Dhaka	44	M	Mild	23.2	24.5	4963.5	37	24	1
BCSIR-83	Dhaka	34	M	Mild	21.8	23.6	6910.36	30	24	8
BCSIR-1	Dhaka	57	M	Mild	27.1	27		22	19	8
BCSIR-2b	Dhaka	25	M	Mild	27.2	26		21	19	11
BCSIR-81	Dhaka	46	M	Mild	23.5	24.9	559.036	19	12	5
BCSIR-3b	Dhaka	50	M	Mild	23	24	332.621	10	6	4
BCSIR-75	Dhaka	31	M	Mild	24.3	26.7	6331.81	10	3	8
BCSIR-6b	Narayanganj	48	M	Mild	22.9	23.8	400.504	8	6	11
BCSIR-62	Narayanganj	39	M	Mild	23.1	24.2	149765	8	4	1
BCSIR-51	Narayanganj	31	M	Mild	22.1	24	4790.56	7	4	1
BCSIR-60	Narayanganj	20	M	Mild	21.9	23	19717.8	7	4	1
BCSIR-8b	Dhaka	28	M	Mild	25.2	26	191.159	6	4	1
BCSIR-58	Narayanganj	32	M	Mild	23.3	24.8	4641.51	6	3	2
BCSIR-61	Narayanganj	10	M	Mild	21.4	22.8	741.292	6	2	1
BCSIR-425	Dhaka	33	M	Mild	21.5	23.3	1542.56	3	2	0
BCSIR-423	Dhaka	55	M	Mild	23.3	28	3919.67	3	1	1
BCSIR-427	Dhaka	22	M	Mild	24	24.5	134885	3	1	1
BCSIR-53	Narayanganj	30	M	Mild	20.9	22.9	8256.56	3	1	1
BCSIR-4b	Dhaka	21	M	Mild	21.4	22.3	4720.11	2	0	1
BCSIR-59	Narayanganj	45	M	Mild	21.6	23.3	19117.4	2	0	1
BCSIR-64	Narayanganj	32	M	Mild	21.9	23.8	927.552	2	0	1
BCSIR-6c	Dhaka	21	M	Mild	23.4	24.5	51594.9	2	0	1
BCSIR-88	Narayanganj	62	M	Mild	20.3	22.3	265.219	2	0	1
BCSIR-9	Dhaka	26	M	Mild	20.6	22	10738.1	2	0	1
BCSIR-37b	Narayanganj	39	M	Mild	22.1	24.1	332.234	1	0	1
BCSIR-421	Dhaka	35	M	Mild	20.9	22.2	325760	1	0	1
BCSIR-426	Dhaka	74	M	Mild	23.5	24.2	4778.3	1	0	0
BCSIR-428	Dhaka	45	M	Mild	21.8	21.2	574503	1	0	0
BCSIR-55	Narayanganj	24	M	Mild	26.7	27		1	0	1
BCSIR-391	Dhaka	40	M	Reinfection	16.33	18.64	370403	22	18	2
BCSIR-390	Dhaka	47	M	Reinfection	18.64	22.2	4266.91	19	13	1
BCSIR-85	Dhaka	32	F	Asymptomatic	22.7	24.6	437.32	36	29	6
BCSIR-392	Dhaka	30	M	Asymptomatic	22.5	24.8	25398.4	38	20	5
BCSIR-398	Dhaka	32	M	Asymptomatic	22.6	24.1	41455.4	34	18	14
BCSIR-393	Dhaka	50	M	Asymptomatic	24	24.2	34887	34	17	11
BCSIR-72	Chattagram	55	M	Asymptomatic	23.4	24.8	4086.27	29	22	5
BCSIR-395	Dhaka	35	M	Asymptomatic	26.8	26.9		21	10	1
BCSIR-394	Dhaka	49	M	Asymptomatic	26.6	26		17	9	3
BCSIR-396	Dhaka	42	M	Asymptomatic	19.2	23	886.36	16	8	3
BCSIR-54	Dhaka	35	M	Asymptomatic	22	23.7	13672.6	11	3	4
BCSIR-397	Dhaka	43	M	Asymptomatic	23.7	24.2	298.102	10	4	9
BCSIR-86	Dhaka	66	M	Asymptomatic	20.8	22.1	43994.9	8	4	1
BCSIR-56	Narayanganj	22	M	Asymptomatic	23.9	25.1	143835	4	1	1
BCSIR-68	Chattagram	37	M	Asymptomatic	25.1	25	245.356	3	1	1
BCSIR-74	Dhaka	9	M	Asymptomatic	22.8	24.4	31650.6	2	0	1
								1219	751	303	total
								15.6282	9.62821	3.88462	mean
								18.4279	12.5161	4.92537	stdev
								6	3	1	median
								2	0	1	mode
