# Supplementary material for: A multicentre study reveals dysbiosis in the microbial co-infection and antimicrobial resistance gene profile in the nasopharynx of COVID-19 patients
Source: Sci Rep. 2023 Mar 13;13:4122. doi: 10.1038/s41598-023-30504-3 (PMC10009844; doi:10.1038/s41598-023-30504-3)
Supplement: Supplementary file 4 — Supplementary Table 3. [file 41598_2023_30504_MOESM4_ESM.xlsx]

## Sheet: NT_10 rPM
Taxon	Genus	100 NTL	FQ	BCSIR-7a	BCSIR-66	BCSIR-12	BCSIR-393	BCSIR-398	BCSIR-392	BCSIR-6a	BCSIR-8a	BCSIR-2a	BCSIR-80	BCSIR-82	BCSIR-83	BCSIR-78	BCSIR-3b	BCSIR-81	BCSIR-1	BCSIR-2b	BCSIR-5a	BCSIR-72	BCSIR-391	BCSIR-390	BCSIR-67	BCSIR-85	BCSIR-424	BCSIR-7c	BCSIR-3a	BCSIR-397	BCSIR-394	BCSIR-396	BCSIR-69	BCSIR-70	BCSIR-61	BCSIR-52	BCSIR-56	BCSIR-87	BCSIR-74	BCSIR-58	BCSIR-76	BCSIR-60	BCSIR-62	BCSIR-51	BCSIR-68	BCSIR-71	BCSIR-57	BCSIR-53	BCSIR-59
uncultured bacterium			72	4436.94	11360.7	20759.5	2665.92	2516.34	7532.1	298.697	204.209	59.4362	1290.96	574.885	913.829	3068.75	1165.43	73.8738	121.397	39.8882	34.3974	789.205	2320.96	1232.18	4882.43	4578.89	13241.9	7858.95	1024.45	216.454	15206.3	13931.8	302.832	218.22	149.722	215.382	130.814	162.474	240.476	345.24	75.1693	240.461	413.182	219.903	208.515	108.276	57.5253	20.4224	27.9371
SARS-CoV-2	Betacoronavirus		69		17103.5		34887	41455.4	25398.4	120.797	15.6482		5175.16	49736.8	6910.36	228441	332.621	559.036				4086.27	370403	4266.91	11579	437.32	4963.5	82.1026		298.102		886.36	489643	25381.8	741.292	221839	143835	9067	31650.6	4641.51	26647.9	19717.8	149765	4790.56	245.356	501082	10839.1	8256.56	19117.4
Pseudomonas putida	Pseudomonas		55	184.143	63.7409	163.52	18.0435	157.343	2501.53	922.887	562.552	649.671	127.962	22.111	35.4237	24.7899	38.0408	47.0731				56.3986	32.4816		47.7906	10.0115		65.9055		56.285	232.859	2068.41	1288.18	104.922	354.676	991.137	239.033	373.344	302.207	1064.01	120.116	1272.62	1040.96	446.838	170.534	366.741	136.375	44.7974	17.9219
Escherichia coli			47	22.0293		28.3097	617.988	461.618	251.846	28.9912	18.7778	16.5101	11.8783				63.8205		46.0513				20.6701				13.2242			40.3028	68.0664	911.705	30.414	27.7734	14.6395	14.7718	23.1897			49.5094	16.2738	13.7687	22.5886	12.1458	28.8654	13.9711
Lacrimispora sphenoides	Lachnoclostridium		40	68.3474	24.4765	201.971				705.892	252.718	92.4563	138.76	70.6125	21.3911	21.1914		35.7343				67.6783			17.7826		44.0808	165.881	12.6475				346.981	206.317	131.756	159.154	78.4883	186.24	166.306	87.9677	106.167	164.241	208.944	152.781	16.7116	63.1027	75.378	81.6894	41.115
Staphylococcus epidermidis	Staphylococcus		40				22.5543						28.076	14.9784	1528.01				21.4437	79.068	749.276	19.1755	32.4816	54.8446	51.4953				376.061				28.7788	80.6752	41.2568	30.02	34.4873	76.0516	43.304	127.752	1287.18	26.0622	71.5305	61.3682				86.3009
Streptococcus pneumoniae	Streptococcus		35	1401.97	377.346	82.394	27.0652	30.0804		6111.87	2824.5	93.2818	4301.02	399.424	819.194	114.753	16.3481	79.3714	2207.53	442.203	63.0619	378.623	540.376	168.19	173.01	379.526	991.819	129.577	384.183						13.9741		20.8113					52.6162	40.4712	21.0953				15.8109
Delftia acidovorans	Delftia		29	35.021	14.023		27.0652	12.7263		115.965	69.6345	83.3758	58.3117									10.9037			12.2255								416.639	30.8594	73.1976	343.086	77.2991	73.459	98.1251	224.119	38.7471	181.452		54.9757		108.742	13.8854	20.4224
Prevotella jejuni	Prevotella		29	3801.47	440.322	5962.79				15567	287.144	624.08	56.6919	511.405	53.9056	96.7607	24.2078	345.661	42.1844		213.495	10.5277	434.073	1239.49	12421.1	365.419	639.172	654.587	1397.15				24.8545	11.0212								10.3265
Anaerocolumna sp. CBA3638	Anaerocolumna		28		23.4566	30.8449				13.1778			71.8097	12.8386	22.0756							10.9037											116.423	63.9229	39.2605	122.463	38.0549	133.522	64.4954	80.8949	26.348	221.283	121.884	33.2411	13.6731	40.9818	29.7545
Corynebacterium segmentosum	Corynebacterium		28												163.942				10.5461	10.1355	124.346			10.9689	242.287				592.925				24.8545	62.6004					1054.5	32.7116		15.2439	152.002	14.0636	33.0433
Prevotella melaninogenica	Prevotella		28	62323.8	24801.1	6948.56				9311.01	643.141	124.651	5517.47	1320.24	3652.92	6844.42	709.885	2597.61	170.261	77.4332	1204.22		4925.4	383.912	20295.1	7648.77	9539.09	36482	9095.43				11.7732	22.0424											10.2548
Stenotrophomonas maltophilia	Stenotrophomonas		28	252.49			1208.91	11324.1	11110.9	994.047	747.201	811.469	19.9771																32.0249		254.353	2128.25	140.297	42.3214	29.2791	61.9461	23.7843	18.1487	19.8093	86.6415		49.6658	120.002	19.8168	15.5721	31.2021
Streptococcus mitis	Streptococcus		28	2046.47	7587.71	1017.88				18939.6	237.07	96.5838	209.49	751.773	43900.6	220.71	33.6394	40.8883	266.933	2753.32	81.0605	5681.22	5518.92	1096.89	203.759	816.845	357.055	76.5174	620.077						31.2753			18.1487				17.7026		75.4318
Acinetobacter guillouiae	Acinetobacter		27	11.2971						61.4965	12.5186		38.8744	29.2435																			60.1739	49.375	53.2346	40.0267	24.3789	49.2607	36.3938		39.522	52.6162	53.1772	34.5196		14.6696	20.8281	43.4799	20.0304
Haemophilus parainfluenzae	Haemophilus		27	17912.7	33300.5	4073.64	22.5543			356.24	973.317	66.8657	3352.38	21.3977	4335.72	9894.78	1236.17	247.048	49.4495	79.6129	16.7098	5225.9	1148.67	394.881	480.129	10185.3	136.651	19437.1	1041.27
Prevotella intermedia	Prevotella		27	7952.03	4176.05	4348.29				1569.92	12737.6	486.221	497.809	2601.96	749.374	5805.64	33.6394	422.283	397.822	133.451	65.3728	11.2797	992.166	164.534	8270.75	11670.2	692.069	3743.77	4733.77
Veillonella dispar	Veillonella		27	7356.67	21016.1	19540.1				1717.51	712.775	56.1342	10428.6	9152.52	5794.43	5105.92	1500.57	381.739	39.6064	26.3742	885.133	25780.6	7851.69	617.916	6754.41	5026.67	282.117	49006.3	3570.08					11.0212
Veillonella parvula	Veillonella		27	4312.67	5827.19	11779.8				571.478	402.941	61.0872	5352.79	1652.62	19423.6	991.597	882.169	357.343	44.0592	25.6658	1957.58	2730.07	348.439	87.7514	6866.66	3044.85	4346.37	3009.87	3435.14
Acinetobacter johnsonii	Acinetobacter		26	12.4268			58.6412		14.8145														11.8115	14.6252	17.4121					12.1603			91.8961	89.0513	387.282	188.697	74.3261	18.1487		18.124	11.6241	44.2566	90.3543	48.5832		10.4783	21.82
Streptococcus oralis	Streptococcus		26	1069.27	74.9593	104.366				404.559	40.6853	74.2952	85.3078	288.156	2042.6	34.7859		26.8007	150.34	160.806	230.16	84.5979	321.863	457.038	211.168	2908.33	251.261	130.694	369.447												28.6728	18.6861
Streptococcus salivarius	Streptococcus		25	302.762	28.3009	98.8728				2145.79	65.7224	14.0335	205.171	800.274	19129.6	34.7859		450.802	22.6155	14.4404	42.9301	923.433	171.267	21.9378	353.058	38.2256	66.1212	429.503	630.52												20.1485				16.3318
Veillonella atypica	Veillonella		25	3418.5	11989.1	3340.13				8916.12	959.234	87.5033	1213.21	16001.2	690.848	560.972	75.1384	1464.76	18.1627		1048.19	1020.44	2474.51	153.565	3234.2	880.555	6404.94	3971.08	1485.79
Campylobacter concisus	Campylobacter		24	336.089	1597.35	4982.09				467.813	190.126	42.9261	75.5892	2186.85	995.457	2460.6	187.374	149.122	21.0922		12.4879	154.908	38.3874	296.161	1466.69	357.228	1419.4	6753.08	1254.66
Fusobacterium pseudoperiodonticum	Fusobacterium		24	1560.13	219804	7696.02				32.5053			2135.39	213.977	436.379	2960	243.65	113.044	35.6224	40.7056		115.053	410.45	43.8757	592.752	2116.52	811.087	10215.3	94.3343					14.1071				16.8524
Lactobacillus fermentum	Lactobacillus		24							17.1312		11.557	23.7566																				124.926	34.3861	46.5803	161.536	52.3255	52.2855	39.6186	72.0539	21.6984	110.15	77.6482	70.3178		26.545	19.8363	10.5406
Moraxella osloensis	Moraxella		24	129.352	15.8077								17.2775					13.744					29.5288	69.4698						23.9732			47.4197	135.34	67.2087	42.4092	29.7304	13.3955	34.0904	13.2615	15.4988	23.6035	42.3536	21.0953	20.8895
Staphylococcus aureus			24	15.8159	19.6322		22.5543				10.9537			18.5447	14.7171				11.132	122.553	22.1317	19.1755		14.6252	15.1893				1346.32						64.547						234.032		25.4121
Neisseria meningitidis	Neisseria		23	2801.68	619.561	874.222				157.695	88.4123	57.7852	36.7147	71.3257	84.1954	117.552	33.6394	16.4928	45.9341	66.4803		58.2786	118.115		36.3061	88.283	22.0404		26.1073					12.7846										14.7028
Porphyromonas gingivalis	Porphyromonas		23	2573.48	995.377	8214.05				198.546	215.163	23.9396		95.5765	358.515	63.1743	58.7903	13.4004	15.8191	107.458		222.963	17.7173	29.2505	288.967	676.685	282.117	52.501	110.811
Prevotella oris	Prevotella		23	803.789	2136.59	2142.67				596.516	528.909	65.2147	123.102	1881.57	307.519	249.099		55.6631	160.066	23.5951	37.5083	27.0713	242.136	142.596	2047.96	216.612	361.463	692.566	3215.6
Prevotella scopos	Prevotella		23	4796.75	311.055	328.308				1454.39	162.741	46.2282	110.684	240.368	141.695	127.548		292.746	23.0842	10.408	105.948		242.136	65.8135	878.385	260.298	304.158	1144.97	955.874
Prevotella sp. oral taxon 299	Prevotella		23	6744.93	1716.92	3131.39				232.808	284.015	32.1946	152.258	15.6917	186.531	4121.92	343.31	29.2059	13.3584		11.9546	192.883	56.1046		3151.22	2884.67	70.5293	6942.42	532.24
Streptococcus parasanguinis	Streptococcus		23	149.122	11.9833	451.266				170.433	16.4306	29.7181	15.1178	308.127	1001.28	12.395		24.7391	57.0661		40.2192	8649.67	41.3403	190.128	296.376	72.3557	26.4485	632.804	4205.01											27.8491
Fusobacterium nucleatum	Fusobacterium		22	100.544	1876.28	7743.35					37.5557		114.464	114.834	46.5471	41.5831		15.462	48.7464	30.9515		431.637	64.9633	599.634	184.494	238.455	92.5697	924.352	426.651
Gemella haemolysans	Gemella		22	77.95	5617.86	289.013				119.918			314.775	175.461	105.415	111.955	37.7264	12.026	165.808	174.919	25.7314	822.668	115.162	21.9378	317.122	1377.49	26.4485	612.139	189.945															17.2598
Haemophilus influenzae	Haemophilus		22	633.202	193.007	42.2533	18.0435		10.5818	224.023	205.774		36.7147		45.6914	201.918	27.0373		252.638	165.165	42.6634	43.6149	11.8115	18.2815	19.6349	42.3212	22.0404	146.891	49.0817
Lachnoanaerobaculum umeaense	Lachnoanaerobaculum		22	137.26	7036.23	2304.92				10.5423			113.384	147.644	14.7171	78.3682	23.579	12.3696	10.8976		1718.27	39.103	79.7276	98.7203	1844.2	33.2199	387.911	525.01	204.449		21.4946
Neisseria subflava	Neisseria		22	179345	107622	23797.9				499.879	499.177	360.745	12820.5	562.76	22833.6	34216.5	7235.92	154.62	166.277	243.361		10275.1	6103.59	10.9689	2661.46	7254.23	207.18		189.597
Prevotella denticola	Prevotella		22	1123.5	104.025	106.478				491.533	133.01	28.0671	15.6578	85.5909	15.4016	710.911	10.0604	50.1655	50.0354		35.8195		73.8219	32.9068	622.76	22.7534	57.3051	326.735	417.484
Prevotella enoeca	Prevotella		22	691.947	5040.88	7564.19				183.611	287.927	27.2416	1236.96	12.8386	24.3003	400.237		21.3031	24.6076	12.3697			29.5288	10.9689	191.533	7031.7	670.029	79.31	205.145
Streptococcus australis	Streptococcus		22	387.491	764.125	1813.51				126.507	16.4306	17.3356	29.1558	63.4799	87.9603	10.3958			29.9978	38.7438	18.7541	66.1744	23.623		2934.49	317.182	52.897	43.5646	381.05													35.4053
Streptococcus sp. oral taxon 431	Streptococcus		22	2544.11	121.873	184.647				388.746	39.9029	23.9396	35.6349	1456.47	340.204	102.358	19.1776	46.7295	54.6053	142.715	52.4405	80.838	88.5863		365.654	51.4226	96.9778	69.2566	209.554
Bacillus pseudofirmus	Bacillus		21										35.6349																				131.467	83.3203	45.2494	50.0334	32.7035	40.6185	13.3598	128.194	22.4733	83.1041	178.356	35.7981	16.7116	76.3752	16.8609
Klebsiella oxytoca	Klebsiella		21	67.7826			45.1086	263.782	44.4434	59.3002	40.6853	49.5302																					148.8	23.3649	26.6173	82.9124	22.0005	29.3836	12.4384	150.739		34.9136	29.6475	33.2411	34.5626	37.0233
Lactobacillus delbrueckii	Lactobacillus		21										16.1977																				66.3876	27.3326	13.3087	39.5502	16.649	23.7661	29.0229	98.5768	10.0742	51.6327	48.4713	29.4056	15.5721	18.8609
Leptotrichia wadei	Leptotrichia		21	94.3308	5144.65	45753.6				13.6171	27.3843		46.4334	18927	167.535	110.755		630.848	11.2492			12.4077	50.1989	40.2194	2155.02	1215.94	114.61	2286.03	30.7486
Lysinibacillus sphaericus	Lysinibacillus		21			12.676							15.1178																				35.3195	29.096	11.3124	80.0534	26.1628	47.1002	36.8545	146.76	10.8492	141.621	73.8834	16.6206		37.2562	12.8936	11.1994
Neisseria flavescens	Neisseria		21	5570.6	5130.88	2239				152.863	194.82	119.698	154.418	23.5375	54.9324	1660.53	77.3391	36.7651	55.5428	75.417		205.667	106.304		118.55	99.2046	17.6323	22.3408	53.0268
Pseudomonas aeruginosa	Pseudomonas		21	14.1214			99.239	61.3177	512.157	62.8143	58.6807	38.7986							104.641	29.2077	195.141		17.7173						245.06	1119.79	268.683	1230.63
Streptococcus gwangjuense	Streptococcus		21	357.553	138.445					1764.51	33.6436	18.9866	60.4713	114.121	184.135	1037.18			50.1525	134.486	17.9542	219.203	82.6805	32.9068	22.2282	80.5469	26.4485	10.6119	122.298									21.1735
Streptococcus sanguinis	Streptococcus		21	133.306	27.2811	46.0561				27.6734	91.5419	17.3356	90.1671	45.6485	57.1571			13.744	45.8169	54.5465	17.0654	41.735	11.8115	21.9378	97.4336	86.4628	70.5293	78.7515	165.346
[Eubacterium] sulci			20	1525.67	909.455	2777.31				215.677	15.6482	11.557	56.152	19.2579	23.9581	83.9659	19.8064	104.454					115.162	106.033	382.696	187.488	947.738	2580.37	2466.27
Campylobacter showae	Campylobacter		20	6629.7	23365.1	347.322				18.8882	128.315		7893.67	40.6557	38.3329	319.47	18.2344	18.898	18.5143	10.517			11.8115	10.9689	108.177	2179.32	16512.7	83.2196	24.1347
Clostridium perfringens	Clostridium		20	10.7322		10.5633							12.4182	13.5519														10.0534					26.1626			58.134		41.4827	19.3486	42.8787	13.174	28.5209	14.1179	48.5832			12.8936	10.5406
Gemella sanguinis	Gemella		20	32.7616	4979.95	84.9292				14.0563			216.509	291.009	331.648	21.1914	70.1082	37.1087		20.707	22.4427	472.244	20.6701	18.2815	231.544	79.6367		234.579	978.849
Streptococcus sp. LPB0220	Streptococcus		20	58.7449		18.5915				86.9736		16.5101	13.4981	317.399	550.351		68.8507	14.7748	28.0057		32.1753	709.871	38.3874	10.9689	331.941	74.631	13.2242	4406.17	1439.61
Tannerella sp. oral taxon HOT-286	Tannerella		20	8512.93	6607.12	2113.51				144.517	27.3843	22.2886		10.6989	40.7287	16.7932	152.163		25.8965	10.8439			20.6701		2454.74	412.746	1926.33	33.5113	76.2332
Veillonella rodentium	Veillonella		20	129.917	81.8433	120.845				44.3653	53.2038		62.631	169.755	31.6589	38.3844	12.2611	27.8315			14.1323	21.8075	32.4816		40.7517	64.6195	22.0404	175.934	39.335
Atopobium parvulum	Atopobium		19	587.449	1182.78	402.252				399.727	117.361	20.6376		14.9784	16.7706	49.18		20.2724			74.0388		44.2931	54.8446	1525.97	24.1186	30.8566	339.022	1897.94
Capnocytophaga sputigena	Capnocytophaga		19	2048.16	1176.91	733.94				15.8134	32.0788		297.497	39.2291	51.3387	750.095	32.0674		33.6303		16.1321	125.957		14.6252	24.451	69.6253	92.5697	392.64	1978.35
Gemella morbillorum	Gemella		18	36.1507	174.65					16.6919	10.9537		19.9771	21.3977	237.356		14.7762		64.3312	17.383		15.7916	38.3874	21.9378	71.1303	13.1969	13.2242	34.0698	182.867
Prevotella fusca	Prevotella		19	1455.07	345.73	97.1827				702.817	67.2872		15.6578	103.422	14.0326	17.193		64.9402	13.9443		23.5538		91.5391	18.2815	491.243	56.8834	44.0808	70.3736	249.586
Rothia mucilaginosa	Rothia		19	1155.13	60.4263	34.2252				261.36	159.612	85.0268			49.114	19.1922	10.3748		199.79	424.003	434.411	75.1981	29.5288		35.9356	34.13		96.6241	1851.18
Schaalia odontolytica	Schaalia		19	2025.01	415.335	1979.15				560.497	740.159	285.624				13.9943	25.1509		63.5109	38.9618	95.015	16.9196			24.0806	65.9847	114.61	53.0595	1491.25
Selenomonas sp. oral taxon 478	Selenomonas		19	308.976	147.879	3381.11				140.124	184.649	12.3825	16.1977	53.4943	10.9523	20.3917	16.6625				10.4881	91.7417			356.392	113.312	868.392	592.591	1082.35
Alloprevotella sp. E39	Alloprevotella		18	2919.17	29398.3	27778.2				36.0194	18.7778		666.265		113.458	3132.33	776.85		27.4198				1653.61	2435.1	14012.3	2329.94	1362.1	4464.26	516.576
Capnocytophaga leadbetteri	Capnocytophaga		18	2910.7	15679.7	4721.39	13.5326			18.449			4175.22	24.2507	529.302	137.144	153.421	13.4004			20.1318	106.029			484.945	4607.55	409.952	3569.51	22.7423
Cutibacterium acnes	Cutibacterium		18	22.5942						52.7113	35.9908	25.5906									188.83		35.4345	14.6252					339.395				33.6843										29.6475		25.827
Haemophilus haemolyticus	Haemophilus		18	832.596	5765.49	68.8729	13.5326			244.229	179.172		103.125	12.8386		152.738	15.7193		40.8954	26.5921	70.8391	27.8233				55.5182	57.3051	102.768	31.4448
Klebsiella pneumoniae	Klebsiella		18				6206.95	1580.38	601.044	13.1778	43.0325	11.557	46.4334						17.2253											10.0757	47807.7					20.9664		15.556				44.7484	15.059
Streptococcus gordonii	Streptococcus		18	118.055	11.2184	25.352				37.3372	13.301		13.4981	109.128	47.9161				11.8351	22.8867	82.8826	23.6874	11.8115		37.4175	14.1071	30.8566	28.4846	300.756
Streptococcus pseudopneumoniae	Streptococcus		18	245.147	169.296	458.449				2242.43	49.2918	12.3825	28.6159	748.207	121.33	35.1857			41.3641	140.208		107.157	91.5391	40.2194	20.7463	84.6425			79.1341
Streptococcus sp. 116-D4	Streptococcus		18	318.013	62.721	12.676				636.05	22.6899		14.5779	77.0318	114.314	30.7875			30.2321	69.4229	11.1991	61.6625	62.0104	21.9378	38.5289	43.2314			64.2819
Tannerella forsythia	Tannerella		18	460.357	103.26	93.3799				108.937	88.4123	81.7248		19.2579					12.421	17.1105	15.4211		20.6701	43.8757	143.372	131.514	255.669	53.618	46.8771
Treponema sp. OMZ 804	Treponema		18	197.134	531.344	273.379				31.1875	939.674	41.2751		42.0822					14.5302			671.143	17.7173	113.346	41.1222	286.237	66.1212	417.774	32.4891
Acinetobacter junii	Acinetobacter		17	13.5565			27.0652	20.8249	167.192														11.8115	80.4388							556.472	3206.81				10.0067		11.2349
Bacteroides fragilis	Bacteroides		17	1039.9	537.973	388.731				67.6462	46.9446		11.8783	12.8386		92.7623							50.1989	36.5631	126.701	27.7591	13.2242	418.332	39.2189
Capnocytophaga sp. FDAARGOS_737	Capnocytophaga		17	3565.93	1952	1434.5				18.0097			722.417	22.111	65.5424	1161.13	139.588	14.0876			16.4432	782.061			178.196	576.57	30.8566	626.102	32.373
Dolosigranulum pigrum	Dolosigranulum		17				22.5543								71.5319							29.7033		91.4077										29.9777	119.112				305.892			48.6823	52.7067	180.269
Leptotrichia sp. oral taxon 212	Leptotrichia		17	1230.25	8329.66	21502.3				15.3741			1940.48	89.8704	135.192	482.204	444.857	31.2675				40.983	11.8115		535.7	1630.51	1300.38	21241.1
Neisseria mucosa	Neisseria		17	3952.29	2063.67	93.8024				130.021	169.783	33.0201			663.467	33.1865			135.693	183.366	11.3769	13.5357		84.0951	137.074	1188.64	568.643		14.0399
Prevotella dentalis	Prevotella		17	1357.35	197.087	324.083				89.6092	809.011	46.2282	70.7299		96.859	11.9951	13.833		11.9522						991.378	68.7151	39.6727	1149.44	65.0941
Streptococcus sp. 1643	Streptococcus		17	178.494	14.023	92.5348				32.066		16.5101		27.817	25.6693				16.405	19.7806	39.1081	13.9117	11.8115	47.532	15.9302		22.0404	13.4045	50.5901
Treponema sp. OMZ 838	Treponema		17	253.62	2600.88	7591.66				21.963	139.269			349.496	72.9009	155.537						24.4394		43.8757	630.54	303.985	956.554	15.0801	16.0125
Capnocytophaga gingivalis	Capnocytophaga		16	1661.8	12452.4	338.027	18.0435			16.2526			864.956	13.5519	46.8893	200.319		23.3647				54.1427			57.0524	307.17	57.3051	176.493	910.274
Ralstonia solanacearum	Ralstonia		16	319.143						12.7386	58.6807	19.8121								65.0635	83.7714		17.7173	18.2815					294.374
Rheinheimera sp. LHK132	Rheinheimera		16		73.4295		2602.77	1254.12	281.475																					548.952	9343	224.582	45.4575	26.8917	41.2568	20.0133	19.6221		14.7418	15.0297			34.3534
Rothia dentocariosa	Rothia		16	62.134	41.814					75.5529	172.13	148.59	28.076		18.8242				62.5735	45.2284	71.239	40.231	41.3403					10.0534	310.735
Selenomonas sp. oral taxon 136	Selenomonas		16	234.415	17.0826	799.433				115.526	158.047	11.557	98.2659	37.0894	11.8079							27.4473			37.047	24.1186	119.018	153.035	826.962
Streptococcus anginosus	Streptococcus		16	25.9833	21.9269	10.5633				10.5423	47.727			20.6845	71.5319				30.5837	151.651	32.1309		11.8115	10.9689	24.0806		13.2242	12.2875	25.7592
Acinetobacter schindleri	Acinetobacter		15		44.3636		252.608	72.8871	57.1415				76.669											47.532									10.7921	11.9029		13.3422	11.2976	11.2349				17.2109				10.4783
Mogibacterium diversum	Mogibacterium		15	116.925	467.603	196.901				35.1409				42.0822		11.5953		85.8998					14.7644		110.771	24.5736	141.059	71.4907	45.4847
Neisseria elongata	Neisseria		15	1915.42	108.104	88.732				38.2157	49.2918	20.6376			16.7706	26.3893	10.6891		32.4585	23.9765				29.2505		36.4054		12.846	22.1622
Phyllobacterium myrsinacearum	Phyllobacterium		15										23.7566																				115.115	30.8594	33.2716	75.7648	11.8922	26.3588	12.8991	59.6766		67.8602	105.413	31.3234		30.2707
Streptococcus koreensis	Streptococcus		15	115.23	29.3208	1247.32				17.5704			19.9771	25.6773	56.8148					21.4699		28.5753	11.8115		38.5289	15.9273	13.2242	53.0595	132.509
Streptococcus sp. NPS 308	Streptococcus		15	586.884	21.9269					85.6559		22.2886		27.1038	30.9743				25.8965	38.5804	30.6199	13.1597	23.623		26.3034		13.2242	20.6653	62.1933
Lautropia mirabilis	Lautropia		14	50.8369	598.399	149.999				46.5616		58.6107			42.44	27.189			201.548	54.6555	173.942			281.536		170.195	22.0404	1170.66
Micrococcus luteus	Micrococcus		14							10.103													29.5288						55.6955				25.1815			13.8187				11.9353			24.9415		62.2886
Prevotella ruminicola	Prevotella		14	599.876	129.266	237.886				14.9349	12.5186			11.4121	614.695								23.623	10.9689	113.364	363.599	13.2242	11164.3	13.2277
Pseudomonas monteilii	Pseudomonas		14					19.6679	14321.4	24.5986	23.4723	14.0335	78.2888													10.9216						78.8501		189.124
Streptococcus sp. A12	Streptococcus		14	149.687	21.9269	602.533				14.0563			25.9163	24.2507	53.5634					14.8218		20.6795			90.7652	38.2256	13.2242	34.6283	187.508
Streptococcus sp. I-G2	Streptococcus		14	72.8663	10.1985	22.8168				14.9349			22.1368	25.6773	38.3329					18.8542		19.5515			16.6712	10.9216	22.0404	30.1601	119.049
Streptococcus sp. I-P16	Streptococcus		14	92.6362	16.5726	25.352				17.1312			33.4752	28.5303	57.3282					19.6716		14.6636			24.451	18.6578	26.4485	35.1868	171.38
Streptococcus sp. oral taxon 064	Streptococcus		14	155.9	11.7283					101.03		20.6376	10.2585	27.1038	25.3271				16.5222	23.4316	63.9063	15.0396			18.894		26.4485		67.5308
Streptococcus sp. VT 162	Streptococcus		14	132.741	10.7085					49.6365		16.5101		33.5231	23.4447				18.983	27.0281	51.0628	14.6636			24.8215		22.0404		53.955					10.1395
Streptococcus thermophilus	Streptococcus		14	17.5105						37.7764	39.9029		19.9771	101.283	1148.96			12.026				53.3907	35.4345		91.5061			28.4846	36.0861														13.6473
[Brevibacterium] frigoritolerans	Bacillus		13							11.86																							131.794	15.8705		10.0067	12.4868	25.0625	46.5288	29.1752		10.8183	24.0004		11.7741	20.4909	17.3568
Granulicatella adiacens	Granulicatella		13	76.2554	683.047	422.111								22.8242	222.81	147.94						453.821	50.1989	14.6252	233.396	278.956		414.423	75.7691
Haemophilus parahaemolyticus	Haemophilus		13	194.875	3129.42	14.7887				2463.37	51.639				68.2804	173.13			1397.01	304.338		369.975			36.3061	68.2601			16.4766
Lacrimispora saccharolytica	Lachnoclostridium		13	11.2971	53.2874	109.014				38.2157	15.6482																17.6323	463.572					14.3894			12.8657					23.2482	17.7026	14.1179
Pseudomonas stutzeri	Pseudomonas		13				347.337	3138.77	1115.32														1024.65	10.9689			17.6323		13.5758	38.9131	113.444	497.742
Selenomonas sp. oral taxon 126	Selenomonas		13	32.1967	10.4535	26.6196				15.8134	68.852								10.3117			227.098			151.893	10.9216	13.2242	10.0534	42.1197
Streptococcus agalactiae	Streptococcus		13	32.7616		10.1408	22.5543			35.1409	21.1251		15.1178	23.5375	33.8835			16.8364				36.4711			11.855			20.6653	27.1516
Streptococcus cristatus	Streptococcus		13	63.8286	38.4995					22.8416	14.8658		86.3876	56.3473	70.6763				18.3971	48.7159	22.265				37.047		35.2647		160.705
Fusobacterium periodonticum	Fusobacterium		12	135	3535.32	5994.48							31.8554	17.8314	10.9523	28.3885							14.7644		775.764	110.126	1908.7	513.281
Haemophilus pittmaniae	Haemophilus		12	215.775	71.6447	10.1408				20.206	274.626		11.3384			23.5904						12.4077	14.7644			130.149		108.912	19.8415
Klebsiella michiganensis	Klebsiella		12				67.663	28.9234	33.8616	36.0194	33.6436	32.1946																					91.569	16.3114						58.3504			42.3536			25.3808
Leptotrichia buccalis	Leptotrichia		12	15.2511	80.5684	122.535							14.038	647.637	56.4725	30.3877		14.0876							195.608	18.6578	17.6323	1109.78
Megasphaera stantonii	Megasphaera		12		4288.49	381.548				20.6453				12.8386	11.6368								150.597		1838.64	101.935	17.6323	506.579	15.6644
Moraxella catarrhalis	Moraxella		12	330.44	14.5329																	1110.68											14.0624	19.3973	110.462
Neisseria sp. oral taxon 014	Neisseria		12	241.193	162.922	23.2393				56.2254	14.8658	124.651						10.308	91.751	17.7644	30.0422	51.1347		665.448
Pseudomonas fluorescens	Pseudomonas		12	32.7616			193.967	54.3761	139.679	32.9446	28.1667	33.8456											41.3403							35.0913	42.9893	130.244
Selenomonas sputigena	Selenomonas		12	158.724	24.7315	1269.71				30.309	48.5094			12.8386					11.3663						423.818	12.2868	136.651		12.0674
Treponema denticola	Treponema		12	38.975	414.571	241.689				17.5704	30.514			404.417	11.979							92.4937			34.8242	176.111	17.6323
uncultured Prevotella sp.	Prevotella		12	24.8536	956.113	95.4925								10.6989									20.6701	18.2815	84.8377	48.2371	180.731	57.5277	24.0187
Bacteroides dorei	Bacteroides		11	114.101	2221.5	408.59				12.7386	10.9537			12.8386		11.1955							14.7644		63.3504	516.046		11.1704
Bacteroides ovatus	Bacteroides		11	70.042	30.3406	35.0703				29.4305	11.7361			59.9136		199.519	14.4618								23.7101	234.36
Candidatus Saccharibacteria oral taxon TM7x			11	71.1717		110.281				10.9815	64.1576	10.7315		22.111								15.4156	32.4816		31.8604			11.7289	1585.23
Capnocytophaga endodontalis	Capnocytophaga		11	379.018	46.9133	37.1829							22.6768	57.0606		24.7899						12.4077			21.4873	11.8317		282.053	98.7435
Clostridium botulinum	Clostridium		11			169.436							13.4981	14.9784														46.3572					18.9679	14.9888		24.3019		15.1239				28.5209	19.765
Filifactor alocis	Filifactor		11	25.9833	1665.42	357.463					20.3426								34.8021				14.7644	18.2815		57.3385	22.0404		10.0948
Leptotrichia trevisanii	Leptotrichia		11	41.2344	90.0021	134.366							24.8364	170.468				15.462	13.0069			10.9037			51.1249	31.8547		221.174
Neisseria cinerea	Neisseria		11	79.0797	1290.11	59.9997				77.3099	22.6899		21.057			23.9903	10.0604			13.1326		12.0317			14.8188
Paraprevotella xylaniphila	Paraprevotella		11	306.716	73.1745	179.999				10.5423							11.9467							47.532	67.4256		17.6323	16.1971	27.9638
Parvimonas micra	Parvimonas		11	62.6989	184.339	603.378					80.5882							13.4004						51.1883	24.8215	73.2658	88.1617	60.3203	28.0798
Salmonella enterica	Salmonella		11	14.6862			121.793	347.081	162.959	17.5704		10.7315																		109.443	222.111	33.0889
Streptococcus viridans	Streptococcus		11	114.666	14.023	38.028								22.111	31.1455							15.0396			14.4483	15.9273	30.8566	11.1704	169.175
Acinetobacter indicus	Acinetobacter		10	12.4268			14538.5	24560.6	364.013														23.623	32.9068																23.4286		10.3265	32.4711
Aggregatibacter aphrophilus	Aggregatibacter		10	591.403	110.654	15.6337				40.412	35.9908					47.1808	11.0035							32.9068		46.8719		33.5113
Bacteroides vulgatus	Bacteroides		10	170.021	74.1944	69.718				10.9815	11.7361								11.6007				26.5759	10.9689	90.7652				12.2994
Enterobacter asburiae	Enterobacter		10				27.0652	64.7885	33.8616	43.0476	34.426	20.6376			13.6903																		14.7165							38.9003
Enterobacter kobei	Enterobacter		10	259.833			76.6847	19.6679	38.0944	1544.88	891.947	943.55																					12.1002	10.5803									13.6473
Fusobacterium hwasookii	Fusobacterium		10	23.7239	467.093	57.042							12.4182	16.4049										25.5941	33.3423	17.2926		60.3203	36.0861
Haemophilus sp. oral taxon 036	Haemophilus		10	184.143	26.2612	13.5211				61.0572	26.6019					108.756	12.5755				27.5979							59.2032																12.7851
Leptotrichia sp. oral taxon 498	Leptotrichia		10	10.1674	54.5622	398.449								1284.58	14.2037			16.1492							284.151		13.2242	293.782
Porphyromonas asaccharolytica	Porphyromonas		10	627.554	3602.89	7291.24					27.3843					196.32	82.0549					20.6795	67.9161		261.552			113.938
Porphyromonas cangingivalis	Porphyromonas		10	730.357	84.9028	86.6193					10.9537						13.5186								28.5262	13.1969		16.1971	24.0187
Pseudomonas mendocina	Pseudomonas		10				2314.07	15662.6	60474.8																					4249.17	4778.98	154632		109.33
Selenomonas sp. oral taxon 920	Selenomonas		10	41.2344		86.6193				15.3741	38.3381											120.693			17.0416		22.0404	15.0801	56.3917
uncultured Bacteroidetes bacterium			10	10.7322		29.5773			57.1415						11.2945	26.3893							50.1989		66.6846		13.2242	262.505
Acinetobacter haemolyticus	Acinetobacter		9	16.9456	13.0031		27.0652	13.8832	44.4434															25.5941							35.8244	97.8587										13.7687
Aggregatibacter segnis	Aggregatibacter		9	326.486	65.5256					45.2439	53.9863					27.5888	16.0337									29.5794	17.6323	27.926
Bacteroides thetaiotaomicron	Bacteroides		9	112.971	574.943	19.4365				23.2808	11.7361			10.6989	20.0221										32.2309				11.8353
Enterobacter hormaechei	Enterobacter		9	16.9456			25716.4	228445	47416.9	79.5062	32.8612	45.4027
Erysipelothrix rhusiopathiae	Erysipelothrix		9		303.661	267.041										59.5758							50.1989		29.2671	97.8394	13.2242	239.606	11.8353
Lactobacillus curvatus	Lactobacillus		9										10.7985																				10.7921		14.6395				17.5059	12.8194		20.6531	85.6483	15.3421
Leclercia adecarboxylata	Leclercia		9	15.2511			103.75	17.3541	1957.63	82.581	64.1576	62.7382																		14.5924														10.228
Leptotrichia goodfellowii	Leptotrichia		9	13.5565	31.6155	155.915							24.2965	77.745	14.2037										18.5235	11.3767		609.905
Leptotrichia hofstadii	Leptotrichia		9	26.5482	75.7241	151.267							44.2737	110.555											15.9302	21.3882	17.6323	322.825
Leptotrichia hongkongensis	Leptotrichia		9	15.8159	41.814	81.5489							34.5551	91.2969	11.1234										27.4148	55.0631		431.737
Neisseria lactamica	Neisseria		9	4841.37	77.2539	21.5492				63.2536	20.3426	11.557							12.3038	19.5082									11.3712
Rothia aeria	Rothia		9	37.2804								108.141							48.6292	23.3226	24.4426	42.111	29.5288						12.7636
Schaalia meyeri	Schaalia		9	120.314		165.211				28.552	38.3381						16.3481					18.7995					17.6323	401.018	89.1128
Sphingobacterium sp. B29	Sphingobacterium		9	11.2971			1290.11	7465.72	3394.63	31.1875	10.1713																				459.747
Streptococcus sp. FDAARGOS_192	Streptococcus		9							60.1787			21.057	57.0606	89.5004			14.0876				24.4394			27.4148			15.6386	24.7149
TM7 phylum sp. oral taxon 952			9	109.017	239.156					22.8416	43.0325							10.308					20.6701		590.529			11.1704	49.4298
Actinomyces gaoshouyii	Actinomyces		8		84.9028	3849.7							12.4182			69.1719						83.4699				27.7591		1211.43	11.8353
Actinomyces pacaensis	Actinomyces		8	155.335		19.4365				30.7483	112.667	28.8926										53.7667						124.55	268.615
Brevundimonas naejangsanensis	Brevundimonas		8	15.8159				19.6679		55.7861	38.3381	42.9261																		20.8463		16.8965
Candidatus Saccharibacteria bacterium FS15P			8	11.862	11.9833	323.661							56.6919		30.9743	20.3917							345.486						67.1827
Citrobacter freundii	Citrobacter		8				49.6195	39.3359	63.4906	34.2623	20.3426	15.6846																					34.9925
Clostridioides difficile	Clostridioides		8		24.9864	29.9999	45.1086				25.0371			10.6989												31.3996		25.692	60.3368
Delftia sp. Cs1-4	Delftia		8			21.5492				36.4586	18.7778	21.4631																50.2669															329.417		78.6203
Delftia tsuruhatensis	Delftia		8	54.7909				359.808	378.827	45.2439	20.3426	38.7986										10.5277												58.1919
Eikenella corrodens	Eikenella		8	162.678	28.3009	15.2112							223.528								23.9537	42.487				10.9216			407.157
Enterobacter cloacae	Enterobacter		8	13.5565			2259.94	615.491	167.192	92.684	53.2038	37.9731
Leptotrichia shahii	Leptotrichia		8		114.224	182.112							11.8783	427.241				29.5495							69.2779		17.6323	224.525
Lysinibacillus sp. B2A1	Lysinibacillus		8							16.2526			11.3384																				14.3894				11.8922	16.8524	13.8204		11.6241		10.8237
Megasphaera elsdenii	Megasphaera		8		12.7482	18.5915				21.5238													44.2931		51.4953	27.7591		25.692
Ochrobactrum anthropi	Ochrobactrum		8	11.2971					12.6981	35.1409	21.9075	18.9866																			1047.27	155.588	20.9301
Paludibacter propionicigenes	Paludibacter		8	12.9917	16.0627	89.9996									21.7334							12.7837			42.6041		44.0808	444.024
Parabacteroides distasonis	Parabacteroides		8	106.193	61.4462	17.7464	13.5326								19.6798										18.894	28.2142		15.6386
Porphyromonas crevioricanis	Porphyromonas		8	236.674	26.7712	21.5492					32.0788														22.2282	15.9273		98.2997
Pseudomonas chlororaphis	Pseudomonas		8					13.8832		27.2342	17.213	15.6846																		17.7194	47.7659	47.1693
Rheinheimera sp. D18	Rheinheimera		8				84542.6	157405	29717.8																					496388	173601	138675		20.279									10.8237
Streptococcus equinus	Streptococcus		8	15.2511						22.8416				111.268	28.0651							54.5187			18.153			26.2505	29.8203
Streptococcus intermedius	Streptococcus		8	23.1591							37.5557			14.2651	55.788				20.5063	142.061								13.4045	137.15
Streptococcus vestibularis	Streptococcus		8							18.449	12.5186			42.0822	21.7334							10.9037			10.3732			12.2875	12.7636
Treponema pedis	Treponema		8	23.7239	3002.19	25310.6								39.9424											20.7463	15.9273	13.2242		20.5377
uncultured Prevotellaceae bacterium			8	14.6862	757.751	19.8591									15.915		276.346								10.3732	345.851		16.7556
Actinomyces israelii	Actinomyces		7		158.077	1195.77							29.6957									265.825			24.0806	35.0402			150.146
Aeromonas hydrophila	Aeromonas		7	36.7156			13.5326	10.4124	361.896															10.9689						20.1514
Agrobacterium tumefaciens	Agrobacterium		7				22.5543	18.511	31.7453														20.6701																				14.1179
Bacteroides zoogleoformans	Bacteroides		7	448.495		13.9436				10.9815	28.1667														30.3786			11.7289	59.6406
Bergeyella cardium	Bergeyella		7	14.1214	454.345	12.2535							14.038		183.621									18.2815		21.8432
candidate division SR1 bacterium RAAC1_SR1_1			7	285.252	2918.31	1647.46										202.718	82.3693								112.623	170.65
Capnocytophaga sp. oral taxon 878	Capnocytophaga		7	224.247	140.23	95.07							32.3954													35.0402		32.3942	87.1403
Clostridium beijerinckii	Clostridium		7											10.6989																								22.0377			10.0742	15.7357	11.7649	12.7851				10.5406
Corynebacterium striatum	Corynebacterium		7																					10.9689					31.9089										11.517
Elizabethkingia anophelis	Elizabethkingia		7	16.3808	21.9269		1091.63	164.285	97.3522															10.9689
Empedobacter brevis	Empedobacter		7				41319.5	74827.2	18378.4
Enterobacter ludwigii	Enterobacter		7				153.369	111.066	21.1635	27.2342	17.213	18.9866																															38.1182
Exiguobacterium mexicanum	Exiguobacterium		7				266.141	249.898																						14.245	33.4361	10179.4	11.7732
Lachnospiraceae bacterium oral taxon 500			7	23.7239	94.0815	110.281					44.5973															10.4665	30.8566		13.8078
Megasphaera hexanoica	Megasphaera		7		46.1484	57.4645				10.9815					21.22								64.9633		173.01			90.4804
Muribaculaceae bacterium DSM 108610			7	556.947	17.0826	27.8872					14.0834				18.9953										18.894				42.3518
Neisseria gonorrhoeae	Neisseria		7	129.917	66.2905					24.1593	22.6899					12.395			11.8351										14.7361
Oblitimonas alkaliphila	Oblitimonas		7	13.5565			72.1738	26.6096																						27.1002	20.3005	36.609
Pasteurella multocida	Pasteurella		7	189.226	263.632		27.0652								13.5192		15.4049											84.3367		15.9822
Peptostreptococcus anaerobius	Peptostreptococcus		7		47.6782	133.521					17.213														35.5651	15.4723	35.2647	241.84
Prevotella sp. Sc00026	Prevotella		7			2836.04										20.7916									65.5732		13.2242	35.7453	26.8035
Pseudomonas oleovorans	Pseudomonas		7				22.5543	2778.96	232.799																					7787.48	64283.3	1356.64
Pseudomonas sp. LPH1	Pseudomonas		7				36416.2	21962.1	133.33																					208916	482727	315286
Sphingobacterium sp. DR205	Sphingobacterium		7	15.8159			234.565	4142.99	139.679																						101.502
Sphingobacterium sp. G1-14	Sphingobacterium		7				1303.64	1779.37	1003.15	37.7764																					1541.64						10.703
Staphylococcus haemolyticus	Staphylococcus		7																															11.0212				45.8038				12.2935
Actinomyces radicidentis	Actinomyces		6			508.73																302.297				53.2429	48.4889	396.55	25.6431
Actinomyces viscosus	Actinomyces		6	12.9917												10.7956					14.2656					41.8662	96.9778		63.2376
Aggregatibacter actinomycetemcomitans	Aggregatibacter		6	54.2261	18.3574				10.5818	10.9815	10.1713																	56.4106
Bacteroides heparinolyticus	Bacteroides		6	1695.69	32.6353					21.963	30.514														14.4483				36.3181
Bacteroides sp. CBA7301	Bacteroides		6	147.427	12.4932	35.0703																		18.2815	14.8188			64.2299
Bacteroides uniformis	Bacteroides		6	284.687	118.813	86.1968										13.1946									17.0416				10.0948
Brevundimonas diminuta	Brevundimonas		6				184.945	1405.68	23.2799																					17.3719	21.4946
Butyrivibrio hungatei	Butyrivibrio		6		1259.77																		106.304			93.7438	409.952	38.5379	22.2782
Candidatus Saccharibacteria bacterium FS07P-B			6	11.862								11.557	11.8783										14.7644			10.9216			98.9756
Capnocytophaga sp. oral taxon 864	Capnocytophaga		6	59.8746	19.8871					10.9815																15.0172		79.8685	24.1347
Cardiobacterium hominis	Cardiobacterium		6	25.9833	257.768								11.3384									28.9513				39.5908		185.987
Comamonas terrigena	Comamonas		6	125.963				61.3177		184.929	103.278	134.557																														17.2109
Dialister pneumosintes	Dialister		6	10.1674							51.639								24.0217						24.0806			16.1971
Enterobacter roggenkampii	Enterobacter		6				45.1086	80.9856	52.9088	29.4305	18.7778	23.1141
Flavobacterium columnare	Flavobacterium		6	16.3808			599.945	1261.06	224.333
Flavobacterium psychrophilum	Flavobacterium		6	10.1674	11.2184		45.1086	12.7263	46.5598
Herbinix luporum	Herbinix		6		1736.81	985.348																14.2876			17.7826		35.2647	662.406
Leptotrichia sp. oral taxon 847	Leptotrichia		6	11.2971	42.3239	899.151								466.47											128.183			471.392
Massilia oculi	Massilia		6																		15.4211								27.9638
Pseudomonas alcaliphila	Pseudomonas		6				27.0652		126.981																					31.6169	2465.91	2033.91
Pseudomonas sihuiensis	Pseudomonas		6					16.1971	177.774																					26.4053	1269.38	487.885
Pseudomonas sp. JY-Q	Pseudomonas		6	19.7699				2671.37		79.9455	54.7687	70.1677																				30.9768
Pseudomonas sp. phDV1	Pseudomonas		6					23138.7	74.0723																					190.396	12549.3	12916.6
Rheinheimera sp. F8	Rheinheimera		6				627.01	4153.41	1354.47																					561.46	4007.56	82.3702
Streptococcus constellatus	Streptococcus		6	10.1674							70.4169				199.365				25.3106	377.248							22.0404
Streptococcus milleri	Streptococcus		6	11.2971							59.4631				84.88				17.8112	572.166							13.2242
TM7 phylum sp. oral taxon 957			6	25.4185							16.4306											51.5107			96.6927			113.38	108.374
uncultured Leptotrichia sp.	Leptotrichia		6	53.6612	66.5455	1239.71																			11.4846	50.9675
Vibrio anguillarum	Vibrio		6				31.5761	18.511																						24.6681								12.0991						23.6523
[Ruminococcus] gnavus	Blautia		5		17.8474	48.1688																	29.5288				92.5697	58.6447
Achromobacter xylosoxidans	Achromobacter		5	32.7616					65.6069	124.311	74.3289	89.1543
Acinetobacter lwoffii	Acinetobacter		5				58.6412	13.8832	10.5818															18.2815																							14.8772
Acinetobacter radioresistens	Acinetobacter		5	12.9917			13.5326			19.3275																										24.3019						21.1448
Aerococcus viridans	Aerococcus		5																					10.9689									13.0813	11.462	12.6432								21.6474
Alloprevotella tannerae	Alloprevotella		5	12.9917	3980.23																				24.451		2336.28
Alteromonas macleodii	Alteromonas		5	57.6152			18.0435	11.5694	12.6981																					88.2493
Anaerostipes hadrus	Anaerostipes		5		11.9833	15.2112								27.817												11.3767	17.6323
Bacteroides caccae	Bacteroides		5	40.6696	13.0031						10.1713														17.4121			21.2238
Bacteroides caecimuris	Bacteroides		5	36.7156	47.1682					10.9815														10.9689	11.855
Bacteroides cellulosilyticus	Bacteroides		5	109.582	11.2184	23.2393	49.6195	10.4124
Bacteroides helcogenes	Bacteroides		5	158.159	16.0627	15.2112																			40.7517				12.6475
Barnesiella viscericola	Barnesiella		5	282.992	49.9728	10.1408																			12.2255				17.1728
Bergeyella sp. AF14	Bergeyella		5		68.8401	23.2393							34.5551									13.5357					13.2242
Brevundimonas sp. Bb-A	Brevundimonas		5						21.1635																					111.528	17.9122
Brevundimonas sp. DS20	Brevundimonas		5						1508.96																					118009	6886.64	1348.9
Candidatus Saccharibacteria bacterium FS05P-B			5	14.6862																			23.623	29.2505		88.7381			42.4678
Capnocytophaga ochracea	Capnocytophaga		5	70.042	24.7315								51.8326															79.8685	16.7087
Chryseobacterium gallinarum	Chryseobacterium		5				85.7064	68.2593	63.4906															10.9689
Chryseobacterium gleum	Chryseobacterium		5				85.7064	61.3177	135.447															10.9689
Chryseobacterium shandongense	Chryseobacterium		5				22.5543	24.2957	1817.95															10.9689
Cutibacterium granulosum	Cutibacterium		5																		11.7324								34.3456
Flavobacterium haoranii	Flavobacterium		5				18.0435	15.0402	12.6981																						10.7473
Hungatella hathewayi	Hungatella		5		34.93	37.6055																10.9037			22.9691		22.0404
Klebsiella aerogenes	Klebsiella		5		28.8109		31.5761	19.6679	27.5126
Klebsiella variicola	Klebsiella		5				234.565	27.7665	33.8616																														20.27							13.0397
Lachnospira eligens	Eubacterium		5		11.2184	16.0563																			12.2255		26.4485	18.9897
Moraxella bovis	Moraxella		5	407.26																		43.2389												25.1283	196.968
Moraxella bovoculi	Moraxella		5	839.939	187.143																	11.2797													47.9112
Muribaculum sp. H5	Muribaculum		5	240.063	22.6917	23.2393																			15.9302				34.8097
Muribaculum sp. TLL-A4	Muribaculum		5	327.051	28.8109		22.5543																		11.855				10.4429
Mycoplasma salivarium	Mycoplasma		5								21.1251			10.6989										179.159				294.899
Myroides sp. CJ210	Myroides		5	58.7449			18.0435	275.351	63.4906
Neisseria polysaccharea	Neisseria		5	678.391	47.9331	49.8589				32.066																			56.2757
Odoribacter splanchnicus	Odoribacter		5	126.528	67.8203	13.5211																							11.6032
Prevotella pallens	Prevotella		5											14.9784		11.1955									19.2644	12.2868			32.7211
Prevotella shahii	Prevotella		5	10.7322	468.368	1437.04							19.9771													1271.91
Proteus mirabilis	Proteus		5				54.1304	16.1971	16.9308																					20.1514	21.4946
Pseudomonas sp.	Pseudomonas		5	21.4645						79.9455	64.94	57.7852																				15.4884
Pseudomonas sp. PONIH3	Pseudomonas		5						35.978	15.8134																					20.3005	17.6005
Pseudomonas sp. THAF187a	Pseudomonas		5						10.5818																					78.5211	29.8537	38.017
Pseudomonas virus phi12	Cystovirus		5				54.1304	99.4966	118.516																						22.6888	57.0255
Shewanella putrefaciens	Shewanella		5				31.5761	18.511	25.3962																					28.4899		10.5603
Shewanella sp. FDAARGOS_354	Shewanella		5	42.929			45.1086	13.8832	14.8145																					41.3452
Sphingobacterium hotanense	Sphingobacterium		5				14218.2	14961.5	10727.8
Sphingobacterium mizutaii	Sphingobacterium		5	48.0127			175.924	129.577	23.2799
Sphingobacterium psychroaquaticum	Sphingobacterium		5				59214.1	10935.4	48.6761																26.6738
Sphingobacterium sp. dk4302	Sphingobacterium		5	10.7322			275.163	4933.18	158.726
Sphingobacterium sp. ML3W	Sphingobacterium		5				234.565	16538.4	27.5126																						10.7473
Sphingobacterium thalpophilum	Sphingobacterium		5				243.587	342.453	1553.4
Streptococcus suis	Streptococcus		5	34.4562						13.1778	21.1251																	10.6119	17.2888
uncultured Caudovirales phage			5							15.8134											17.9986																				20.1485
uncultured phage			5			75.6335	31.5761						28.076										82.6805					440.673
uncultured Treponema sp.	Treponema		5	66.6529	185.613	3340.13																			12.9665	40.501
Variovorax sp. PMC12	Variovorax		5							27.6734	18.7778	10.7315								26.8101																				22.1024
Yersinia massiliensis	Yersinia		5				22.5543	18.511	12.6981																					29.1848	11.9415
[Clostridium] innocuum	Erysipelatoclostridium		4													62.7745							112.209				57.3051	164.764
[Haemophilus] ducreyi	Haemophilus		4	58.7449	17.8474	18.5915
Acinetobacter sp. ACNIH1	Acinetobacter		4				1235.98	105.281	143.912															10.9689
Acinetobacter wuhouensis	Acinetobacter		4	10.1674			27.0652	65.9454																																						14.2039
Actinobacillus pleuropneumoniae	Actinobacillus		4	11.862	16.0627										94.292													11.1704
Actinomyces sp. oral taxon 171	Actinomyces		4	18.0754							16.4306										11.6436								32.4891
Alteromonas stellipolaris	Alteromonas		4				13.5326		10.5818																					10.4231	13.1356
Bacillus simplex	Bacillus		4										34.0151																				10.138
Bacteroides salanitronis	Bacteroides		4	86.4228	58.6416	13.0985																			34.0833
Butyrivibrio proteoclasticus	Butyrivibrio		4		10.9634	652.392																	11.8115				35.2647
Campylobacter gracilis	Campylobacter		4	12.4268		11.8309																				15.4723		509.371
candidate division SR1 bacterium Aalborg_AAW-1			4	42.3641	87.7074	58.3096																			41.8631
Candidatus Saccharibacteria bacterium FS13P			4	18.0754							12.5186												17.7173						39.451
Capnocytophaga canimorsus	Capnocytophaga		4	18.0754	11.7283		18.0435						20.5171
Capnocytophaga sp. oral taxon 323	Capnocytophaga		4	62.6989	21.4169																							83.7781	12.6475
Chitinophaga pinensis	Chitinophaga		4	138.954	25.2414				12.6981													39.479
Chryseobacterium carnipullorum	Chryseobacterium		4				22.5543	13.8832	42.3271
Chryseobacterium indologenes	Chryseobacterium		4	108.452			5561.9	6818.99	1282.51
Chryseobacterium sp. F5649	Chryseobacterium		4				31.5761	24.2957	10.5818																																				17.4712
Chryseobacterium sp. G0186	Chryseobacterium		4				36.0869	4138.37	2821.1															10.9689
Chryseobacterium sp. H6466	Chryseobacterium		4				36.0869	41.6497	12.6981																																				103.688
Chryseobacterium sp. StRB126	Chryseobacterium		4				121.793	34.7081	31.7453																					10.4231
Chryseobacterium taklimakanense	Chryseobacterium		4				81.1956	34.7081														21.4315		32.9068
Citrobacter braakii	Citrobacter		4	18.0754						142.76	58.6807	86.6778
Clostridium tetani	Clostridium		4		22.6917	13.9436																						48.5913														10.8183
Comamonas aquatica	Comamonas		4				694.673	1973.74	1257.11																										19.2976
Comamonas testosteroni	Comamonas		4				139.837	67.1024		12.2993																						10.5603
Elizabethkingia meningoseptica	Elizabethkingia		4				22.5543	18.511	12.6981				11.3384
Enterobacter sp. ODB01	Enterobacter		4	10.7322						75.1136	53.9863	47.8792
Enterobacter sp. T2	Staphylococcus		4	11.2971						98.3944	58.6807	63.5637
Enterocloster clostridioformis	Lachnoclostridium		4		22.4368	218.45																	17.7173						15.7804
Enterococcus faecalis	Enterococcus		4	11.2971	14.5329		13.5326																						10.5589
Erysipelotrichaceae bacterium I46			4		106.575	360.843																		32.9068		36.8604
Exiguobacterium sp. AT1b	Exiguobacterium		4				6369.34	2868.05	133.33																							19.0085
Flavobacterium album	Flavobacterium		4	52.5315			13.5326	41.6497
Flavobacterium indicum	Flavobacterium		4				13.5326	15.0402														90.2378
Flavobacterium johnsoniae	Flavobacterium		4				58.6412	20.8249	14.8145
Flavobacterium sediminis	Flavobacterium		4				27.0652	17.3541	10.5818
Flavobacterium sp. 140616W15	Flavobacterium		4				13.5326	18.511	10.5818
Flavobacterium sp. CJ74	Flavobacterium		4	12.4268			9793.09	11858.6
Flavobacterium sp. HYN0086	Flavobacterium		4				18.0435	11.5694	12.6981
Grimontia hollisae	Grimontia		4					69.4162	12.6981																					39.608		11.9683
Hungateiclostridium clariflavum	Ruminiclostridium		4		145.329	96.7601																			145.595			234.02
Kingella kingae	Kingella		4	25.9833	14.5329																	18.7995						16.7556
Lachnospiraceae bacterium GAM79			4			32.1125																			12.2255	16.3824	61.7132
Leclercia sp. 119287	Leclercia		4					39.3359	12.6981	14.4956																																	69.1775
Methylobacterium bullatum	Methylobacterium		4	14.1214																									21.698
Mogibacterium pumilum	Mogibacterium		4	25.9833	1903.81									17.8314															29.9363
Muribaculum intestinale	Muribaculum		4	283.557	70.8798	46.4787																							14.504
Mycoplasma orale	Mycoplasma		4		52.5225	227.323																				27.7591
Myroides odoratimimus	Myroides		4				130.815	26.6096																							11.9415
Pantoea agglomerans	Pantoea		4	28.8076			261.63	24.2957	21.1635
Pedobacter heparinus	Pedobacter		4	33.3264			45.1086	11.5694	419.038
Pedobacter sp. CJ43	Pedobacter		4			19.014	49.6195	13.8832	137.563
Pedobacter sp. HDW13	Pedobacter		4				2977.17	33348.7	99504.6																	13.652
Pedobacter suwonensis	Pedobacter		4	59.3098			40.5978	131.891	11940.5
Petrimonas mucosa	Petrimonas		4	247.971		129.295																			17.4121	11.8317
Plesiomonas shigelloides	Plesiomonas		4	10.1674				21.9818																						36.8285		11.9683
Pseudoalteromonas tunicata	Pseudoalteromonas		4				67.663	19.6679	12.6981																					29.1848
Pseudobutyrivibrio xylanivorans	Pseudobutyrivibrio		4		10.4535	13.0985																					44.0808	30.7187
Pseudomonas entomophila	Pseudomonas		4	30.5022						11.4208																					11.9415	11.2643
Pseudopedobacter saltans	Pseudopedobacter		4				27.0652	28.9234	101.585
Roseburia intestinalis	Roseburia		4		46.6583	18.5915																			17.7826				15.8964
Saccharomyces 20S RNA narnavirus	Narnavirus		4																														37.6087							16.3558			28.7063
Shewanella marisflavi	Shewanella		4				121.793	27.7665																						35.0913		32.3849
Sphingobacteriaceae bacterium GW460-11-11-14-LB5			4				126.304	248.742	1159.76
Sphingobacterium daejeonense	Sphingobacterium		4				198.478	242.957	135.447
Sphingobacterium lactis	Sphingobacterium		4				248.098	728.871	38.0944
Sphingobacterium sp. CZ-2	Sphingobacterium		4				329.293	573.841	2025.35
Sphingobacterium sp. PM2-P1-29	Sphingobacterium		4				108.261	120.321	50.7925
Sphingomonas paucimobilis	Sphingomonas		4					500.954	984.104																					67.0556
SR1 bacterium human oral taxon HOT-345			4		930.617	16.4788											19.8064								71.5007
Streptobacillus moniliformis	Streptobacillus		4											17.1182					11.7179							15.0172		22.8994
TM7 phylum sp. oral taxon 488			4	27.6779							10.9537												11.8115						90.5052
Treponema brennaborense	Treponema		4		59.1515	91.6897																				247.101
Treponema phagedenis	Treponema		4	16.9456	19.3772	78.1687																				95.109
Treponema putidum	Treponema		4	21.4645	487.235	2770.55																			17.7826
uncultured Actinomyces sp.	Actinomyces		4		102.24	21.9717																94.7497						93.8315
uncultured Bacteroidales bacterium			4		11.7283										14.7171								14.7644		15.5597
uncultured Campylobacter sp.	Campylobacter		4		10.1985	128.028								32.0966												127.419
Vibrio cholerae	Vibrio		4				18.0435	11.5694	16.9308																					19.804
Acidovorax avenae	Acidovorax		3	279.038			13.5326	11.5694
Acidovorax carolinensis	Acidovorax		3																															12.3437										12.1458
Actinomyces hongkongensis	Actinomyces		3	37.2804							16.4306																		36.3181
Actinomyces howellii	Actinomyces		3		113.969																	45.1189							12.4155
Actinomyces oris	Actinomyces		3	15.2511																10.9529									57.9001
Aeromonas salmonicida	Aeromonas		3				31.5761		148.145																					86.5121
Agrobacterium fabrum	Agrobacterium		3																					14.6252
Agrobacterium sp. MA01	Agrobacterium		3				139.837		23.2799																						10.7473
Agrobacterium sp. RAC06	Agrobacterium		3					3393.3	31.7453																						21.4946
Alteromonas mediterranea	Alteromonas		3				27.0652	12.7263																						10.0757
Aminipila butyrica			3		16.3177	53.6617																					171.915
Anaerocolumna jejuensis	Anaerocolumna		3																																	120.08	21.4059
Anaerotignum propionicum			3							21.963																										12.3892						11.8018
Arsenophonus endosymbiont of Aleurodicus dispersus	Arsenophonus		3					19.6679																							16.7181
Bacteroides intestinalis	Bacteroides		3	40.1047	12.4932																				14.4483
Bacteroides xylanisolvens	Bacteroides		3	133.871																					18.894				16.4766
Buchnera aphidicola	Buchnera		3	10.7322																											14.3298
Campylobacter ureolyticus	Campylobacter		3			77.3236																			10.0027																26.348
Candidatus Azobacteroides pseudotrichonymphae	Candidatus Azobacteroides		3		145.584	191.408																			24.0806
Caulobacter vibrioides	Caulobacter		3	153.076						10.5423																				37.8708
Chryseobacterium arthrosphaerae	Chryseobacterium		3				67.663	126.106	23.2799
Chryseobacterium bernardetii	Chryseobacterium		3				63.1521	39.3359	2452.85
Chryseobacterium indoltheticum	Chryseobacterium		3				13.5326	10.4124	46.5598
Chryseobacterium joostei	Chryseobacterium		3				54.1304	43.9636	84.6541
Chryseobacterium lactis	Chryseobacterium		3				180.435	139.989	88.8868
Chryseobacterium nakagawai	Chryseobacterium		3				103.75	54.3761	46.5598
Chryseobacterium sp. 17S1E7	Chryseobacterium		3				22.5543	33.5512	33.8616
Chryseobacterium sp. G0162	Chryseobacterium		3				72.1738	34.7081	29.6289
Chryseobacterium sp. IHB B 17019	Chryseobacterium		3				27.0652	15.0402	44.4434
Citrobacter freundii complex sp. CFNIH3	Citrobacter		3							40.412	18.7778	22.2886
Clostridium chauvoei	Clostridium		3																																	48.6038				30.9434						12.3411
Corynebacterium aurimucosum	Corynebacterium		3																										12.6475
Corynebacterium casei	Corynebacterium		3							55.3469																								86.847
Corynebacterium diphtheriae	Corynebacterium		3																										35.0418
Corynebacterium simulans	Corynebacterium		3																										36.4342
Delftia sp. HK171	Delftia		3							36.8979	17.9954	15.6846
Duncaniella sp. B8	Duncaniella		3	145.733																					25.5624			79.31
Duncaniella sp. C9	Duncaniella		3	29.3725	50.2278																								51.5184
Enterobacter bugandensis	Enterobacter		3					187.424	10.5818	14.0563
Enterocloster bolteae	Lachnoclostridium		3																						48.9021		101.386		37.4784
Erysipelotrichaceae bacterium MTC7			3																						14.4483		66.1212	198.833
Faecalibacterium prausnitzii	Faecalibacterium		3	49.7072							31.2964																		23.6706
Flavobacterium anatoliense	Flavobacterium		3				4564.99	5099.78	364.013
Flavobacterium anhuiense	Flavobacterium		3				31.5761		14.8145
Flavobacterium arcticum	Flavobacterium		3						16.9308																					30.922
Flavobacterium branchiophilum	Flavobacterium		3					11.5694	14.8145
Flavobacterium commune	Flavobacterium		3				22.5543		14.8145
Flavobacterium crocinum	Flavobacterium		3				22.5543	12.7263
Flavobacterium nackdongense	Flavobacterium		3		58.1317										32.3434
Flavobacterium sp. XS-5	Flavobacterium		3					43.9636	962.941
Fusobacterium sp. oral taxon 203	Fusobacterium		3		71.8997	11.8309																		18.2815
Glaesserella parasuis	Haemophilus		3	17.5105	12.2382					24.1593
Idiomarinaceae bacterium HL-53			3					27.7665																						65.6658		45.0572
Klebsiella quasipneumoniae	Klebsiella		3				2480.98	539.133	495.227
Lachnospiraceae bacterium			3		19.8871	22.8168																			10.0027
Listeria monocytogenes	Listeria		3	10.7322			108.261	30.0804
Litorilituus sediminis	Litorilituus		3				36.0869	16.1971																						25.7104
Methylomonas clara			3										44.2737																					19.8382
Methylophilus sp. TWE2	Methylophilus		3																														12.4272
Microbacterium oxydans	Microbacterium		3						33.8616	10.103																					3667.22
Moraxella ovis	Moraxella		3	86.4228																															19.963
Myroides phaeus	Myroides		3					20.8249	21.1635
Neisseria sp. KEM232	Neisseria		3	27.6779									17.2775															107.236
Paenibacillus guangzhouensis	Paenibacillus		3							28.9912	14.8658																															14.7522
Pedobacter cryoconitis	Pedobacter		3				54.1304	11.5694	922.73
Pedobacter ginsengisoli	Pedobacter		3				144.348	37.022	3149.13
Pedobacter sp. G11	Pedobacter		3				81.1956	27.7665	429.62
Pedobacter sp. KBS0701	Pedobacter		3				11529.8	13.8832	562.95
Pedobacter sp. PACM 27299	Pedobacter		3				36.0869		313.22																24.0806
Pedobacter steynii	Pedobacter		3				31.5761	10.4124	450.783
Peptococcus niger	Peptococcus		3		74.7043	198.591																			21.1168
Photobacterium damselae	Photobacterium		3				13.5326	11.5694																						25.0156
Porphyromonas endodontalis	Porphyromonas		3	37.8453							25.0371																	21.2238
Porphyromonas sp. oral clone F016	Porphyromonas		3		162.922	1912.39											11.3179
Providencia stuartii	Providencia		3				13.5326		10.5818																					29.8797
Pseudoalteromonas atlantica	Pseudoalteromonas		3				13.5326	12.7263																						16.3296
Pseudoalteromonas carrageenovora	Pseudoalteromonas		3				40.5978	16.1971																						24.6681
Pseudoalteromonas luteoviolacea	Pseudoalteromonas		3				27.0652	12.7263																						150.093
Pseudomonas alkylphenolica	Pseudomonas		3							22.8416	17.213	19.8121
Pseudomonas balearica	Pseudomonas		3				49.6195	28.9234	31.7453
Pseudomonas fulva	Pseudomonas		3																												58.5132	59.8416
Pseudomonas plecoglossicida	Pseudomonas		3						40.2107																							11.2643
Pseudomonas sp. R32	Pseudomonas		3							25.9164	16.4306	19.8121
Pseudomonas sp. SWI44	Pseudomonas		3					1429.97	88.8868																							195783
Pseudomonas sp. THAF42	Pseudomonas		3						23.2799																						27.4654	25.3447
Raoultella ornithinolytica	Raoultella		3				261.63	28.9234	23.2799
Schaalia cardiffensis	Schaalia		3	10.7322							14.0834																		10.907
Serratia marcescens	Serratia		3				22.5543	27.7665	12.6981
Shewanella algae	Shewanella		3				13.5326	20.8249																						34.3964
Shewanella baltica	Shewanella		3				27.0652	16.1971																						24.3207
Sneathia amnii	Sneathia		3								124.403			10.6989														433.412
Sphingobium yanoikuyae	Sphingobium		3				99.239	89.0842	1947.04
Sphingomonas sp. LK11	Sphingomonas		3				40.5978	15.0402
Stenotrophomonas acidaminiphila	Stenotrophomonas		3					16.1971	33.8616																				15.0842
Stenotrophomonas sp. LM091	Stenotrophomonas		3							26.7949	20.3426	27.2416
Streptococcus pyogenes	Streptococcus		3	19.2051											13.1769														29.7043
Thalassolituus oleivorans	Thalassolituus		3				63.1521	10.4124																						38.9131
uncultured Gemella sp.	Gemella		3		22.4368	30.8449																28.1993
uncultured Granulicatella sp.	Granulicatella		3																				14.7644					15.0801	47.3412
uncultured Pseudomonas sp.	Pseudomonas		3																												17.9122	25.3447
Vibrio parahaemolyticus	Vibrio		3				49.6195	11.5694																						27.1002
Weeksella virosa	Weeksella		3				76.6847	55.533	19.0472
Absiella argi	Eubacterium		2																							96.0192			13.5758
Acinetobacter parvus	Acinetobacter		2																																				17.5059						92.6732
Acinetobacter phage TAC1			2
Acinetobacter sp. WCHA45	Acinetobacter		2	14.1214																																									28.8654
Acinetobacter sp. WCHA55	Acinetobacter		2																															154.297						44.2049
Actinomyces naeslundii	Actinomyces		2	16.3808																									42.932
Actinomyces sp. Chiba101	Actinomyces		2			516.336																							10.675
Aeromonas caviae	Aeromonas		2						24892.5																							3780.58
Aeromonas sp. 19m	Aeromonas		2					13.8832																						64.2761
Agrobacterium vitis	Agrobacterium		2						427.503																						41.7951
Alishewanella sp. 205	Alishewanella		2					21522.5																								15.4884
Alistipes communis	Alistipes		2	311.235																									13.4598
Alistipes dispar	Alistipes		2	245.147																									10.675
Alistipes shahii	Alistipes		2	468.83																									17.2888
Alistipes sp. dk3624	Alistipes		2	197.134
Aminipila sp. JN-18	Aminipila		2		105.81	695.067
Azotobacter chroococcum	Azotobacter		2																												15.5239	13.3764
Bacillus asahii	Bacillus		2																																	79.1004								18.5383
Bacillus miscanthi	Bacillus		2																														17.9868			11.9127
Bacteroidetes bacterium UKL13-3			2						10.5818																					23.2784
Brevundimonas sp. 'scallop'	Brevundimonas		2																											52.1157
Brevundimonas subvibrioides	Brevundimonas		2																											368.285
Campylobacter fetus	Campylobacter		2		2428.78	10.1408
Catenovulum sp. CCB-QB4	Catenovulum		2				27.0652																							54.8952
Cedecea neteri	Cedecea		2				13.5326																							18.4142
Cellulophaga lytica	Cellulophaga		2					15.0402
Chryseobacterium antarcticum	Chryseobacterium		2				13.5326	16.1971
Chryseobacterium balustinum	Chryseobacterium		2				22.5543		21.1635
Chryseobacterium glaciei	Chryseobacterium		2				76.6847		40.2107
Chryseobacterium haifense	Chryseobacterium		2				49.6195	18.511
Chryseobacterium piperi	Chryseobacterium		2				31.5761		23.2799
Chryseobacterium sp. NEB161	Chryseobacterium		2				40.5978	544.918
Chryseobacterium sp. POL2	Chryseobacterium		2				139.837	41.6497
Clostridium cellulovorans	Clostridium		2																																					10.6092		14.2605
Clostridium septicum	Clostridium		2																																							50.1575
Clostridium sp. CT4	Clostridium		2																																				12.8991					21.7346
Collinsella aerofaciens	Collinsella		2	24.8536							10.1713
Colwellia sp. Arc7-635	Colwellia		2				18.0435																							23.6258
Corynebacterium propinquum	Corynebacterium		2																																				49.2929
Corynebacterium timonense	Corynebacterium		2	417.993
Elizabethkingia miricola	Elizabethkingia		2					23.1387	40.2107
Empedobacter falsenii	Empedobacter		2				7474.5	10420.5
Enterobacter sp. CRENT-193	Enterobacter		2					8114.76	3824.25
Enterobacter sp. LU1	Enterobacter		2				45.1086	48.5914
Enterobacteriaceae bacterium ENNIH1			2				27.0652		9578.61
Enterobacteriaceae bacterium ENNIH2	Yokenella		2				17574.3		258.195
Enterobacteriaceae bacterium ENNIH3	Cronobacter		2				18.0435		399.991
Enterococcus cecorum	Enterococcus		2	14.6862																									10.0948
Enterococcus faecium	Enterococcus		2	15.2511															25.3106
Erysipelothrix sp. HDW6B	Erysipelothrix		2																				59.0575				61.7132
Exiguobacterium sp. S3-2	Exiguobacterium		2				126.304	34.7081
Flavobacterium gilvum	Flavobacterium		2				1226.96
Flavobacterium kingsejongi	Flavobacterium		2				45.1086
Flavobacterium magnum	Flavobacterium		2				18.0435
Flavobacterium pallidum	Flavobacterium		2	107.887
Flavobacterium sp. Sr18	Flavobacterium		2				13.5326
Hymenobacter sp. BT182	Hymenobacter		2	288.641																								34.0698
Klebsiella phage KP1801	Webervirus		2				239.076	13.8832
Klebsiella phage KpKT21phi1	Webervirus		2				581.902	72.8871
Klebsiella phage NJR15	Webervirus		2				72.1738	27.7665
Klebsiella phage NJS1	Webervirus		2				694.673	15.0402
Klebsiella phage NJS2	Webervirus		2				76.6847	11.5694
Klebsiella phage NJS3	Webervirus		2				225.543	98.3397
Klebsiella phage vB_KpnS_15-38_KLPPOU149	Webervirus		2				369.891	37.022
Klebsiella sp. LY	Klebsiella		2				22.5543	3186.21
Kytococcus sedentarius	Kytococcus		2	44.0587
Lachnoclostridium phocaeense	Lachnoclostridium		2			13.5211																							55.6955
Lachnoclostridium phytofermentans	Lachnoclostridium		2		10.1985																														15.305
Lachnospiraceae bacterium KM106-2			2			378.167																					17.6323
Lactobacillus helveticus	Lactobacillus		2		57.8767
Lactobacillus sakei	Lactobacillus		2																														11.4461			20.0133
Lawsonella clevelandensis	Lawsonella		2			36.3379					17.9954
Leadbetterella byssophila	Leadbetterella		2				18.0435	17.3541
Leclercia sp. W17	Leclercia		2						55.0252	14.0563
Leptotrichia sp. oral clone FP036	Leptotrichia		2												304.952													206.653
Lysinibacillus sp. YS11	Lysinibacillus		2																																							16.2274		42.8299
Mannheimia sp. USDA-ARS-USMARC-1261	Mannheimia		2					17.3541																						17.3719
Maribacter sp. HTCC2170	Maribacter		2	14.1214
Massilistercora timonensis	Massilistercora		2		156.803																						35.2647
Methylobacterium radiotolerans	Methylobacterium		2							28.552		14.0335
Methylophilus medardicus	Methylophilus		2										11.3384																					11.9029
Mitsuaria sp. 7	Mitsuaria		2																																										20.5096
Mixta theicola	Mixta		2				76.6847	20.8249
Mobiluncus curtisii	Mobiluncus		2																			184.235					44.0808
Mucinivorans hirudinis	Mucinivorans		2	86.9877																					45.1974
Myroides profundi	Myroides		2				18.0435
Myroides sp. ZB35	Myroides		2					18.511
Neisseria oralis	Neisseria		2			47.7463
Neisseria perflava	Neisseria		2		11.4734																		17.7173
Neisseria sicca	Neisseria		2		25530	54.0843
Neisseria sp. 10022	Neisseria		2	1427.39	13.768
Nibribacter sp. BT10	Nibribacter		2			12.676
Oleiphilus messinensis	Oleiphilus		2	44.6235																										17.7194
Paenibacillus borealis	Paenibacillus		2																												155.239	14.7844
Paenibacillus sp. FSL H7-0737	Paenibacillus		2																																					16.3558		11.8018
Paenibacillus xylanilyticus	Paenibacillus		2					23.1387	21.1635
Paeniclostridium sordellii	Paeniclostridium		2	10.1674																						19.5679
Panacibacter ginsenosidivorans	Panacibacter		2	44.0587																																							31.0593
Pantoea sp. SO10	Pantoea		2	68.9123																																							102.119
Paraglaciecola sp. L1A13	Paraglaciecola		2				13.5326																							15.9822
Pectobacterium carotovorum	Pectobacterium		2				94.7282																							15.9822
Pedobacter sp. eg	Pedobacter		2				31.5761		1153.41
Peptoniphilus harei	Peptoniphilus		2												11.4656																										32.5475
Phyllobacterium zundukense	Phyllobacterium		2																																					23.4286			10.8237
Phytobacter sp. SCO41	Yokenella		2				36.0869		490.994
Phytobacter ursingii	Phytobacter		2				31.5761		3278.23
Phytohabitans flavus	Phytohabitans		2	12.9917
Piscirickettsia salmonis	Piscirickettsia		2	10.1674																												33.7929
Prevotella nigrescens	Prevotella		2																						13.3369				48.1534
Proteus vulgaris	Proteus		2				36.0869	12.7263
Pseudoalteromonas arctica	Pseudoalteromonas		2				36.0869																							16.3296
Pseudoalteromonas donghaensis	Pseudoalteromonas		2																											30.922
Pseudoalteromonas piscicida	Pseudoalteromonas		2						12.6981																					15.6347
Pseudoalteromonas sp. DL-6	Pseudoalteromonas		2				18.0435																							29.5323
Pseudoalteromonas spongiae	Pseudoalteromonas		2					11.5694																						19.1091
Pseudomonas alcaligenes	Pseudomonas		2		15.8077																												17.9868
Pseudomonas marincola	Pseudomonas		2																													11.2643
Pseudomonas mosselii	Pseudomonas		2									13.208																		165.033
Pseudomonas saudimassiliensis	Pseudomonas		2						10.5818																					174.067
Pseudomonas sp. SWI6	Pseudomonas		2						116.399																							1378.47
Pseudomonas sp. VLB120	Pseudomonas		2						105.818																							88.7064
Raoultella planticola	Raoultella		2																											19.4565						13.3422
Rheinheimera aquimaris	Rheinheimera		2						23.2799																							13.3764
Rheinheimera sp.	Rheinheimera		2				27.0652																								133.744
Rhizobium rhizoryzae	Rhizobium		2					23.1387	103.701
Rhodoferax ferrireducens	Rhodoferax		2				108.261																															14.6918
Salinimonas lutimaris	Salinimonas		2				22.5543	10.4124
Scytonema hyalinum	Scytonema		2																																										113.183				56.9284
Selenomonas sp. oral clone GI064	Selenomonas		2			100.14																				32.3098
Shewanella livingstonensis	Shewanella		2				13.5326																							33.7015
Shewanella pealeana	Shewanella		2					13.8832																						80.2582
Shewanella woodyi	Shewanella		2					82.1426																								10.5603
Shewanella xiamenensis	Shewanella		2				36.0869																							39.9554
Sinorhizobium meliloti	Sinorhizobium		2				18.0435		29.6289
Solitalea canadensis	Solitalea		2				36.0869		112.167
Sphingobacterium alimentarium	Sphingobacterium		2				2688.48	10620.7
Staphylococcus cohnii	Staphylococcus		2				13.5326																	18.2815
Staphylococcus nepalensis	Staphylococcus		2																					32.9068
Streptococcus equi	Streptococcus		2	12.9917																									11.0231
Streptococcus gallolyticus	Streptococcus		2	14.1214											14.8882
Streptococcus mutans	Streptococcus		2	13.5565							16.4306
Succinivibrio dextrinosolvens	Succinivibrio		2			21.9717
uncultured Clostridium sp.	Clostridium		2																																25.2865								40.0006
uncultured Klebsiella sp.	Klebsiella		2					27.7665																							17.9122
uncultured Parabacteroides sp.	Parabacteroides		2		775.089																							20.6653
uncultured rumen bacterium			2	169.456
uncultured Veillonella sp.	Veillonella		2																				14.7644
Variovorax paradoxus	Variovorax		2							14.4956																										14.7718
Vibrio alginolyticus	Vibrio		2				22.5543	34.7081
Vibrio phage JSF5			2
Vibrio vulnificus	Vibrio		2				45.1086																							14.5924
Weissella confusa	Weissella		2
Wenyingzhuangia fucanilytica	Wenyingzhuangia		2				13.5326		19.0472
Yersinia enterocolitica	Yersinia		2				13.5326	25.4526
Yersinia pestis	Yersinia		2						10.5818																					15.2873
Zunongwangia profunda	Zunongwangia		2						21.1635
[Clostridium] hylemonae	Lachnoclostridium		1			38.028
[Clostridium] methoxybenzovorans	Lachnoclostridium		1																																							13.277
[Clostridium] scindens	Lachnoclostridium		1																										23.2065
[Eubacterium] rectale			1			21.1267
[Ruminococcus] torques	Blautia		1		25.2414
Acidithiobacillus ferrivorans	Acidithiobacillus		1				18.0435
Acidovorax facilis	Acidovorax		1
Acidovorax sp. 1608163	Acidovorax		1																															21.6015
Acidovorax sp. ALBL_202	Acidovorax		1		265.417
Acidovorax sp. T1	Acidovorax		1																															10.1395
Acinetobacter bereziniae	Acinetobacter		1	15.8159
Acinetobacter calcoaceticus	Acinetobacter		1	12.4268
Acinetobacter chinensis	Acinetobacter		1																																				15.6632
Acinetobacter defluvii	Acinetobacter		1																																			22.9019
Acinetobacter nosocomialis	Acinetobacter		1				22.5543
Acinetobacter sp. 185	Acinetobacter		1	21.4645
Acinetobacter sp. ACNIH2	Acinetobacter		1																					29.2505
Acinetobacter tandoii	Acinetobacter		1																					58.5009
Actinobacillus lignieresii	Actinobacillus		1												29.6053
Actinobacillus suis	Actinobacillus		1												10.9523
Actinomyces slackii	Actinomyces		1																										25.5271
Aequorivita sublithincola	Aequorivita		1
Aeromonas media	Aeromonas		1						207.403
Aeromonas simiae	Aeromonas		1						74.0723
Aeromonas sp. ASNIH1	Aeromonas		1						188.355
Aeromonas sp. ASNIH2	Aeromonas		1						156.61
Aeromonas sp. ASNIH3	Aeromonas		1						93.1195
Aeromonas sp. ASNIH5	Aeromonas		1						203.17
Aeromonas sp. ASNIH7	Aeromonas		1						8624.14
Aeromonas veronii	Aeromonas		1						402.107
Agarivorans gilvus	Agarivorans		1																											40.9977
Akkermansia glycaniphila	Akkermansia		1	233.285
Alcaligenes faecalis	Alcaligenes		1	20.8996
Alicycliphilus denitrificans	Alicycliphilus		1				13.5326
Alistipes finegoldii	Alistipes		1	27.6779
Alteromonas australica	Alteromonas		1					69.4162
Anabaena cylindrica	Anabaena		1																										18.9133
Anaerococcus prevotii	Anaerococcus		1																																						10.8492
Anaerocolumna xylanovorans	Anaerocolumna		1																														19.2949
Antarcticibacterium sp. PAMC 28998	Antarcticibacterium		1
Arthrobacter sp. MN05-02	Arthrobacter		1	223.683
Avibacterium volantium	Avibacterium		1																											22.2361
Bacillus amyloliquefaciens	Bacillus		1	146.297
Bacillus anthracis	Bacillus		1
Bacillus cereus	Bacillus		1
Bacillus circulans	Bacillus		1
Bacillus kochii	Bacillus		1																																							362.904
Bacillus krulwichiae	Bacillus		1																																	118.651
Bacillus lehensis	Bacillus		1																																					10.6092
Bacillus litoralis	Bacillus		1																														85.6825
Bacillus megaterium	Bacillus		1	18.6402
Bacillus muralis	Bacillus		1																																	19.0603
Bacillus oceanisediminis	Bacillus		1																																							15.2439
Bacillus sp. BCF5	Bacillus		1
Bacillus sp. HBCD-sjtu	Bacillus		1
Bacillus subtilis			1																														143.894
Bacillus thermoamylovorans	Bacillus		1							11.4208
Bacillus thuringiensis	Bacillus		1
bacterium			1
Bacteroidetes bacterium oral taxon 272			1																					62.1572
Bacteroidetes bacterium oral taxon 511			1																			35.3431
Basella alba alphaendornavirus 1	Alphaendornavirus		1																					18.2815
Bifidobacterium bifidum	Bifidobacterium		1
Bifidobacterium breve	Bifidobacterium		1
Bifidobacterium longum	Bifidobacterium		1
Bifidobacterium pseudocatenulatum	Bifidobacterium		1
Blautia hansenii	Blautia		1			239.576
Bosea vaviloviae	Bosea		1																												15.5239
Brevibacterium linens	Brevibacterium		1	45.7533
Brevundimonas sp. GW460-12-10-14-LB2	Brevundimonas		1
Brevundimonas sp. SD212	Brevundimonas		1
Brevundimonas terrae	Brevundimonas		1					71.7301
Brevundimonas vancanneytii	Brevundimonas		1						50.7925
Brevundimonas vesicularis	Brevundimonas		1
Brucella melitensis	Brucella		1																												19.1063
Brucellaceae bacterium 47211606			1																													21.8246
Burkholderia vietnamiensis	Burkholderia		1																		18.9763
Campylobacter hyointestinalis	Campylobacter		1
Campylobacter jejuni	Campylobacter		1			10.9859
Campylobacter lanienae	Campylobacter		1			879.714
Campylobacter sp. oral clone HB035	Campylobacter		1												388.463
Candidatus Hepatoplasma crinochetorum	Candidatus Hepatoplasma		1		160.117
Candidatus Nitrosoglobus terrae	Candidatus Nitrosoglobus		1
Candidatus Tokpelaia hoelldoblerii	Candidatus Tokpelaia		1																												23.8829
Capnocytophaga granulosa	Capnocytophaga		1													19.592
Caproiciproducens sp. NJN-50	Caproiciproducens		1			10.9859
Catonella sp. oral clone EZ006	Catonella		1			261.548
Christensenella massiliensis	Christensenella		1																							34.13
Chryseobacterium camelliae	Chryseobacterium		1						613.742
Chryseobacterium sp. H3001	Chryseobacterium		1	48.0127
Chryseobacterium sp. NBC 122	Chryseobacterium		1	22.5942
Citricoccus sp. SGAir0253	Citricoccus		1	42.3641
Citrobacter pasteurii	Citrobacter		1
Clostridiales genomosp. BVAB1			1																									11.7289
Clostridium argentinense	Clostridium		1
Clostridium butyricum	Clostridium		1											10.6989
Clostridium carboxidivorans	Clostridium		1											10.6989
Clostridium diolis	Clostridium		1																																						17.0487
Clostridium fallax	Clostridium		1																																	19.0603
Clostridium sp. BNL1100	Clostridium		1			10.1408
Colwellia sp. 20A7	Colwellia		1																											22.5835
Colwellia sp. Arc7-D	Colwellia		1																											18.4142
Colwellia sp. MT41	Colwellia		1																											21.8886
Comamonas thiooxydans	Comamonas		1					291.548
Corynebacterium argentoratense	Corynebacterium		1									94.9328
Corynebacterium endometrii	Corynebacterium		1
Corynebacterium jeikeium	Corynebacterium		1
Corynebacterium kroppenstedtii	Corynebacterium		1
Corynebacterium maris	Corynebacterium		1	49.7072
Corynebacterium resistens	Corynebacterium		1
Corynebacterium singulare	Corynebacterium		1
Corynebacterium ulcerans	Corynebacterium		1
Corynebacterium vitaeruminis	Corynebacterium		1																										10.3269
Cronobacter sakazakii	Cronobacter		1						10.5818
Cronobacter turicensis	Cronobacter		1
Cupriavidus necator	Cupriavidus		1																								48.4889
cyanobacterium NIES-2125			1																																								275.769
Cystobacter fuscus	Cystobacter		1	353.599
Deinococcus wulumuqiensis	Deinococcus		1																														14.7165
Dermabacter vaginalis	Dermabacter		1
Desulfosporosinus meridiei	Desulfosporosinus		1																								70.5293
Desulfovibrio salexigens	Desulfovibrio		1																							45.0516
Draconibacterium orientale	Draconibacterium		1				63.1521
Eikenella exigua	Eikenella		1																										57.9001
Enterobacteriaceae bacterium A-F18			1						423.271
Erwinia tracheiphila	Erwinia		1																											12.1603
Fabibacter pacificus	Fabibacter		1											10.6989
Finegoldia magna	Finegoldia		1																																						28.6728
Flavisolibacter ginsenosidimutans	Flavisolibacter		1	51.4018
Flavivirga eckloniae	Flavivirga		1
Flavobacteriaceae bacterium UJ101			1				36.0869
Flavobacterium sangjuense	Flavobacterium		1
Fretibacterium fastidiosum	Fretibacterium		1								27.3843
furfural-degrading bacterium C6			1				148.859
Gillisia sp. Hel1_33_143	Gillisia		1				153.369
Glaesserella sp. 15-184	Glaesserella		1		33.6552
Inhella inkyongensis	Inhella		1
Janthinobacterium sp. 1_2014MBL_MicDiv	Janthinobacterium		1	11.2971
Klebsiella grimontii	Klebsiella		1				85.7064
Klebsiella phage KL	Webervirus		1				572.88
Kosakonia oryzae	Kosakonia		1						12.6981
Kosakonia radicincitans	Kosakonia		1						31.7453
Lacimicrobium alkaliphilum	Lacimicrobium		1																											18.4142
Lacrimispora celerecrescens	Lachnoclostridium		1																																							87.038
Lacrimispora indolis	Lachnoclostridium		1																														10.7921
Lactobacillus acidophilus	Lactobacillus		1
Lactobacillus amylovorus	Lactobacillus		1
Lactobacillus crispatus	Lactobacillus		1																									32.3942
Lactobacillus johnsonii	Lactobacillus		1											19.2579
Lactobacillus reuteri	Lactobacillus		1
Lactobacillus salivarius	Lactobacillus		1																									24.5749
Leclercia sp. LSNIH3	Leclercia		1						14.8145
Legionella oakridgensis	Legionella		1
Leptolyngbya boryana	Leptolyngbya		1																											12.8552
Leptolyngbya sp. PKUAC-GDTS1-24	Leptolyngbya		1																																								138.826
Lysinibacillus fusiformis	Lysinibacillus		1																																45.2494
Lysobacter sp. HDW10	Lysobacter		1		665.71
Marinirhabdus gelatinilytica	Marinirhabdus		1
Metakosakonia sp. MRY16-398	Metakosakonia		1						3221.09
Methylomonas sp. DH-1	Methylomonas		1																											21.1937
Methylorubrum populi	Methylorubrum		1
Micrococcus sp. ALBL_223	Micrococcus		1																														29.1059
Micropruina glycogenica	Micropruina		1	19.2051
Moraxella cuniculi	Moraxella		1	215.21
Moraxella nonliquefaciens	Moraxella		1
Moraxella phage Mcat15			1
Muricauda ruestringensis	Muricauda		1				85.7064
Mycolicibacillus koreensis	Mycolicibacillus		1
Neisseria animalis	Neisseria		1	52.5315
Neorhizobium sp. NCHU2750	Neorhizobium		1					18.511
Niabella soli	Niabella		1					59.0038
Nitrosococcus oceani	Nitrosococcus		1
Nostoc sp. NIES-4103	Nostoc		1																																														13.1779
Oceanobacillus iheyensis	Oceanobacillus		1																														15.6976
Ochrobactrum pseudogrignonense	Ochrobactrum		1																												11.9415
Ochrobactrum quorumnocens	Ochrobactrum		1																													43.6492
Oculatella kazantipica	Oculatella		1																																								33.8828
Orbus sp. IPMB12	Orbus		1																													10.5603
Ornithinimicrobium sp. AMA3305	Ornithinimicrobium		1	147.427
Oscillatoria acuminata	Oscillatoria		1
Paenibacillus jilunlii	Paenibacillus		1																													14.0804
Paenibacillus riograndensis	Paenibacillus		1																													16.8965
Paenibacillus sp. 37	Paenibacillus		1
Paenibacillus sp. FSL R5-0912	Paenibacillus		1																												182.704
Paenibacillus sp. FSL R7-0273	Paenibacillus		1																													40.8331
Paenibacillus sp. FSL R7-0331	Paenibacillus		1																												2508.9
Paenibacillus xylanexedens	Paenibacillus		1
Paenisporosarcina indica	Paenisporosarcina		1
Pangolin coronavirus	Betacoronavirus		1
Pantoea dispersa	Pantoea		1						12.6981
Pantoea vagans	Pantoea		1						10.5818
Paracoccus contaminans	Paracoccus		1
Paracoccus jeotgali	Paracoccus		1																																										12.1539
Paracoccus sp. Arc7-R13	Paracoccus		1	10.7322
Paracoccus sp. BM15	Paracoccus		1																										10.5589
Paracoccus yeei	Paracoccus		1																																										105.207
Pasteurella dagmatis	Pasteurella		1																											82.3429
Pectobacterium versatile	Pectobacterium		1				225.543
Pedobacter chitinilyticus	Pedobacter		1						16932.9
Pelosinus fermentans	Pelosinus		1																								13.2242
Permianibacter aggregans	Permianibacter		1																											19.4565
Phyllobacterium sp. T1293	Phyllobacterium		1																														12.7543
Planococcus sp. MB-3u-03	Planococcus		1				90.2173
Polaribacter sp. Hel1_33_78	Polaribacter		1				103.75
Polaribacter sp. KT 15	Polaribacter		1
Pontibacter sp. BT326	Pontibacter		1	201.088
Prevotella aurantiaca	Prevotella		1										22.1368
Prevotella sp. oral clone ID019	Prevotella		1																									3146.71
Prevotella sp. oral taxon 308	Alloprevotella		1												60.9219
Prolixibacteraceae bacterium MeG22			1	242.888
Proteiniphilum saccharofermentans	Proteiniphilum		1	188.097
Pseudoalteromonas nigrifaciens	Pseudoalteromonas		1																											33.7015
Pseudoalteromonas sp. A25	Pseudoalteromonas		1																											19.4565
Pseudoalteromonas sp. NC201	Pseudoalteromonas		1																											26.0579
Pseudoalteromonas sp. THAF3	Pseudoalteromonas		1																											18.0668
Pseudomonas cichorii	Pseudomonas		1
Pseudomonas corrugata	Pseudomonas		1																											1207.35
Pseudomonas luteola	Pseudomonas		1																												15.5239
Pseudomonas pohangensis	Pseudomonas		1																													21.1206
Pseudomonas protegens	Pseudomonas		1									11.557
Pseudomonas salegens	Pseudomonas		1																											95.1981
Pseudomonas sp. 02C 26	Pseudomonas		1																																49.242
Pseudomonas sp. KU43P	Pseudomonas		1																																		38.0549
Pseudomonas sp. QZS01	Pseudomonas		1																											95.5455
Pseudomonas sp. S150	Pseudomonas		1					164.285
Pseudomonas sp. S174S	Pseudomonas		1																													237.254
Pseudomonas sp. S-6-2	Pseudomonas		1																											161.559
Pseudomonas xinjiangensis	Pseudomonas		1																											89.2916
Pseudopropionibacterium propionicum	Pseudopropionibacterium		1	10.7322
Pseudoxanthomonas suwonensis	Pseudoxanthomonas		1	54.7909
Psychrobacillus sp. AK 1817	Psychrobacillus		1
Psychrobacter cryohalolentis	Psychrobacter		1	17.5105
Psychrobacter sp. AntiMn-1	Psychrobacter		1	19.2051
Psychrobacter sp. YP14	Psychrobacter		1	22.5942
Psychrobacter urativorans	Psychrobacter		1	35.5859
Rahnella aquatilis	Rahnella		1																																											11.8754
Rhizobium leguminosarum	Rhizobium		1						148.145
Rhodobacter sphaeroides	Rhodobacter		1	59.3098
Rhodopseudomonas palustris	Rhodopseudomonas		1	10.7322
Riemerella columbipharyngis	Riemerella		1
Robiginitalea biformata	Robiginitalea		1	395.398
Salegentibacter sp. T436	Salegentibacter		1
Scytonema sp. HK-05	Scytonema		1																																										224.087
Scytonema sp. NIES-4073	Scytonema		1																																										70.2645
Sebaldella termitidis	Sebaldella		1																									82.1026
Selenomonas dianae	Selenomonas		1			10.5633
Seonamhaeicola sp. S2-3	Seonamhaeicola		1
Shewanella sediminis	Shewanella		1																											39.2605
Shewanella sp. Arc9-LZ	Shewanella		1																											28.1425
Shigella flexneri	Shigella		1						27.5126
Shinella sp. HZN7	Shinella		1						289.94
Shinella zoogloeoides	Shinella		1						25.3962
Siphovirus contig89			1																13.2412
Solobacterium moorei	Solobacterium		1																									139.072
Sphingobacterium cavernae	Sphingobacterium		1
Sphingobacterium sp. H07	Sphingobacterium		1						677.233
Sphingobium sp. PAMC28499	Sphingobium		1					233.701
Sphingomonas leidyi	Sphingomonas		1																																										59.6299
Sphingomonas sp. FARSPH	Sphingomonas		1																																										29.2452
Spiroplasma endosymbiont of Glossina tachinoides	Spiroplasma		1			874.644
Staphylococcus auricularis	Staphylococcus		1		29.3208
Staphylococcus caprae	Staphylococcus		1																																										11.0144
Staphylococcus lugdunensis	Staphylococcus		1																																								12.2355
Staphylococcus sciuri	Staphylococcus		1																				11.8115
Staphylococcus sp. M0911	Staphylococcus		1
Staphylococcus virus SEP9	Sextaecvirus		1																																						61.9953
Staphylococcus virus Sextaec	Sextaecvirus		1																																						82.9187
Staphylococcus warneri	Staphylococcus		1																																							63.4345
Stenotrophomonas rhizophila	Stenotrophomonas		1							10.103
Streptococcus periodonticum	Streptococcus		1																	21.6878
Streptococcus satellite phage Javan434			1							89.6092
Streptococcus sp. oral taxon 057	Streptococcus		1																			65.7984
Swingsia samuiensis	Swingsia		1																											19.4565
Tessaracoccus flavescens	Tessaracoccus		1																														11.1191
Treponema calligyrum	Treponema		1			188.872
Treponema medium	Treponema		1																			83.4699
Treponema succinifaciens	Treponema		1																										21.1179
uncultured Bacilli bacterium			1		15.8077
uncultured Bacillus sp.	Bacillus		1
uncultured bacterium ARCTIC47_D_06			1			18.1689
uncultured bacterium BD_contig03773			1																							66.8949
uncultured bacterium Contig11			1		32.6353
uncultured cyanobacterium			1																																								15.5296
uncultured Enterobacter sp.	Enterobacter		1						173.541
uncultured Flavobacteriia bacterium			1																							28.2142
uncultured Lachnospiraceae bacterium			1			11.8309
uncultured Neisseria sp.	Neisseria		1																								35.2647
uncultured soil bacterium			1																													51.3934
uncultured Sphingomonas sp.	Sphingomonas		1																																										20.5096
uncultured Tannerella sp.	Tannerella		1		169.551
Vibrio sp. HBUAS61001	Vibrio		1																											19.4565
Virgibacillus halodenitrificans	Virgibacillus		1																																								14.1179
Weissella cibaria	Weissella		1
Xanthobacter autotrophicus	Xanthobacter		1
Yersinia pseudotuberculosis	Yersinia		1					27.7665
Yersinia ruckeri	Yersinia		1																											17.3719
				319	233	213	227	200	197	182	159	98	115	118	119	86	57	56	82	66	65	112	107	97	172	141	127	168	189	109	61	64	54	47	34	39	26	32	29	35	30	50	53	34	32	23	14	12	7
				408680	702932	355575	422677	817310	460578	90659	33529.4	8041.22	74805.2	118294	145786	318668	16997.9	9440.73	8057.69	8399.4	10973.7	76662.3	410919	17458.9	128151	93899.9	80099.3	229321	68094.7	843603	837175	864716	494192	27690.1	3086.28	225223	144917	10700.8	34399.5	7862.72	29071.2	23626.2	154307	6653.98	1933.6	502174	11289.3	8612.31	19294.5
[truncated: 32 more columns]

## Sheet: Read percents
Taxon	Genus	FQ	BCSIR-7a	percent of total reads 7a	BCSIR-66	percent of total reads-66	BCSIR-12	percent of total reads-12	BCSIR-393	percent of total reads-393	BCSIR-398	percent of total reads-398	BCSIR-392	percent of total reads-392	BCSIR-6a	percent of total reads-6a	BCSIR-8a	percent of total reads-8a	BCSIR-2a	percent of total reads-2a	BCSIR-80	percent of total reads-80	BCSIR-82	percent of total reads-82	BCSIR-83	percent of total reads-83	BCSIR-78	percent of total reads-78	BCSIR-3b	percent of total reads-3b	BCSIR-81	percent of total reads-81	BCSIR-1	percent of total reads-1	BCSIR-2b	percent of total reads-2b	BCSIR-5a	percent of total reads-5a	BCSIR-72	percent of total reads-72	BCSIR-391	percent of total reads-391	BCSIR-390	percent of total reads-390	BCSIR-67	percent of total reads-67	BCSIR-85	percent of total reads-85	BCSIR-424
uncultured bacterium		72	4436.94	1.08568	11360.7	1.61618	20759.5	5.83829	2665.92	0.630723	2516.34	0.30788	7532.1	1.63536	298.697	0.329473	204.209	0.609045	59.4362	0.739144	1290.96	1.72576	574.885	0.485981	913.829	0.626828	3068.75	0.962993	1165.43	6.85631	73.8738	0.782501	121.397	1.5066	39.8882	0.474893	34.3974	0.313454	789.205	1.02946	2320.96	0.564822	1232.18	7.05759	4882.43	3.8099	4578.89	4.87635	13241.9
SARS-CoV-2	Betacoronavirus	69		0	17103.5	2.43316		0	34887	8.25383	41455.4	5.07217	25398.4	5.51446	120.797	0.133243	15.6482	0.0466701		0	5175.16	6.91818	49736.8	42.0452	6910.36	4.74006	228441	71.6862	332.621	1.95683	559.036	5.92153		0		0		0	4086.27	5.33022	370403	90.1401	4266.91	24.4398	11579	9.03546	437.32	0.465729	4963.5
Pseudomonas putida	Pseudomonas	55	184.143	0.0450579	63.7409	0.00906785	163.52	0.0459877	18.0435	0.00426885	157.343	0.0192514	2501.53	0.543129	922.887	1.01798	562.552	1.67779	649.671	8.07925	127.962	0.17106	22.111	0.0186916	35.4237	0.0242984	24.7899	0.00777923	38.0408	0.223796	47.0731	0.498617		0		0		0	56.3986	0.0735676	32.4816	0.00790463		0	47.7906	0.0372924	10.0115	0.0106619
Escherichia coli		47	22.0293	0.00539037		0	28.3097	0.00796169	617.988	0.146208	461.618	0.0564801	251.846	0.0546805	28.9912	0.0319783	18.7778	0.0560041	16.5101	0.205318	11.8783	0.015879		0		0		0	63.8205	0.37546		0	46.0513	0.57152		0		0		0	20.6701	0.00503022		0		0		0	13.2242
Lacrimispora sphenoides	Lachnoclostridium	40	68.3474	0.016724	24.4765	0.00348205	201.971	0.0568013		0		0		0	705.892	0.778623	252.718	0.753722	92.4563	1.14978	138.76	0.185495	70.6125	0.0596925	21.3911	0.0146729	21.1914	0.00664999		0	35.7343	0.378512		0		0		0	67.6783	0.0882812		0		0	17.7826	0.0138762		0	44.0808
Staphylococcus epidermidis	Staphylococcus	40		0		0		0	22.5543	0.00533607		0		0		0		0		0	28.076	0.0375321	14.9784	0.012662	1528.01	1.04812		0		0		0	21.4437	0.266128	79.068	0.941352	749.276	6.82796	19.1755	0.025013	32.4816	0.00790463	54.8446	0.314136	51.4953	0.0401833		0
Streptococcus pneumoniae	Streptococcus	35	1401.97	0.343048	377.346	0.0536817	82.394	0.0231721	27.0652	0.00640328	30.0804	0.00368041		0	6111.87	6.74161	2824.5	8.42395	93.2818	1.16005	4301.02	5.74963	399.424	0.337655	819.194	0.561914	114.753	0.0360103	16.3481	0.096177	79.3714	0.840734	2207.53	27.3966	442.203	5.26469	63.0619	0.574666	378.623	0.493884	540.376	0.131504	168.19	0.963351	173.01	0.135004	379.526	0.404181	991.819
Delftia acidovorans	Delftia	29	35.021	0.0085693	14.023	0.00199493		0	27.0652	0.00640328	12.7263	0.0015571		0	115.965	0.127913	69.6345	0.207682	83.3758	1.03685	58.3117	0.0779513		0		0		0		0		0		0		0		0	10.9037	0.0142231		0		0	12.2255	0.00953992		0
Prevotella jejuni	Prevotella	29	3801.47	0.930184	440.322	0.0626407	5962.79	1.67695		0		0		0	15567	17.1709	287.144	0.856396	624.08	7.76101	56.6919	0.075786	511.405	0.432318	53.9056	0.0369758	96.7607	0.0303641	24.2078	0.142416	345.661	3.66138	42.1844	0.52353		0	213.495	1.94552	10.5277	0.0137326	434.073	0.105635	1239.49	7.09948	12421.1	9.69255	365.419	0.389158	639.172
Anaerocolumna sp. CBA3638	Anaerocolumna	28		0	23.4566	0.00333697	30.8449	0.00867468		0		0		0	13.1778	0.0145356		0		0	71.8097	0.0959956	12.8386	0.0108532	22.0756	0.0151425		0		0		0		0		0		0	10.9037	0.0142231		0		0		0		0
Corynebacterium segmentosum	Corynebacterium	28		0		0		0		0		0		0		0		0		0		0		0	163.942	0.112453		0		0		0	10.5461	0.130882	10.1355	0.12067	124.346	1.13313		0		0	10.9689	0.0628272	242.287	0.189064		0
Prevotella melaninogenica	Prevotella	28	62323.8	15.25	24801.1	3.52823	6948.56	1.95418		0		0		0	9311.01	10.2704	643.141	1.91814	124.651	1.55015	5517.47	7.37578	1320.24	1.11607	3652.92	2.50567	6844.42	2.14782	709.885	4.1763	2597.61	27.5149	170.261	2.11302	77.4332	0.921889	1204.22	10.9737		0	4925.4	1.19863	383.912	2.19895	20295.1	15.8368	7648.77	8.14566	9539.09
Stenotrophomonas maltophilia	Stenotrophomonas	28	252.49	0.0617819		0		0	1208.91	0.286013	11324.1	1.38553	11110.9	2.41237	994.047	1.09647	747.201	2.2285	811.469	10.0914	19.9771	0.0267055		0		0		0		0		0		0		0		0		0		0		0		0		0
Streptococcus mitis	Streptococcus	28	2046.47	0.500751	7587.71	1.07944	1017.88	0.286264		0		0		0	18939.6	20.891	237.07	0.707052	96.5838	1.20111	209.49	0.280047	751.773	0.635514	43900.6	30.113	220.71	0.0692602	33.6394	0.197903	40.8883	0.433105	266.933	3.31278	2753.32	32.7799	81.0605	0.738683	5681.22	7.41071	5518.92	1.34307	1096.89	6.28272	203.759	0.158999	816.845	0.869911	357.055
Acinetobacter guillouiae	Acinetobacter	27	11.2971	0.00276429		0		0		0		0		0	61.4965	0.0678327	12.5186	0.0373361		0	38.8744	0.0519675	29.2435	0.0247211		0		0		0		0		0		0		0		0		0		0		0		0
Haemophilus parainfluenzae	Haemophilus	27	17912.7	4.38306	33300.5	4.73737	4073.64	1.14565	22.5543	0.00533607		0		0	356.24	0.392945	973.317	2.90288	66.8657	0.831537	3352.38	4.48148	21.3977	0.0180886	4335.72	2.97403	9894.78	3.10504	1236.17	7.27246	247.048	2.61683	49.4495	0.613693	79.6129	0.94784	16.7098	0.152272	5225.9	6.81678	1148.67	0.279536	394.881	2.26178	480.129	0.374659	10185.3	10.847	136.651
Prevotella intermedia	Prevotella	27	7952.03	1.94578	4176.05	0.594089	4348.29	1.22289		0		0		0	1569.92	1.73167	12737.6	37.9895	486.221	6.04661	497.809	0.665473	2601.96	2.19958	749.374	0.514022	5805.64	1.82185	33.6394	0.197903	422.283	4.47299	397.822	4.93718	133.451	1.58882	65.3728	0.595725	11.2797	0.0147135	992.166	0.24145	164.534	0.942408	8270.75	6.4539	11670.2	12.4283	692.069
Veillonella dispar	Veillonella	27	7356.67	1.80011	21016.1	2.98978	19540.1	5.49535		0		0		0	1717.51	1.89447	712.775	2.12582	56.1342	0.69808	10428.6	13.941	9152.52	7.73711	5794.43	3.9746	5105.92	1.60227	1500.57	8.82794	381.739	4.04353	39.6064	0.491536	26.3742	0.314	885.133	8.06598	25780.6	33.6287	7851.69	1.91076	617.916	3.53927	6754.41	5.27066	5026.67	5.35322	282.117
Veillonella parvula	Veillonella	27	4312.67	1.05527	5827.19	0.828983	11779.8	3.31289		0		0		0	571.478	0.63036	402.941	1.20175	61.0872	0.759676	5352.79	7.15564	1652.62	1.39705	19423.6	13.3234	991.597	0.311169	882.169	5.18986	357.343	3.78512	44.0592	0.546798	25.6658	0.305566	1957.58	17.8389	2730.07	3.56116	348.439	0.0847951	87.7514	0.502618	6866.66	5.35825	3044.85	3.24266	4346.37
Acinetobacter johnsonii	Acinetobacter	26	12.4268	0.00304072		0		0	58.6412	0.0138738		0	14.8145	0.0032165		0		0		0		0		0		0		0		0		0		0		0		0		0	11.8115	0.00287441	14.6252	0.0837696	17.4121	0.0135872		0
Streptococcus oralis	Streptococcus	26	1069.27	0.26164	74.9593	0.0106638	104.366	0.0293513		0		0		0	404.559	0.446243	40.6853	0.121342	74.2952	0.92393	85.3078	0.11404	288.156	0.243594	2042.6	1.40109	34.7859	0.010916		0	26.8007	0.283884	150.34	1.8658	160.806	1.91449	230.16	2.09739	84.5979	0.110351	321.863	0.0783277	457.038	2.6178	211.168	0.16478	2908.33	3.09727	251.261
Streptococcus salivarius	Streptococcus	25	302.762	0.074083	28.3009	0.00402613	98.8728	0.0278065		0		0		0	2145.79	2.36688	65.7224	0.196014	14.0335	0.17452	205.171	0.274273	800.274	0.676515	19129.6	13.1217	34.7859	0.010916		0	450.802	4.77508	22.6155	0.28067	14.4404	0.171922	42.9301	0.39121	923.433	1.20455	171.267	0.0416789	21.9378	0.125654	353.058	0.275501	38.2256	0.0407089	66.1212
Veillonella atypica	Veillonella	25	3418.5	0.836474	11989.1	1.70559	3340.13	0.93936		0		0		0	8916.12	9.83478	959.234	2.86088	87.5033	1.08818	1213.21	1.62182	16001.2	13.5267	690.848	0.473877	560.972	0.176036	75.1384	0.442044	1464.76	15.5154	18.1627	0.225409		0	1048.19	9.55185	1020.44	1.33108	2474.51	0.602189	153.565	0.879581	3234.2	2.52374	880.555	0.937759	6404.94
Campylobacter concisus	Campylobacter	24	336.089	0.0822376	1597.35	0.22724	4982.09	1.40114		0		0		0	467.813	0.516013	190.126	0.567042	42.9261	0.533826	75.5892	0.101048	2186.85	1.84866	995.457	0.682819	2460.6	0.772151	187.374	1.10234	149.122	1.57956	21.0922	0.261765		0	12.4879	0.113799	154.908	0.202066	38.3874	0.00934183	296.161	1.69634	1466.69	1.1445	357.228	0.380435	1419.4
Fusobacterium pseudoperiodonticum	Fusobacterium	24	1560.13	0.381748	219804	31.2696	7696.02	2.16439		0		0		0	32.5053	0.0358545		0		0	2135.39	2.85461	213.977	0.180886	436.379	0.299328	2960	0.928865	243.65	1.43341	113.044	1.19741	35.6224	0.442092	40.7056	0.484624		0	115.053	0.150078	410.45	0.0998857	43.8757	0.251309	592.752	0.462541	2116.52	2.25401	811.087
Lactobacillus fermentum	Lactobacillus	24		0		0		0		0		0		0	17.1312	0.0188963		0	11.557	0.143722	23.7566	0.0317579		0		0		0		0		0		0		0		0		0		0		0		0		0
Moraxella osloensis	Moraxella	24	129.352	0.0316511	15.8077	0.00224883		0		0		0		0		0		0		0	17.2775	0.0230967		0		0		0		0	13.744	0.145582		0		0		0		0	29.5288	0.00718602	69.4698	0.397906		0		0
Staphylococcus aureus		24	15.8159	0.00387001	19.6322	0.0027929		0	22.5543	0.00533607		0		0		0	10.9537	0.0326691		0		0	18.5447	0.0156768	14.7171	0.010095		0		0		0	11.132	0.138154	122.553	1.45906	22.1317	0.20168	19.1755	0.025013		0	14.6252	0.0837696	15.1893	0.0118526		0
Neisseria meningitidis	Neisseria	23	2801.68	0.685544	619.561	0.0881395	874.222	0.245862		0		0		0	157.695	0.173943	88.4123	0.263686	57.7852	0.718612	36.7147	0.0490805	71.3257	0.0602954	84.1954	0.0577526	117.552	0.0368886	33.6394	0.197903	16.4928	0.174698	45.9341	0.570066	66.4803	0.791488		0	58.2786	0.0760199	118.115	0.0287441		0	36.3061	0.0283307	88.283	0.0940182	22.0404
Porphyromonas gingivalis	Porphyromonas	23	2573.48	0.629705	995.377	0.141604	8214.05	2.31008		0		0		0	198.546	0.219003	215.163	0.641714	23.9396	0.297711		0	95.5765	0.0807959	358.515	0.245918	63.1743	0.0198245	58.7903	0.345867	13.4004	0.141942	15.8191	0.196324	107.458	1.27936		0	222.963	0.290837	17.7173	0.00431161	29.2505	0.167539	288.967	0.225489	676.685	0.720645	282.117
Prevotella oris	Prevotella	23	803.789	0.196679	2136.59	0.303954	2142.67	0.602593		0		0		0	596.516	0.657978	528.909	1.57745	65.2147	0.811005	123.102	0.164564	1881.57	1.59059	307.519	0.210938	249.099	0.0781687		0	55.6631	0.589605	160.066	1.9865	23.5951	0.280913	37.5083	0.341803	27.0713	0.0353125	242.136	0.0589254	142.596	0.816754	2047.96	1.59808	216.612	0.230684	361.463
Prevotella scopos	Prevotella	23	4796.75	1.17372	311.055	0.0442511	328.308	0.0923318		0		0		0	1454.39	1.60424	162.741	0.485369	46.2282	0.57489	110.684	0.147963	240.368	0.203196	141.695	0.0971935	127.548	0.0400254		0	292.746	3.10089	23.0842	0.286487	10.408	0.123913	105.948	0.965471		0	242.136	0.0589254	65.8135	0.376963	878.385	0.685429	260.298	0.277208	304.158
Prevotella sp. oral taxon 299	Prevotella	23	6744.93	1.65042	1716.92	0.244252	3131.39	0.880658		0		0		0	232.808	0.256795	284.015	0.847062	32.1946	0.40037	152.258	0.20354	15.6917	0.013265	186.531	0.127948	4121.92	1.29349	343.31	2.01972	29.2059	0.309361	13.3584	0.165784		0	11.9546	0.10894	192.883	0.251601	56.1046	0.0136534		0	3151.22	2.45899	2884.67	3.07207	70.5293
Streptococcus parasanguinis	Streptococcus	23	149.122	0.0364886	11.9833	0.00170476	451.266	0.126912		0		0		0	170.433	0.187994	16.4306	0.0490036	29.7181	0.369572	15.1178	0.0202096	308.127	0.260476	1001.28	0.68681	12.395	0.00388962		0	24.7391	0.262047	57.0661	0.708219		0	40.2192	0.366507	8649.67	11.2828	41.3403	0.0100604	190.128	1.08901	296.376	0.231271	72.3557	0.0770562	26.4485
Fusobacterium nucleatum	Fusobacterium	22	100.544	0.0246022	1876.28	0.266921	7743.35	2.1777		0		0		0		0	37.5557	0.112008		0	114.464	0.153016	114.834	0.0970757	46.5471	0.0319283	41.5831	0.013049		0	15.462	0.163779	48.7464	0.604968	30.9515	0.368496		0	431.637	0.563038	64.9633	0.0158093	599.634	3.43455	184.494	0.143966	238.455	0.253946	92.5697
Gemella haemolysans	Gemella	22	77.95	0.0190736	5617.86	0.799204	289.013	0.0812805		0		0		0	119.918	0.132274		0		0	314.775	0.420793	175.461	0.148327	105.415	0.0723082	111.955	0.035132	37.7264	0.221947	12.026	0.127384	165.808	2.05776	174.919	2.08252	25.7314	0.234483	822.668	1.07311	115.162	0.0280255	21.9378	0.125654	317.122	0.24746	1377.49	1.46697	26.4485
Haemophilus influenzae	Haemophilus	22	633.202	0.154938	193.007	0.0274575	42.2533	0.0118831	18.0435	0.00426885		0	10.5818	0.0022975	224.023	0.247105	205.774	0.613712		0	36.7147	0.0490805		0	45.6914	0.0313414	201.918	0.0633631	27.0373	0.159062		0	252.638	3.13536	165.165	1.96639	42.6634	0.38878	43.6149	0.0568923	11.8115	0.00287441	18.2815	0.104712	19.6349	0.0153217	42.3212	0.0450706	22.0404
Lachnoanaerobaculum umeaense	Lachnoanaerobaculum	22	137.26	0.0335861	7036.23	1.00098	2304.92	0.648224		0		0		0	10.5423	0.0116285		0		0	113.384	0.151572	147.644	0.124812	14.7171	0.010095	78.3682	0.0245924	23.579	0.138717	12.3696	0.131023	10.8976	0.135245		0	1718.27	15.6581	39.103	0.0510069	79.7276	0.0194023	98.7203	0.565445	1844.2	1.43908	33.2199	0.035378	387.911
Neisseria subflava	Neisseria	22	179345	43.8841	107622	15.3104	23797.9	6.69281		0		0		0	499.879	0.551383	499.177	1.48878	360.745	4.48619	12820.5	17.1385	562.76	0.475731	22833.6	15.6624	34216.5	10.7373	7235.92	42.5694	154.62	1.63779	166.277	2.06358	243.361	2.89737		0	10275.1	13.403	6103.59	1.48535	10.9689	0.0628272	2661.46	2.07681	7254.23	7.72549	207.18
Prevotella denticola	Prevotella	22	1123.5	0.274909	104.025	0.0147987	106.478	0.0299455		0		0		0	491.533	0.542177	133.01	0.396696	28.0671	0.34904	15.6578	0.0209314	85.5909	0.0723545	15.4016	0.0105645	710.911	0.223088	10.0604	0.0591858	50.1655	0.531373	50.0354	0.620964		0	35.8195	0.326414		0	73.8219	0.0179651	32.9068	0.188482	622.76	0.485958	22.7534	0.0242315	57.3051
Prevotella enoeca	Prevotella	22	691.947	0.169313	5040.88	0.717122	7564.19	2.12732		0		0		0	183.611	0.202529	287.927	0.85873	27.2416	0.338774	1236.96	1.65358	12.8386	0.0108532	24.3003	0.0166684	400.237	0.125597		0	21.3031	0.225651	24.6076	0.305392	12.3697	0.147269		0		0	29.5288	0.00718602	10.9689	0.0628272	191.533	0.149459	7031.7	7.4885	670.029
Streptococcus australis	Streptococcus	22	387.491	0.0948152	764.125	0.108705	1813.51	0.510023		0		0		0	126.507	0.139542	16.4306	0.0490036	17.3356	0.215584	29.1558	0.0389757	63.4799	0.0536629	87.9603	0.0603351	10.3958	0.00326226		0		0	29.9978	0.372288	38.7438	0.461269	18.7541	0.170901	66.1744	0.0863194	23.623	0.00574882		0	2934.49	2.28987	317.182	0.337787	52.897
Streptococcus sp. oral taxon 431	Streptococcus	22	2544.11	0.622518	121.873	0.0173377	184.647	0.0519292		0		0		0	388.746	0.4288	39.9029	0.119009	23.9396	0.297711	35.6349	0.0476369	1456.47	1.23123	340.204	0.233358	102.358	0.0321207	19.1776	0.112823	46.7295	0.494977	54.6053	0.67768	142.715	1.6991	52.4405	0.477876	80.838	0.105447	88.5863	0.0215581		0	365.654	0.28533	51.4226	0.0547632	96.9778
Bacillus pseudofirmus	Bacillus	21		0		0		0		0		0		0		0		0		0	35.6349	0.0476369		0		0		0		0		0		0		0		0		0		0		0		0		0
Klebsiella oxytoca	Klebsiella	21	67.7826	0.0165857		0		0	45.1086	0.0106721	263.782	0.0322744	44.4434	0.00964949	59.3002	0.0654101	40.6853	0.121342	49.5302	0.615953		0		0		0		0		0		0		0		0		0		0		0		0		0		0
Lactobacillus delbrueckii	Lactobacillus	21		0		0		0		0		0		0		0		0		0	16.1977	0.0216531		0		0		0		0		0		0		0		0		0		0		0		0		0
Leptotrichia wadei	Leptotrichia	21	94.3308	0.0230818	5144.65	0.731884	45753.6	12.8675		0		0		0	13.6171	0.0150201	27.3843	0.0816727		0	46.4334	0.0620724	18927	16	167.535	0.114918	110.755	0.0347556		0	630.848	6.6822	11.2492	0.139608		0		0	12.4077	0.0161849	50.1989	0.0122162	40.2194	0.230366	2155.02	1.68163	1215.94	1.29493	114.61
Lysinibacillus sphaericus	Lysinibacillus	21		0		0	12.676	0.00356494		0		0		0		0		0		0	15.1178	0.0202096		0		0		0		0		0		0		0		0		0		0		0		0		0
Neisseria flavescens	Neisseria	21	5570.6	1.36307	5130.88	0.729926	2239	0.629686		0		0		0	152.863	0.168613	194.82	0.581043	119.698	1.48855	154.418	0.206427	23.5375	0.0198975	54.9324	0.0376801	1660.53	0.521083	77.3391	0.454991	36.7651	0.389431	55.5428	0.689314	75.417	0.897885		0	205.667	0.268277	106.304	0.0258697		0	118.55	0.0925083	99.2046	0.105649	17.6323
Pseudomonas aeruginosa	Pseudomonas	21	14.1214	0.00345536		0		0	99.239	0.0234787	61.3177	0.00750237	512.157	0.111199	62.8143	0.0692863	58.6807	0.175013	38.7986	0.482497		0		0		0		0		0		0	104.641	1.29864	29.2077	0.347736	195.141	1.77827		0	17.7173	0.00431161		0		0		0
Streptococcus gwangjuense	Streptococcus	21	357.553	0.0874898	138.445	0.0196954		0		0		0		0	1764.51	1.94632	33.6436	0.100341	18.9866	0.236115	60.4713	0.0808384	114.121	0.0964727	184.135	0.126305	1037.18	0.325473		0		0	50.1525	0.622419	134.486	1.60114	17.9542	0.163612	219.203	0.285933	82.6805	0.0201209	32.9068	0.188482	22.2282	0.0173453	80.5469	0.0857795	26.4485
Streptococcus sanguinis	Streptococcus	21	133.306	0.0326186	27.2811	0.00388104	46.0561	0.0129526		0		0		0	27.6734	0.0305247	91.5419	0.27302	17.3356	0.215584	90.1671	0.120536	45.6485	0.0385891	57.1571	0.0392061		0		0	13.744	0.145582	45.8169	0.568611	54.5465	0.64941	17.0654	0.155512	41.735	0.0544401	11.8115	0.00287441	21.9378	0.125654	97.4336	0.0760302	86.4628	0.0920797	70.5293
[Eubacterium] sulci		20	1525.67	0.373317	909.455	0.12938	2777.31	0.781077		0		0		0	215.677	0.237899	15.6482	0.0466701	11.557	0.143722	56.152	0.0750642	19.2579	0.0162798	23.9581	0.0164337	83.9659	0.026349	19.8064	0.116522	104.454	1.10642		0		0		0		0	115.162	0.0280255	106.033	0.60733	382.696	0.298628	187.488	0.199668	947.738
Campylobacter showae	Campylobacter	20	6629.7	1.62222	23365.1	3.32395	347.322	0.0976792		0		0		0	18.8882	0.0208343	128.315	0.382695		0	7893.67	10.5523	40.6557	0.0343684	38.3329	0.0262939	319.47	0.100252	18.2344	0.107274	18.898	0.200175	18.5143	0.229771	10.517	0.125211		0		0	11.8115	0.00287441	10.9689	0.0628272	108.177	0.0844138	2179.32	2.32089	16512.7
Clostridium perfringens	Clostridium	20	10.7322	0.00262608		0	10.5633	0.00297078		0		0		0		0		0		0	12.4182	0.0166007	13.5519	0.0114561		0		0		0		0		0		0		0		0		0		0		0		0
Gemella sanguinis	Gemella	20	32.7616	0.00801644	4979.95	0.708453	84.9292	0.0238851		0		0		0	14.0563	0.0155046		0		0	216.509	0.28943	291.009	0.246005	331.648	0.227489	21.1914	0.00664999	70.1082	0.412451	37.1087	0.39307		0	20.707	0.246529	22.4427	0.204515	472.244	0.616006	20.6701	0.00503022	18.2815	0.104712	231.544	0.18068	79.6367	0.0848102
Streptococcus sp. LPB0220	Streptococcus	20	58.7449	0.0143743		0	18.5915	0.00522857		0		0		0	86.9736	0.0959349		0	16.5101	0.205318	13.4981	0.0180443	317.399	0.268315	550.351	0.377505		0	68.8507	0.405053	14.7748	0.1565	28.0057	0.347566		0	32.1753	0.293205	709.871	0.925971	38.3874	0.00934183	10.9689	0.0628272	331.941	0.259023	74.631	0.0794793	13.2242
Tannerella sp. oral taxon HOT-286	Tannerella	20	8512.93	2.08303	6607.12	0.939937	2113.51	0.594394		0		0		0	144.517	0.159407	27.3843	0.0816727	22.2886	0.277179		0	10.6989	0.00904432	40.7287	0.0279373	16.7932	0.0052698	152.163	0.895186		0	25.8965	0.321389	10.8439	0.129103		0		0	20.6701	0.00503022		0	2454.74	1.9155	412.746	0.439559	1926.33
Veillonella rodentium	Veillonella	20	129.917	0.0317893	81.8433	0.0116431	120.845	0.0339857		0		0		0	44.3653	0.0489365	53.2038	0.158678		0	62.631	0.0837255	169.755	0.143503	31.6589	0.0217159	38.3844	0.0120453	12.2611	0.0721327	27.8315	0.294803		0		0	14.1323	0.128784	21.8075	0.0284462	32.4816	0.00790463		0	40.7517	0.0317997	64.6195	0.0688175	22.0404
Atopobium parvulum	Atopobium	19	587.449	0.143743	1182.78	0.168263	402.252	0.113127		0		0		0	399.727	0.440913	117.361	0.350026	20.6376	0.256647		0	14.9784	0.012662	16.7706	0.0115036	49.18	0.015433		0	20.2724	0.214733		0		0	74.0388	0.674696		0	44.2931	0.010779	54.8446	0.314136	1525.97	1.19075	24.1186	0.0256854	30.8566
Capnocytophaga sputigena	Capnocytophaga	19	2048.16	0.501166	1176.91	0.167429	733.94	0.20641		0		0		0	15.8134	0.0174427	32.0788	0.0956737		0	297.497	0.397696	39.2291	0.0331625	51.3387	0.035215	750.095	0.235384	32.0674	0.188655		0	33.6303	0.41737		0	16.1321	0.147008	125.957	0.164301		0	14.6252	0.0837696	24.451	0.0190798	69.6253	0.0741484	92.5697
Gemella morbillorum	Gemella	18	36.1507	0.00884573	174.65	0.0248459		0		0		0		0	16.6919	0.0184117	10.9537	0.0326691		0	19.9771	0.0267055	21.3977	0.0180886	237.356	0.162811		0	14.7762	0.0869292		0	64.3312	0.798383	17.383	0.206955		0	15.7916	0.0205989	38.3874	0.00934183	21.9378	0.125654	71.1303	0.055505	13.1969	0.0140543	13.2242
Prevotella fusca	Prevotella	19	1455.07	0.356041	345.73	0.049184	97.1827	0.0273312		0		0		0	702.817	0.775231	67.2872	0.200681		0	15.6578	0.0209314	103.422	0.0874284	14.0326	0.00962544	17.193	0.00539527		0	64.9402	0.687873	13.9443	0.173056		0	23.5538	0.214639		0	91.5391	0.0222767	18.2815	0.104712	491.243	0.383331	56.8834	0.0605787	44.0808
Rothia mucilaginosa	Rothia	19	1155.13	0.282649	60.4263	0.00859632	34.2252	0.00962533		0		0		0	261.36	0.288289	159.612	0.476035	85.0268	1.05739		0		0	49.114	0.033689	19.1922	0.00602263	10.3748	0.0610354		0	199.79	2.4795	424.003	5.04801	434.411	3.95868	75.1981	0.0980902	29.5288	0.00718602		0	35.9356	0.0280416	34.13	0.0363472
Schaalia odontolytica	Schaalia	19	2025.01	0.495499	415.335	0.0590861	1979.15	0.556605		0		0		0	560.497	0.618247	740.159	2.2075	285.624	3.552		0		0		0	13.9943	0.0043915	25.1509	0.147965		0	63.5109	0.788203	38.9618	0.463864	95.015	0.865846	16.9196	0.0220703		0		0	24.0806	0.0187907	65.9847	0.0702713	114.61
Selenomonas sp. oral taxon 478	Selenomonas	19	308.976	0.0756033	147.879	0.0210374	3381.11	0.950887		0		0		0	140.124	0.154562	184.649	0.550707	12.3825	0.153988	16.1977	0.0216531	53.4943	0.0452216	10.9523	0.00751254	20.3917	0.00639904	16.6625	0.0980265		0		0		0	10.4881	0.0955752	91.7417	0.11967		0		0	356.392	0.278103	113.312	0.120673	868.392
Alloprevotella sp. E39	Alloprevotella	18	2919.17	0.714293	29398.3	4.18224	27778.2	7.8122		0		0		0	36.0194	0.0397306	18.7778	0.0560041		0	666.265	0.890666		0	113.458	0.0778252	3132.33	0.982943	776.85	4.57026		0	27.4198	0.340294		0		0		0	1653.61	0.402417	2435.1	13.9476	14012.3	10.9342	2329.94	2.48131	1362.1
Capnocytophaga leadbetteri	Capnocytophaga	18	2910.7	0.712219	15679.7	2.23062	4721.39	1.32782	13.5326	0.00320164		0		0	18.449	0.0203498		0		0	4175.22	5.58146	24.2507	0.0205005	529.302	0.363067	137.144	0.0430367	153.421	0.902584	13.4004	0.141942		0		0	20.1318	0.183456	106.029	0.138307		0		0	484.945	0.378417	4607.55	4.90688	409.952
Cutibacterium acnes	Cutibacterium	18	22.5942	0.00552858		0		0		0		0		0	52.7113	0.0581424	35.9908	0.107341	25.5906	0.318242		0		0		0		0		0		0		0		0	188.83	1.72076		0	35.4345	0.00862323	14.6252	0.0837696		0		0
Haemophilus haemolyticus	Haemophilus	18	832.596	0.203728	5765.49	0.820205	68.8729	0.0193695	13.5326	0.00320164		0		0	244.229	0.269393	179.172	0.534373		0	103.125	0.137858	12.8386	0.0108532		0	152.738	0.0479301	15.7193	0.0924779		0	40.8954	0.507533	26.5921	0.316595	70.8391	0.645538	27.8233	0.0362934		0		0		0	55.5182	0.0591249	57.3051
Klebsiella pneumoniae	Klebsiella	18		0		0		0	6206.95	1.46849	1580.38	0.193363	601.044	0.130498	13.1778	0.0145356	43.0325	0.128343	11.557	0.143722	46.4334	0.0620724		0		0		0		0		0	17.2253	0.213775		0		0		0		0		0		0		0
Streptococcus gordonii	Streptococcus	18	118.055	0.0288868	11.2184	0.00159594	25.352	0.00712987		0		0		0	37.3372	0.0411842	13.301	0.0396696		0	13.4981	0.0180443	109.128	0.092252	47.9161	0.0328674		0		0		0	11.8351	0.146879	22.8867	0.27248	82.8826	0.755287	23.6874	0.0308984	11.8115	0.00287441		0	37.4175	0.0291979	14.1071	0.0150235	30.8566
Streptococcus pseudopneumoniae	Streptococcus	18	245.147	0.0599851	169.296	0.0240842	458.449	0.128932		0		0		0	2242.43	2.47347	49.2918	0.147011	12.3825	0.153988	28.6159	0.0382539	748.207	0.632499	121.33	0.0832249	35.1857	0.0110415		0		0	41.3641	0.51335	140.208	1.66926		0	107.157	0.139779	91.5391	0.0222767	40.2194	0.230366	20.7463	0.0161889	84.6425	0.0901412
Streptococcus sp. 116-D4	Streptococcus	18	318.013	0.0778148	62.721	0.00892276	12.676	0.00356494		0		0		0	636.05	0.701584	22.6899	0.0676716		0	14.5779	0.0194878	77.0318	0.0651191	114.314	0.0784121	30.7875	0.0096613		0		0	30.2321	0.375196	69.4229	0.826521	11.1991	0.102055	61.6625	0.080434	62.0104	0.0150907	21.9378	0.125654	38.5289	0.0300652	43.2314	0.0460398
Tannerella forsythia	Tannerella	18	460.357	0.112645	103.26	0.0146899	93.3799	0.0262617		0		0		0	108.937	0.120161	88.4123	0.263686	81.7248	1.01632		0	19.2579	0.0162798		0		0		0		0	12.421	0.15415	17.1105	0.203711	15.4211	0.140528		0	20.6701	0.00503022	43.8757	0.251309	143.372	0.111877	131.514	0.140058	255.669
Treponema sp. OMZ 804	Treponema	18	197.134	0.0482369	531.344	0.0755896	273.379	0.0768838		0		0		0	31.1875	0.0344009	939.674	2.80254	41.2751	0.513294		0	42.0822	0.0355743		0		0		0		0	14.5302	0.180327		0		0	671.143	0.875455	17.7173	0.00431161	113.346	0.649215	41.1222	0.0320888	286.237	0.304832	66.1212
Acinetobacter junii	Acinetobacter	17	13.5565	0.00331715		0		0	27.0652	0.00640328	20.8249	0.00254798	167.192	0.0363005		0		0		0		0		0		0		0		0		0		0		0		0		0	11.8115	0.00287441	80.4388	0.460733		0		0
Bacteroides fragilis	Bacteroides	17	1039.9	0.254453	537.973	0.0765327	388.731	0.109325		0		0		0	67.6462	0.074616	46.9446	0.14001		0	11.8783	0.015879	12.8386	0.0108532		0	92.7623	0.0291094		0		0		0		0		0		0	50.1989	0.0122162	36.5631	0.209424	126.701	0.0988682	27.7591	0.0295624	13.2242
Capnocytophaga sp. FDAARGOS_737	Capnocytophaga	17	3565.93	0.872548	1952	0.277694	1434.5	0.403432		0		0		0	18.0097	0.0198653		0		0	722.417	0.96573	22.111	0.0186916	65.5424	0.0449579	1161.13	0.364369	139.588	0.821203	14.0876	0.149221		0		0	16.4432	0.149842	782.061	1.02014		0		0	178.196	0.139052	576.57	0.614026	30.8566
Dolosigranulum pigrum	Dolosigranulum	17		0		0		0	22.5543	0.00533607		0		0		0		0		0		0		0	71.5319	0.0490663		0		0		0		0		0		0	29.7033	0.0387456		0	91.4077	0.52356		0		0
Leptotrichia sp. oral taxon 212	Leptotrichia	17	1230.25	0.301031	8329.66	1.18499	21502.3	6.0472		0		0		0	15.3741	0.0169582		0		0	1940.48	2.59405	89.8704	0.0759723	135.192	0.0927329	482.204	0.151319	444.857	2.61712	31.2675	0.331198		0		0		0	40.983	0.0534592	11.8115	0.00287441		0	535.7	0.418022	1630.51	1.73643	1300.38
Neisseria mucosa	Neisseria	17	3952.29	0.967087	2063.67	0.293581	93.8024	0.0263805		0		0		0	130.021	0.143418	169.783	0.50637	33.0201	0.410635		0		0	663.467	0.455096	33.1865	0.0104141		0		0	135.693	1.68402	183.366	2.18308	11.3769	0.103675	13.5357	0.0176562		0	84.0951	0.481675	137.074	0.106963	1188.64	1.26585	568.643
Prevotella dentalis	Prevotella	17	1357.35	0.332129	197.087	0.0280378	324.083	0.0911435		0		0		0	89.6092	0.098842	809.011	2.41284	46.2282	0.57489	70.7299	0.0945521		0	96.859	0.066439	11.9951	0.00376414	13.833	0.0813805		0	11.9522	0.148333		0		0		0		0		0	991.378	0.7736	68.7151	0.0731791	39.6727
Streptococcus sp. 1643	Streptococcus	17	178.494	0.0436758	14.023	0.00199493	92.5348	0.026024		0		0		0	32.066	0.0353699		0	16.5101	0.205318		0	27.817	0.0235152	25.6693	0.0176075		0		0		0	16.405	0.203595	19.7806	0.2355	39.1081	0.356382	13.9117	0.0181467	11.8115	0.00287441	47.532	0.272251	15.9302	0.0124308		0	22.0404
Treponema sp. OMZ 838	Treponema	17	253.62	0.0620583	2600.88	0.370005	7591.66	2.13504		0		0		0	21.963	0.024226	139.269	0.415364		0		0	349.496	0.295448	72.9009	0.0500053	155.537	0.0488084		0		0		0		0		0	24.4394	0.0318793		0	43.8757	0.251309	630.54	0.492028	303.985	0.323733	956.554
Capnocytophaga gingivalis	Capnocytophaga	16	1661.8	0.406627	12452.4	1.7715	338.027	0.0950649	18.0435	0.00426885		0		0	16.2526	0.0179272		0		0	864.956	1.15628	13.5519	0.0114561	46.8893	0.0321631	200.319	0.0628612		0	23.3647	0.247489		0		0		0	54.1427	0.0706249		0		0	57.0524	0.0445196	307.17	0.327125	57.3051
Ralstonia solanacearum	Ralstonia	16	319.143	0.0780912		0		0		0		0		0	12.7386	0.0140511	58.6807	0.175013	19.8121	0.246381		0		0		0		0		0		0		0	65.0635	0.77462	83.7714	0.763387		0	17.7173	0.00431161	18.2815	0.104712		0		0
Rheinheimera sp. LHK132	Rheinheimera	16		0	73.4295	0.0104462		0	2602.77	0.615782	1254.12	0.153445	281.475	0.0611135		0		0		0		0		0		0		0		0		0		0		0		0		0		0		0		0		0
Rothia dentocariosa	Rothia	16	62.134	0.0152036	41.814	0.00594851		0		0		0		0	75.5529	0.0833374	172.13	0.513371	148.59	1.84786	28.076	0.0375321		0	18.8242	0.0129122		0		0		0	62.5735	0.776569	45.2284	0.538472	71.239	0.649182	40.231	0.0524782	41.3403	0.0100604		0		0		0
Selenomonas sp. oral taxon 136	Selenomonas	16	234.415	0.057359	17.0826	0.00243018	799.433	0.224829		0		0		0	115.526	0.127429	158.047	0.471368	11.557	0.143722	98.2659	0.131362	37.0894	0.0313536	11.8079	0.00809946		0		0		0		0		0		0	27.4473	0.0358029		0		0	37.047	0.0289088	24.1186	0.0256854	119.018
Streptococcus anginosus	Streptococcus	16	25.9833	0.00635787	21.9269	0.00311934	10.5633	0.00297078		0		0		0	10.5423	0.0116285	47.727	0.142344		0		0	20.6845	0.0174857	71.5319	0.0490663		0		0		0	30.5837	0.379559	151.651	1.8055	32.1309	0.2928		0	11.8115	0.00287441	10.9689	0.0628272	24.0806	0.0187907		0	13.2242
Acinetobacter schindleri	Acinetobacter	15		0	44.3636	0.00631122		0	252.608	0.0597639	72.8871	0.00891792	57.1415	0.0124065		0		0		0	76.669	0.102492		0		0		0		0		0		0		0		0		0		0	47.532	0.272251		0		0
Mogibacterium diversum	Mogibacterium	15	116.925	0.0286104	467.603	0.0665218	196.901	0.0553753		0		0		0	35.1409	0.0387616		0		0		0	42.0822	0.0355743		0	11.5953	0.00363867		0	85.8998	0.909885		0		0		0		0	14.7644	0.00359301		0	110.771	0.0864374	24.5736	0.02617	141.059
Neisseria elongata	Neisseria	15	1915.42	0.468685	108.104	0.0153791	88.732	0.0249545		0		0		0	38.2157	0.0421532	49.2918	0.147011	20.6376	0.256647		0		0	16.7706	0.0115036	26.3893	0.00828112	10.6891	0.0628849		0	32.4585	0.402827	23.9765	0.285455		0		0		0	29.2505	0.167539		0	36.4054	0.0387704
Phyllobacterium myrsinacearum	Phyllobacterium	15		0		0		0		0		0		0		0		0		0	23.7566	0.0317579		0		0		0		0		0		0		0		0		0		0		0		0		0
Streptococcus koreensis	Streptococcus	15	115.23	0.0281958	29.3208	0.00417121	1247.32	0.35079		0		0		0	17.5704	0.0193808		0		0	19.9771	0.0267055	25.6773	0.0217064	56.8148	0.0389713		0		0		0		0	21.4699	0.255612		0	28.5753	0.0372743	11.8115	0.00287441		0	38.5289	0.0300652	15.9273	0.016962	13.2242
Streptococcus sp. NPS 308	Streptococcus	15	586.884	0.143605	21.9269	0.00311934		0		0		0		0	85.6559	0.0944813		0	22.2886	0.277179		0	27.1038	0.0229123	30.9743	0.0212464		0		0		0	25.8965	0.321389	38.5804	0.459323	30.6199	0.279031	13.1597	0.0171658	23.623	0.00574882		0	26.3034	0.0205253		0	13.2242
Lautropia mirabilis	Lautropia	14	50.8369	0.0124393	598.399	0.085129	149.999	0.0421851		0		0		0	46.5616	0.0513591		0	58.6107	0.728878		0		0	42.44	0.0291111	27.189	0.00853206		0		0	201.548	2.50131	54.6555	0.650707	173.942	1.58509		0		0	281.536	1.61257		0	170.195	0.181252	22.0404
Micrococcus luteus	Micrococcus	14		0		0		0		0		0		0	10.103	0.011144		0		0		0		0		0		0		0		0		0		0		0		0	29.5288	0.00718602		0		0		0
Prevotella ruminicola	Prevotella	14	599.876	0.146784	129.266	0.0183896	237.886	0.066902		0		0		0	14.9349	0.0164737	12.5186	0.0373361		0		0	11.4121	0.00964727	614.695	0.421641		0		0		0		0		0		0		0	23.623	0.00574882	10.9689	0.0628272	113.364	0.088461	363.599	0.387219	13.2242
Pseudomonas monteilii	Pseudomonas	14		0		0		0		0	19.6679	0.00240642	14321.4	3.10943	24.5986	0.0271331	23.4723	0.0700051	14.0335	0.17452	78.2888	0.104657		0		0		0		0		0		0		0		0		0		0		0		0	10.9216	0.0116311
Streptococcus sp. A12	Streptococcus	14	149.687	0.0366268	21.9269	0.00311934	602.533	0.169453		0		0		0	14.0563	0.0155046		0		0	25.9163	0.034645	24.2507	0.0205005	53.5634	0.036741		0		0		0		0	14.8218	0.176463		0	20.6795	0.0269748		0		0	90.7652	0.0708266	38.2256	0.0407089	13.2242
Streptococcus sp. I-G2	Streptococcus	14	72.8663	0.0178297	10.1985	0.00145086	22.8168	0.00641688		0		0		0	14.9349	0.0164737		0		0	22.1368	0.0295926	25.6773	0.0217064	38.3329	0.0262939		0		0		0		0	18.8542	0.224471		0	19.5515	0.0255034		0		0	16.6712	0.013009	10.9216	0.0116311	22.0404
Streptococcus sp. I-P16	Streptococcus	14	92.6362	0.0226672	16.5726	0.00235764	25.352	0.00712987		0		0		0	17.1312	0.0188963		0		0	33.4752	0.0447498	28.5303	0.0241182	57.3282	0.0393234		0		0		0		0	19.6716	0.234203		0	14.6636	0.0191276		0		0	24.451	0.0190798	18.6578	0.0198698	26.4485
Streptococcus sp. oral taxon 064	Streptococcus	14	155.9	0.0381472	11.7283	0.00166848		0		0		0		0	101.03	0.11144		0	20.6376	0.256647	10.2585	0.0137137	27.1038	0.0229123	25.3271	0.0173727		0		0		0	16.5222	0.205049	23.4316	0.278967	63.9063	0.582361	15.0396	0.019618		0		0	18.894	0.0147435		0	26.4485
Streptococcus sp. VT 162	Streptococcus	14	132.741	0.0324804	10.7085	0.0015234		0		0		0		0	49.6365	0.0547507		0	16.5101	0.205318		0	33.5231	0.0283389	23.4447	0.0160815		0		0		0	18.983	0.235588	27.0281	0.321785	51.0628	0.465322	14.6636	0.0191276		0		0	24.8215	0.0193689		0	22.0404
Streptococcus thermophilus	Streptococcus	14	17.5105	0.00428465		0		0		0		0		0	37.7764	0.0416687	39.9029	0.119009		0	19.9771	0.0267055	101.283	0.0856195	1148.96	0.788112		0		0	12.026	0.127384		0		0		0	53.3907	0.069644	35.4345	0.00862323		0	91.5061	0.0714048		0
[Brevibacterium] frigoritolerans	Bacillus	13		0		0		0		0		0		0	11.86	0.013082		0		0		0		0		0		0		0		0		0		0		0		0		0		0		0		0
Granulicatella adiacens	Granulicatella	13	76.2554	0.018659	683.047	0.0971711	422.111	0.118712		0		0		0		0		0		0		0	22.8242	0.0192945	222.81	0.152833	147.94	0.0464244		0		0		0		0		0	453.821	0.591974	50.1989	0.0122162	14.6252	0.0837696	233.396	0.182126	278.956	0.297078
Haemophilus parahaemolyticus	Haemophilus	13	194.875	0.047684	3129.42	0.445195	14.7887	0.00415909		0		0		0	2463.37	2.71719	51.639	0.154011		0		0		0	68.2804	0.046836	173.13	0.0543291		0		0	1397.01	17.3376	304.338	3.62333		0	369.975	0.482604		0		0	36.3061	0.0283307	68.2601	0.0726945
Lacrimispora saccharolytica	Lachnoclostridium	13	11.2971	0.00276429	53.2874	0.00758072	109.014	0.0306584		0		0		0	38.2157	0.0421532	15.6482	0.0466701		0		0		0		0		0		0		0		0		0		0		0		0		0		0		0	17.6323
Pseudomonas stutzeri	Pseudomonas	13		0		0		0	347.337	0.0821754	3138.77	0.384037	1115.32	0.242156		0		0		0		0		0		0		0		0		0		0		0		0		0	1024.65	0.249355	10.9689	0.0628272		0		0	17.6323
Selenomonas sp. oral taxon 126	Selenomonas	13	32.1967	0.00787823	10.4535	0.00148713	26.6196	0.00748636		0		0		0	15.8134	0.0174427	68.852	0.205348		0		0		0		0		0		0		0	10.3117	0.127974		0		0	227.098	0.296232		0		0	151.893	0.118526	10.9216	0.0116311	13.2242
Streptococcus agalactiae	Streptococcus	13	32.7616	0.00801644		0	10.1408	0.00285195	22.5543	0.00533607		0		0	35.1409	0.0387616	21.1251	0.0630046		0	15.1178	0.0202096	23.5375	0.0198975	33.8835	0.0232419		0		0	16.8364	0.178337		0		0		0	36.4711	0.0475737		0		0	11.855	0.00925083		0
Streptococcus cristatus	Streptococcus	13	63.8286	0.0156182	38.4995	0.00547698		0		0		0		0	22.8416	0.025195	14.8658	0.0443366		0	86.3876	0.115483	56.3473	0.0476334	70.6763	0.0484794		0		0		0	18.3971	0.228317	48.7159	0.579992	22.265	0.202895		0		0		0	37.047	0.0289088		0	35.2647
Fusobacterium periodonticum	Fusobacterium	12	135	0.0330333	3535.32	0.502939	5994.48	1.68586		0		0		0		0		0		0	31.8554	0.0425845	17.8314	0.0150739	10.9523	0.00751254	28.3885	0.00890847		0		0		0		0		0		0	14.7644	0.00359301		0	775.764	0.605351	110.126	0.11728	1908.7
Haemophilus pittmaniae	Haemophilus	12	215.775	0.0527979	71.6447	0.0101923	10.1408	0.00285195		0		0		0	20.206	0.0222879	274.626	0.81906		0	11.3384	0.0151572		0		0	23.5904	0.00740282		0		0		0		0		0	12.4077	0.0161849	14.7644	0.00359301		0		0	130.149	0.138604
Klebsiella michiganensis	Klebsiella	12		0		0		0	67.663	0.0160082	28.9234	0.00353886	33.8616	0.007352	36.0194	0.0397306	33.6436	0.100341	32.1946	0.40037		0		0		0		0		0		0		0		0		0		0		0		0		0		0
Leptotrichia buccalis	Leptotrichia	12	15.2511	0.00373179	80.5684	0.0114618	122.535	0.034461		0		0		0		0		0		0	14.038	0.0187661	647.637	0.547483	56.4725	0.0387365	30.3877	0.00953583		0	14.0876	0.149221		0		0		0		0		0		0	195.608	0.152639	18.6578	0.0198698	17.6323
Megasphaera stantonii	Megasphaera	12		0	4288.49	0.610085	381.548	0.107305		0		0		0	20.6453	0.0227724		0		0		0	12.8386	0.0108532	11.6368	0.00798207		0		0		0		0		0		0		0	150.597	0.0366487		0	1838.64	1.43475	101.935	0.108557	17.6323
Moraxella catarrhalis	Moraxella	12	330.44	0.0808555	14.5329	0.00206747		0		0		0		0		0		0		0		0		0		0		0		0		0		0		0		0	1110.68	1.44879		0		0		0		0
Neisseria sp. oral taxon 014	Neisseria	12	241.193	0.0590176	162.922	0.0231774	23.2393	0.00653571		0		0		0	56.2254	0.0620185	14.8658	0.0443366	124.651	1.55015		0		0		0		0		0	10.308	0.109186	91.751	1.13868	17.7644	0.211496	30.0422	0.273766	51.1347	0.0667013		0	665.448	3.81152		0		0
Pseudomonas fluorescens	Pseudomonas	12	32.7616	0.00801644		0		0	193.967	0.0458902	54.3761	0.00665305	139.679	0.030327	32.9446	0.036339	28.1667	0.0840062	33.8456	0.420901		0		0		0		0		0		0		0		0		0		0	41.3403	0.0100604		0		0		0
Selenomonas sputigena	Selenomonas	12	158.724	0.0388383	24.7315	0.00351833	1269.71	0.357088		0		0		0	30.309	0.0334319	48.5094	0.144677		0		0	12.8386	0.0108532		0		0		0		0	11.3663	0.141062		0		0		0		0		0	423.818	0.330717	12.2868	0.013085	136.651
Treponema denticola	Treponema	12	38.975	0.0095368	414.571	0.0589773	241.689	0.0679714		0		0		0	17.5704	0.0193808	30.514	0.0910067		0		0	404.417	0.341875	11.979	0.00821684		0		0		0		0		0		0	92.4937	0.120651		0		0	34.8242	0.0271743	176.111	0.187552	17.6323
uncultured Prevotella sp.	Prevotella	12	24.8536	0.00608144	956.113	0.136018	95.4925	0.0268558		0		0		0		0		0		0		0	10.6989	0.00904432		0		0		0		0		0		0		0		0	20.6701	0.00503022	18.2815	0.104712	84.8377	0.0662012	48.2371	0.0513708	180.731
Bacteroides dorei	Bacteroides	11	114.101	0.0279193	2221.5	0.316033	408.59	0.11491		0		0		0	12.7386	0.0140511	10.9537	0.0326691		0		0	12.8386	0.0108532		0	11.1955	0.0035132		0		0		0		0		0		0	14.7644	0.00359301		0	63.3504	0.0494341	516.046	0.54957
Bacteroides ovatus	Bacteroides	11	70.042	0.0171386	30.3406	0.0043163	35.0703	0.00986299		0		0		0	29.4305	0.0324628	11.7361	0.0350026		0		0	59.9136	0.0506482		0	199.519	0.0626103	14.4618	0.0850796		0		0		0		0		0		0		0	23.7101	0.0185017	234.36	0.249584
Candidatus Saccharibacteria oral taxon TM7x		11	71.1717	0.017415		0	110.281	0.0310149		0		0		0	10.9815	0.012113	64.1576	0.191347	10.7315	0.133457		0	22.111	0.0186916		0		0		0		0		0		0		0	15.4156	0.0201085	32.4816	0.00790463		0	31.8604	0.0248616		0
Capnocytophaga endodontalis	Capnocytophaga	11	379.018	0.0927419	46.9133	0.00667394	37.1829	0.0104571		0		0		0		0		0		0	22.6768	0.0303144	57.0606	0.0482364		0	24.7899	0.00777923		0		0		0		0		0	12.4077	0.0161849		0		0	21.4873	0.0167671	11.8317	0.0126004
Clostridium botulinum	Clostridium	11		0		0	169.436	0.0476513		0		0		0		0		0		0	13.4981	0.0180443	14.9784	0.012662		0		0		0		0		0		0		0		0		0		0		0		0
Filifactor alocis	Filifactor	11	25.9833	0.00635787	1665.42	0.236925	357.463	0.100531		0		0		0		0	20.3426	0.0606711		0		0		0		0		0		0		0	34.8021	0.431912		0		0		0	14.7644	0.00359301	18.2815	0.104712		0	57.3385	0.0610634	22.0404
Leptotrichia trevisanii	Leptotrichia	11	41.2344	0.0100897	90.0021	0.0128038	134.366	0.0377883		0		0		0		0		0		0	24.8364	0.0332015	170.468	0.144106		0		0		0	15.462	0.163779	13.0069	0.161422		0		0	10.9037	0.0142231		0		0	51.1249	0.0398942	31.8547	0.0339241
Neisseria cinerea	Neisseria	11	79.0797	0.01935	1290.11	0.183533	59.9997	0.016874		0		0		0	77.3099	0.0852754	22.6899	0.0676716		0	21.057	0.0281491		0		0	23.9903	0.00752829	10.0604	0.0591858		0		0	13.1326	0.156351		0	12.0317	0.0156944		0		0	14.8188	0.0115635		0
Paraprevotella xylaniphila	Paraprevotella	11	306.716	0.0750505	73.1745	0.0104099	179.999	0.0506221		0		0		0	10.5423	0.0116285		0		0		0		0		0		0	11.9467	0.0702832		0		0		0		0		0		0	47.532	0.272251	67.4256	0.0526141		0	17.6323
Parvimonas micra	Parvimonas	11	62.6989	0.0153418	184.339	0.0262242	603.378	0.169691		0		0		0		0	80.5882	0.240351		0		0		0		0		0		0	13.4004	0.141942		0		0		0		0		0	51.1883	0.293194	24.8215	0.0193689	73.2658	0.0780254	88.1617
Salmonella enterica	Salmonella	11	14.6862	0.00359358		0		0	121.793	0.0288148	347.081	0.0424663	162.959	0.0353815	17.5704	0.0193808		0	10.7315	0.133457		0		0		0		0		0		0		0		0		0		0		0		0		0		0
Streptococcus viridans	Streptococcus	11	114.666	0.0280575	14.023	0.00199493	38.028	0.0106948		0		0		0		0		0		0		0	22.111	0.0186916	31.1455	0.0213638		0		0		0		0		0		0	15.0396	0.019618		0		0	14.4483	0.0112744	15.9273	0.016962	30.8566
Acinetobacter indicus	Acinetobacter	10	12.4268	0.00304072		0		0	14538.5	3.43963	24560.6	3.00505	364.013	0.0790339		0		0		0		0		0		0		0		0		0		0		0		0		0	23.623	0.00574882	32.9068	0.188482		0		0
Aggregatibacter aphrophilus	Aggregatibacter	10	591.403	0.144711	110.654	0.0157418	15.6337	0.00439675		0		0		0	40.412	0.0445758	35.9908	0.107341		0		0		0		0	47.1808	0.0148056	11.0035	0.0647345		0		0		0		0		0		0	32.9068	0.188482		0	46.8719	0.0499169
Bacteroides vulgatus	Bacteroides	10	170.021	0.0416026	74.1944	0.010555	69.718	0.0196071		0		0		0	10.9815	0.012113	11.7361	0.0350026		0		0		0		0		0		0		0	11.6007	0.143971		0		0		0	26.5759	0.00646742	10.9689	0.0628272	90.7652	0.0708266		0
Enterobacter asburiae	Enterobacter	10		0		0		0	27.0652	0.00640328	64.7885	0.00792704	33.8616	0.007352	43.0476	0.0474829	34.426	0.102674	20.6376	0.256647		0		0	13.6903	0.00939067		0		0		0		0		0		0		0		0		0		0		0
Enterobacter kobei	Enterobacter	10	259.833	0.0635787		0		0	76.6847	0.0181426	19.6679	0.00240642	38.0944	0.00827099	1544.88	1.70406	891.947	2.6602	943.55	11.7339		0		0		0		0		0		0		0		0		0		0		0		0		0		0
Fusobacterium hwasookii	Fusobacterium	10	23.7239	0.00580501	467.093	0.0664492	57.042	0.0160422		0		0		0		0		0		0	12.4182	0.0166007	16.4049	0.013868		0		0		0		0		0		0		0		0		0	25.5941	0.146597	33.3423	0.026018	17.2926	0.0184159
Haemophilus sp. oral taxon 036	Haemophilus	10	184.143	0.0450579	26.2612	0.00373595	13.5211	0.0038026		0		0		0	61.0572	0.0673482	26.6019	0.0793392		0		0		0		0	108.756	0.0341282	12.5755	0.0739823		0		0		0	27.5979	0.251492		0		0		0		0		0
Leptotrichia sp. oral taxon 498	Leptotrichia	10	10.1674	0.00248786	54.5622	0.00776208	398.449	0.112058		0		0		0		0		0		0		0	1284.58	1.08592	14.2037	0.00974282		0		0	16.1492	0.171058		0		0		0		0		0		0	284.151	0.221731		0	13.2242
Porphyromonas asaccharolytica	Porphyromonas	10	627.554	0.153556	3602.89	0.512551	7291.24	2.05055		0		0		0		0	27.3843	0.0816727		0		0		0		0	196.32	0.0616065	82.0549	0.482734		0		0		0		0	20.6795	0.0269748	67.9161	0.0165279		0	261.552	0.204096		0
Porphyromonas cangingivalis	Porphyromonas	10	730.357	0.178711	84.9028	0.0120784	86.6193	0.0243604		0		0		0		0	10.9537	0.0326691		0		0		0		0		0	13.5186	0.079531		0		0		0		0		0		0		0	28.5262	0.0222598	13.1969	0.0140543
Pseudomonas mendocina	Pseudomonas	10		0		0		0	2314.07	0.54748	15662.6	1.91636	60474.8	13.1302		0		0		0		0		0		0		0		0		0		0		0		0		0		0		0		0		0
Selenomonas sp. oral taxon 920	Selenomonas	10	41.2344	0.0100897		0	86.6193	0.0243604		0		0		0	15.3741	0.0169582	38.3381	0.114342		0		0		0		0		0		0		0		0		0		0	120.693	0.157435		0		0	17.0416	0.0132981		0	22.0404
uncultured Bacteroidetes bacterium		10	10.7322	0.00262608		0	29.5773	0.00831818		0		0	57.1415	0.0124065		0		0		0		0		0	11.2945	0.00774731	26.3893	0.00828112		0		0		0		0		0		0	50.1989	0.0122162		0	66.6846	0.0520359		0	13.2242
Acinetobacter haemolyticus	Acinetobacter	9	16.9456	0.00414644	13.0031	0.00184984		0	27.0652	0.00640328	13.8832	0.00169865	44.4434	0.00964949		0		0		0		0		0		0		0		0		0		0		0		0		0		0	25.5941	0.146597		0		0
Aggregatibacter segnis	Aggregatibacter	9	326.486	0.079888	65.5256	0.00932175		0		0		0		0	45.2439	0.0499055	53.9863	0.161012		0		0		0		0	27.5888	0.00865753	16.0337	0.0943274		0		0		0		0		0		0		0		0	29.5794	0.0315009	17.6323
Bacteroides thetaiotaomicron	Bacteroides	9	112.971	0.0276429	574.943	0.081792	19.4365	0.00546623		0		0		0	23.2808	0.0256795	11.7361	0.0350026		0		0	10.6989	0.00904432	20.0221	0.0137339		0		0		0		0		0		0		0		0		0	32.2309	0.0251507		0
Enterobacter hormaechei	Enterobacter	9	16.9456	0.00414644		0		0	25716.4	6.08418	228445	27.9509	47416.9	10.2951	79.5062	0.087698	32.8612	0.0980072	45.4027	0.564624		0		0		0		0		0		0		0		0		0		0		0		0		0		0
Erysipelothrix rhusiopathiae	Erysipelothrix	9		0	303.661	0.0431992	267.041	0.0751013		0		0		0		0		0		0		0		0		0	59.5758	0.0186952		0		0		0		0		0		0	50.1989	0.0122162		0	29.2671	0.022838	97.8394	0.104195	13.2242
Lactobacillus curvatus	Lactobacillus	9		0		0		0		0		0		0		0		0		0	10.7985	0.0144354		0		0		0		0		0		0		0		0		0		0		0		0		0
Leclercia adecarboxylata	Leclercia	9	15.2511	0.00373179		0		0	103.75	0.0245459	17.3541	0.00212331	1957.63	0.425037	82.581	0.0910897	64.1576	0.191347	62.7382	0.780207		0		0		0		0		0		0		0		0		0		0		0		0		0		0
Leptotrichia goodfellowii	Leptotrichia	9	13.5565	0.00331715	31.6155	0.00449765	155.915	0.0438487		0		0		0		0		0		0	24.2965	0.0324797	77.745	0.065722	14.2037	0.00974282		0		0		0		0		0		0		0		0		0	18.5235	0.0144544	11.3767	0.0121157
Leptotrichia hofstadii	Leptotrichia	9	26.5482	0.00649608	75.7241	0.0107726	151.267	0.0425416		0		0		0		0		0		0	44.2737	0.0591853	110.555	0.0934579		0		0		0		0		0		0		0		0		0		0	15.9302	0.0124308	21.3882	0.0227776	17.6323
Leptotrichia hongkongensis	Leptotrichia	9	15.8159	0.00387001	41.814	0.00594851	81.5489	0.0229344		0		0		0		0		0		0	34.5551	0.0461934	91.2969	0.0771782	11.1234	0.00762992		0		0		0		0		0		0		0		0		0	27.4148	0.0213925	55.0631	0.0586402
Neisseria lactamica	Neisseria	9	4841.37	1.18464	77.2539	0.0109902	21.5492	0.00606039		0		0		0	63.2536	0.0697708	20.3426	0.0606711	11.557	0.143722		0		0		0		0		0		0	12.3038	0.152696	19.5082	0.232256		0		0		0		0		0		0
Rothia aeria	Rothia	9	37.2804	0.00912216		0		0		0		0		0		0		0	108.141	1.34483		0		0		0		0		0		0	48.6292	0.603513	23.3226	0.27767	24.4426	0.222739	42.111	0.0549305	29.5288	0.00718602		0		0		0
Schaalia meyeri	Schaalia	9	120.314	0.0294397		0	165.211	0.046463		0		0		0	28.552	0.0314938	38.3381	0.114342		0		0		0		0		0	16.3481	0.096177		0		0		0		0	18.7995	0.0245225		0		0		0		0	17.6323
Sphingobacterium sp. B29	Sphingobacterium	9	11.2971	0.00276429		0		0	1290.11	0.305223	7465.72	0.913449	3394.63	0.737038	31.1875	0.0344009	10.1713	0.0303356		0		0		0		0		0		0		0		0		0		0		0		0		0		0		0
Streptococcus sp. FDAARGOS_192	Streptococcus	9		0		0		0		0		0		0	60.1787	0.0663792		0		0	21.057	0.0281491	57.0606	0.0482364	89.5004	0.0613915		0		0	14.0876	0.149221		0		0		0	24.4394	0.0318793		0		0	27.4148	0.0213925		0
TM7 phylum sp. oral taxon 952		9	109.017	0.0266754	239.156	0.0340226		0		0		0		0	22.8416	0.025195	43.0325	0.128343		0		0		0		0		0		0	10.308	0.109186		0		0		0		0	20.6701	0.00503022		0	590.529	0.460807		0
Actinomyces gaoshouyii	Actinomyces	8		0	84.9028	0.0120784	3849.7	1.08267		0		0		0		0		0		0	12.4182	0.0166007		0		0	69.1719	0.0217066		0		0		0		0		0	83.4699	0.10888		0		0		0	27.7591	0.0295624
Actinomyces pacaensis	Actinomyces	8	155.335	0.038009		0	19.4365	0.00546623		0		0		0	30.7483	0.0339164	112.667	0.336025	28.8926	0.359306		0		0		0		0		0		0		0		0		0	53.7667	0.0701345		0		0		0		0
Brevundimonas naejangsanensis	Brevundimonas	8	15.8159	0.00387001		0		0		0	19.6679	0.00240642		0	55.7861	0.061534	38.3381	0.114342	42.9261	0.533826		0		0		0		0		0		0		0		0		0		0		0		0		0		0
Candidatus Saccharibacteria bacterium FS15P		8	11.862	0.0029025	11.9833	0.00170476	323.661	0.0910247		0		0		0		0		0		0	56.6919	0.075786		0	30.9743	0.0212464	20.3917	0.00639904		0		0		0		0		0		0	345.486	0.0840765		0		0		0
Citrobacter freundii	Citrobacter	8		0		0		0	49.6195	0.0117393	39.3359	0.00481284	63.4906	0.013785	34.2623	0.0377925	20.3426	0.0606711	15.6846	0.195052		0		0		0		0		0		0		0		0		0		0		0		0		0		0
Clostridioides difficile	Clostridioides	8		0	24.9864	0.0035546	29.9999	0.00843701	45.1086	0.0106721		0		0		0	25.0371	0.0746721		0		0	10.6989	0.00904432		0		0		0		0		0		0		0		0		0		0		0	31.3996	0.0334395
Delftia sp. Cs1-4	Delftia	8		0		0	21.5492	0.00606039		0		0		0	36.4586	0.0402151	18.7778	0.0560041	21.4631	0.266913		0		0		0		0		0		0		0		0		0		0		0		0		0		0
Delftia tsuruhatensis	Delftia	8	54.7909	0.0134068		0		0		0	359.808	0.0440234	378.827	0.0822504	45.2439	0.0499055	20.3426	0.0606711	38.7986	0.482497		0		0		0		0		0		0		0		0		0	10.5277	0.0137326		0		0		0		0
Eikenella corrodens	Eikenella	8	162.678	0.0398058	28.3009	0.00402613	15.2112	0.00427792		0		0		0		0		0		0	223.528	0.298813		0		0		0		0		0		0		0	23.9537	0.218284	42.487	0.055421		0		0		0	10.9216	0.0116311
Enterobacter cloacae	Enterobacter	8	13.5565	0.00331715		0		0	2259.94	0.534674	615.491	0.0753069	167.192	0.0363005	92.684	0.102234	53.2038	0.158678	37.9731	0.472231		0		0		0		0		0		0		0		0		0		0		0		0		0		0
Leptotrichia shahii	Leptotrichia	8		0	114.224	0.0162496	182.112	0.0512162		0		0		0		0		0		0	11.8783	0.015879	427.241	0.36117		0		0		0	29.5495	0.313		0		0		0		0		0		0	69.2779	0.0540595		0	17.6323
Lysinibacillus sp. B2A1	Lysinibacillus	8		0		0		0		0		0		0	16.2526	0.0179272		0		0	11.3384	0.0151572		0		0		0		0		0		0		0		0		0		0		0		0		0
Megasphaera elsdenii	Megasphaera	8		0	12.7482	0.00181357	18.5915	0.00522857		0		0		0	21.5238	0.0237415		0		0		0		0		0		0		0		0		0		0		0		0	44.2931	0.010779		0	51.4953	0.0401833	27.7591	0.0295624
Ochrobactrum anthropi	Ochrobactrum	8	11.2971	0.00276429		0		0		0		0	12.6981	0.002757	35.1409	0.0387616	21.9075	0.0653381	18.9866	0.236115		0		0		0		0		0		0		0		0		0		0		0		0		0		0
Paludibacter propionicigenes	Paludibacter	8	12.9917	0.00317893	16.0627	0.0022851	89.9996	0.025311		0		0		0		0		0		0		0		0	21.7334	0.0149077		0		0		0		0		0		0	12.7837	0.0166753		0		0	42.6041	0.0332452		0	44.0808
Parabacteroides distasonis	Parabacteroides	8	106.193	0.0259843	61.4462	0.00874141	17.7464	0.00499091	13.5326	0.00320164		0		0		0		0		0		0		0	19.6798	0.0134991		0		0		0		0		0		0		0		0		0	18.894	0.0147435	28.2142	0.0300471
Porphyromonas crevioricanis	Porphyromonas	8	236.674	0.0579119	26.7712	0.0038085	21.5492	0.00606039		0		0		0		0	32.0788	0.0956737		0		0		0		0		0		0		0		0		0		0		0		0		0	22.2282	0.0173453	15.9273	0.016962
Pseudomonas chlororaphis	Pseudomonas	8		0		0		0		0	13.8832	0.00169865		0	27.2342	0.0300402	17.213	0.0513371	15.6846	0.195052		0		0		0		0		0		0		0		0		0		0		0		0		0		0
Rheinheimera sp. D18	Rheinheimera	8		0		0		0	84542.6	20.0017	157405	19.2589	29717.8	6.45229		0		0		0		0		0		0		0		0		0		0		0		0		0		0		0		0		0
Streptococcus equinus	Streptococcus	8	15.2511	0.00373179		0		0		0		0		0	22.8416	0.025195		0		0		0	111.268	0.0940609	28.0651	0.0192509		0		0		0		0		0		0	54.5187	0.0711154		0		0	18.153	0.0141653		0
Streptococcus intermedius	Streptococcus	8	23.1591	0.0056668		0		0		0		0		0		0	37.5557	0.112008		0		0	14.2651	0.0120591	55.788	0.038267		0		0		0	20.5063	0.254494	142.061	1.69132		0		0		0		0		0		0
Streptococcus vestibularis	Streptococcus	8		0		0		0		0		0		0	18.449	0.0203498	12.5186	0.0373361		0		0	42.0822	0.0355743	21.7334	0.0149077		0		0		0		0		0		0	10.9037	0.0142231		0		0	10.3732	0.00809447		0
Treponema pedis	Treponema	8	23.7239	0.00580501	3002.19	0.427096	25310.6	7.11823		0		0		0		0		0		0		0	39.9424	0.0337655		0		0		0		0		0		0		0		0		0		0	20.7463	0.0161889	15.9273	0.016962	13.2242
uncultured Prevotellaceae bacterium		8	14.6862	0.00359358	757.751	0.107799	19.8591	0.00558507		0		0		0		0		0		0		0		0	15.915	0.0109167		0	276.346	1.62576		0		0		0		0		0		0		0	10.3732	0.00809447	345.851	0.368319
Actinomyces israelii	Actinomyces	7		0	158.077	0.0224883	1195.77	0.336292		0		0		0		0		0		0	29.6957	0.0396974		0		0		0		0		0		0		0		0	265.825	0.346749		0		0	24.0806	0.0187907	35.0402	0.0373165
Aeromonas hydrophila	Aeromonas	7	36.7156	0.00898394		0		0	13.5326	0.00320164	10.4124	0.00127399	361.896	0.0785744		0		0		0		0		0		0		0		0		0		0		0		0		0		0	10.9689	0.0628272		0		0
Agrobacterium tumefaciens	Agrobacterium	7		0		0		0	22.5543	0.00533607	18.511	0.00226487	31.7453	0.0068925		0		0		0		0		0		0		0		0		0		0		0		0		0	20.6701	0.00503022		0		0		0
Bacteroides zoogleoformans	Bacteroides	7	448.495	0.109742		0	13.9436	0.00392143		0		0		0	10.9815	0.012113	28.1667	0.0840062		0		0		0		0		0		0		0		0		0		0		0		0		0	30.3786	0.0237052		0
Bergeyella cardium	Bergeyella	7	14.1214	0.00345536	454.345	0.0646356	12.2535	0.0034461		0		0		0		0		0		0	14.038	0.0187661		0	183.621	0.125952		0		0		0		0		0		0		0		0	18.2815	0.104712		0	21.8432	0.0232622
candidate division SR1 bacterium RAAC1_SR1_1		7	285.252	0.0697983	2918.31	0.415162	1647.46	0.463323		0		0		0		0		0		0		0		0		0	202.718	0.063614	82.3693	0.484584		0		0		0		0		0		0		0	112.623	0.0878829	170.65	0.181736
Capnocytophaga sp. oral taxon 878	Capnocytophaga	7	224.247	0.0548712	140.23	0.0199493	95.07	0.026737		0		0		0		0		0		0	32.3954	0.0433063		0		0		0		0		0		0		0		0		0		0		0		0	35.0402	0.0373165
Clostridium beijerinckii	Clostridium	7		0		0		0		0		0		0		0		0		0		0	10.6989	0.00904432		0		0		0		0		0		0		0		0		0		0		0		0
Corynebacterium striatum	Corynebacterium	7		0		0		0		0		0		0		0		0		0		0		0		0		0		0		0		0		0		0		0		0	10.9689	0.0628272		0		0
Elizabethkingia anophelis	Elizabethkingia	7	16.3808	0.00400822	21.9269	0.00311934		0	1091.63	0.258266	164.285	0.0201007	97.3522	0.021137		0		0		0		0		0		0		0		0		0		0		0		0		0		0	10.9689	0.0628272		0		0
Empedobacter brevis	Empedobacter	7		0		0		0	41319.5	9.77567	74827.2	9.1553	18378.4	3.9903		0		0		0		0		0		0		0		0		0		0		0		0		0		0		0		0		0
Enterobacter ludwigii	Enterobacter	7		0		0		0	153.369	0.0362852	111.066	0.0135892	21.1635	0.004595	27.2342	0.0300402	17.213	0.0513371	18.9866	0.236115		0		0		0		0		0		0		0		0		0		0		0		0		0		0
Exiguobacterium mexicanum	Exiguobacterium	7		0		0		0	266.141	0.0629656	249.898	0.0305757		0		0		0		0		0		0		0		0		0		0		0		0		0		0		0		0		0		0
Lachnospiraceae bacterium oral taxon 500		7	23.7239	0.00580501	94.0815	0.0133841	110.281	0.0310149		0		0		0		0	44.5973	0.13301		0		0		0		0		0		0		0		0		0		0		0		0		0		0	10.4665	0.0111465	30.8566
Megasphaera hexanoica	Megasphaera	7		0	46.1484	0.00656512	57.4645	0.016161		0		0		0	10.9815	0.012113		0		0		0		0	21.22	0.0145555		0		0		0		0		0		0		0	64.9633	0.0158093		0	173.01	0.135004		0
Muribaculaceae bacterium DSM 108610		7	556.947	0.13628	17.0826	0.00243018	27.8872	0.00784286		0		0		0		0	14.0834	0.0420031		0		0		0	18.9953	0.0130296		0		0		0		0		0		0		0		0		0	18.894	0.0147435		0
Neisseria gonorrhoeae	Neisseria	7	129.917	0.0317893	66.2905	0.00943056		0		0		0		0	24.1593	0.0266486	22.6899	0.0676716		0		0		0		0	12.395	0.00388962		0		0	11.8351	0.146879		0		0		0		0		0		0		0
Oblitimonas alkaliphila	Oblitimonas	7	13.5565	0.00331715		0		0	72.1738	0.0170754	26.6096	0.00325575		0		0		0		0		0		0		0		0		0		0		0		0		0		0		0		0		0		0
Pasteurella multocida	Pasteurella	7	189.226	0.0463019	263.632	0.0375046		0	27.0652	0.00640328		0		0		0		0		0		0		0	13.5192	0.00927329		0	15.4049	0.0906283		0		0		0		0		0		0		0		0		0
Peptostreptococcus anaerobius	Peptostreptococcus	7		0	47.6782	0.00678275	133.521	0.0375507		0		0		0		0	17.213	0.0513371		0		0		0		0		0		0		0		0		0		0		0		0		0	35.5651	0.0277525	15.4723	0.0164774	35.2647
Prevotella sp. Sc00026	Prevotella	7		0		0	2836.04	0.797595		0		0		0		0		0		0		0		0		0	20.7916	0.00652452		0		0		0		0		0		0		0		0	65.5732	0.0511686		0	13.2242
Pseudomonas oleovorans	Pseudomonas	7		0		0		0	22.5543	0.00533607	2778.96	0.340013	232.799	0.050545		0		0		0		0		0		0		0		0		0		0		0		0		0		0		0		0		0
Pseudomonas sp. LPH1	Pseudomonas	7		0		0		0	36416.2	8.61561	21962.1	2.68712	133.33	0.0289485		0		0		0		0		0		0		0		0		0		0		0		0		0		0		0		0		0
Sphingobacterium sp. DR205	Sphingobacterium	7	15.8159	0.00387001		0		0	234.565	0.0554951	4142.99	0.506906	139.679	0.030327		0		0		0		0		0		0		0		0		0		0		0		0		0		0		0		0		0
Sphingobacterium sp. G1-14	Sphingobacterium	7		0		0		0	1303.64	0.308425	1779.37	0.21771	1003.15	0.217803	37.7764	0.0416687		0		0		0		0		0		0		0		0		0		0		0		0		0		0		0		0
Staphylococcus haemolyticus	Staphylococcus	7		0		0		0		0		0		0		0		0		0		0		0		0		0		0		0		0		0		0		0		0		0		0		0
Actinomyces radicidentis	Actinomyces	6		0		0	508.73	0.143073		0		0		0		0		0		0		0		0		0		0		0		0		0		0		0	302.297	0.394323		0		0		0	53.2429	0.0567017	48.4889
Actinomyces viscosus	Actinomyces	6	12.9917	0.00317893		0		0		0		0		0		0		0		0		0		0		0	10.7956	0.00338773		0		0		0		0	14.2656	0.129998		0		0		0		0	41.8662	0.044586	96.9778
Aggregatibacter actinomycetemcomitans	Aggregatibacter	6	54.2261	0.0132686	18.3574	0.00261154		0		0		0	10.5818	0.0022975	10.9815	0.012113	10.1713	0.0303356		0		0		0		0		0		0		0		0		0		0		0		0		0		0		0
Bacteroides heparinolyticus	Bacteroides	6	1695.69	0.41492	32.6353	0.00464274		0		0		0		0	21.963	0.024226	30.514	0.0910067		0		0		0		0		0		0		0		0		0		0		0		0		0	14.4483	0.0112744		0
Bacteroides sp. CBA7301	Bacteroides	6	147.427	0.036074	12.4932	0.0017773	35.0703	0.00986299		0		0		0		0		0		0		0		0		0		0		0		0		0		0		0		0		0	18.2815	0.104712	14.8188	0.0115635		0
Bacteroides uniformis	Bacteroides	6	284.687	0.0696601	118.813	0.0169025	86.1968	0.0242416		0		0		0		0		0		0		0		0		0	13.1946	0.00414056		0		0		0		0		0		0		0		0	17.0416	0.0132981		0
Brevundimonas diminuta	Brevundimonas	6		0		0		0	184.945	0.0437557	1405.68	0.171988	23.2799	0.0050545		0		0		0		0		0		0		0		0		0		0		0		0		0		0		0		0		0
Butyrivibrio hungatei	Butyrivibrio	6		0	1259.77	0.179217		0		0		0		0		0		0		0		0		0		0		0		0		0		0		0		0		0	106.304	0.0258697		0		0	93.7438	0.0998338	409.952
Candidatus Saccharibacteria bacterium FS07P-B		6	11.862	0.0029025		0		0		0		0		0		0		0	11.557	0.143722	11.8783	0.015879		0		0		0		0		0		0		0		0		0	14.7644	0.00359301		0		0	10.9216	0.0116311
Capnocytophaga sp. oral taxon 864	Capnocytophaga	6	59.8746	0.0146507	19.8871	0.00282917		0		0		0		0	10.9815	0.012113		0		0		0		0		0		0		0		0		0		0		0		0		0		0		0	15.0172	0.0159928
Cardiobacterium hominis	Cardiobacterium	6	25.9833	0.00635787	257.768	0.0366704		0		0		0		0		0		0		0	11.3384	0.0151572		0		0		0		0		0		0		0		0	28.9513	0.0377647		0		0		0	39.5908	0.0421628
Comamonas terrigena	Comamonas	6	125.963	0.0308218		0		0		0	61.3177	0.00750237		0	184.929	0.203983	103.278	0.308023	134.557	1.67334		0		0		0		0		0		0		0		0		0		0		0		0		0		0
Dialister pneumosintes	Dialister	6	10.1674	0.00248786		0		0		0		0		0		0	51.639	0.154011		0		0		0		0		0		0		0	24.0217	0.298121		0		0		0		0		0	24.0806	0.0187907		0
Enterobacter roggenkampii	Enterobacter	6		0		0		0	45.1086	0.0106721	80.9856	0.0099088	52.9088	0.0114875	29.4305	0.0324628	18.7778	0.0560041	23.1141	0.287445		0		0		0		0		0		0		0		0		0		0		0		0		0		0
Flavobacterium columnare	Flavobacterium	6	16.3808	0.00400822		0		0	599.945	0.141939	1261.06	0.154294	224.333	0.048707		0		0		0		0		0		0		0		0		0		0		0		0		0		0		0		0		0
Flavobacterium psychrophilum	Flavobacterium	6	10.1674	0.00248786	11.2184	0.00159594		0	45.1086	0.0106721	12.7263	0.0015571	46.5598	0.010109		0		0		0		0		0		0		0		0		0		0		0		0		0		0		0		0		0
Herbinix luporum	Herbinix	6		0	1736.81	0.247081	985.348	0.277114		0		0		0		0		0		0		0		0		0		0		0		0		0		0		0	14.2876	0.0186371		0		0	17.7826	0.0138762		0	35.2647
Leptotrichia sp. oral taxon 847	Leptotrichia	6	11.2971	0.00276429	42.3239	0.00602105	899.151	0.252873		0		0		0		0		0		0		0	466.47	0.394332		0		0		0		0		0		0		0		0		0		0	128.183	0.100025		0
Massilia oculi	Massilia	6		0		0		0		0		0		0		0		0		0		0		0		0		0		0		0		0		0	15.4211	0.140528		0		0		0		0		0
Pseudomonas alcaliphila	Pseudomonas	6		0		0		0	27.0652	0.00640328		0	126.981	0.02757		0		0		0		0		0		0		0		0		0		0		0		0		0		0		0		0		0
Pseudomonas sihuiensis	Pseudomonas	6		0		0		0		0	16.1971	0.00198176	177.774	0.038598		0		0		0		0		0		0		0		0		0		0		0		0		0		0		0		0		0
Pseudomonas sp. JY-Q	Pseudomonas	6	19.7699	0.00483751		0		0		0	2671.37	0.326849		0	79.9455	0.0881826	54.7687	0.163345	70.1677	0.8726		0		0		0		0		0		0		0		0		0		0		0		0		0		0
Pseudomonas sp. phDV1	Pseudomonas	6		0		0		0		0	23138.7	2.83108	74.0723	0.0160825		0		0		0		0		0		0		0		0		0		0		0		0		0		0		0		0		0
Rheinheimera sp. F8	Rheinheimera	6		0		0		0	627.01	0.148343	4153.41	0.50818	1354.47	0.29408		0		0		0		0		0		0		0		0		0		0		0		0		0		0		0		0		0
Streptococcus constellatus	Streptococcus	6	10.1674	0.00248786		0		0		0		0		0		0	70.4169	0.210015		0		0		0	199.365	0.136752		0		0		0	25.3106	0.314118	377.248	4.49137		0		0		0		0		0		0	22.0404
Streptococcus milleri	Streptococcus	6	11.2971	0.00276429		0		0		0		0		0		0	59.4631	0.177346		0		0		0	84.88	0.0582222		0		0		0	17.8112	0.221046	572.166	6.81199		0		0		0		0		0		0	13.2242
TM7 phylum sp. oral taxon 957		6	25.4185	0.00621965		0		0		0		0		0		0	16.4306	0.0490036		0		0		0		0		0		0		0		0		0		0	51.5107	0.0671918		0		0	96.6927	0.0754521		0
uncultured Leptotrichia sp.	Leptotrichia	6	53.6612	0.0131304	66.5455	0.00946684	1239.71	0.348651		0		0		0		0		0		0		0		0		0		0		0		0		0		0		0		0		0		0	11.4846	0.00896174	50.9675	0.0542786
Vibrio anguillarum	Vibrio	6		0		0		0	31.5761	0.00747049	18.511	0.00226487		0		0		0		0		0		0		0		0		0		0		0		0		0		0		0		0		0		0
[Ruminococcus] gnavus	Blautia	5		0	17.8474	0.002539	48.1688	0.0135468		0		0		0		0		0		0		0		0		0		0		0		0		0		0		0		0	29.5288	0.00718602		0		0		0	92.5697
Achromobacter xylosoxidans	Achromobacter	5	32.7616	0.00801644		0		0		0		0	65.6069	0.0142445	124.311	0.137119	74.3289	0.221683	89.1543	1.10872		0		0		0		0		0		0		0		0		0		0		0		0		0		0
Acinetobacter lwoffii	Acinetobacter	5		0		0		0	58.6412	0.0138738	13.8832	0.00169865	10.5818	0.0022975		0		0		0		0		0		0		0		0		0		0		0		0		0		0	18.2815	0.104712		0		0
Acinetobacter radioresistens	Acinetobacter	5	12.9917	0.00317893		0		0	13.5326	0.00320164		0		0	19.3275	0.0213189		0		0		0		0		0		0		0		0		0		0		0		0		0		0		0		0
Aerococcus viridans	Aerococcus	5		0		0		0		0		0		0		0		0		0		0		0		0		0		0		0		0		0		0		0		0	10.9689	0.0628272		0		0
Alloprevotella tannerae	Alloprevotella	5	12.9917	0.00317893	3980.23	0.566233		0		0		0		0		0		0		0		0		0		0		0		0		0		0		0		0		0		0		0	24.451	0.0190798		0	2336.28
Alteromonas macleodii	Alteromonas	5	57.6152	0.0140979		0		0	18.0435	0.00426885	11.5694	0.00141554	12.6981	0.002757		0		0		0		0		0		0		0		0		0		0		0		0		0		0		0		0		0
Anaerostipes hadrus	Anaerostipes	5		0	11.9833	0.00170476	15.2112	0.00427792		0		0		0		0		0		0		0	27.817	0.0235152		0		0		0		0		0		0		0		0		0		0		0	11.3767	0.0121157	17.6323
Bacteroides caccae	Bacteroides	5	40.6696	0.00995145	13.0031	0.00184984		0		0		0		0		0	10.1713	0.0303356		0		0		0		0		0		0		0		0		0		0		0		0		0	17.4121	0.0135872		0
Bacteroides caecimuris	Bacteroides	5	36.7156	0.00898394	47.1682	0.00671021		0		0		0		0	10.9815	0.012113		0		0		0		0		0		0		0		0		0		0		0		0		0	10.9689	0.0628272	11.855	0.00925083		0
Bacteroides cellulosilyticus	Bacteroides	5	109.582	0.0268136	11.2184	0.00159594	23.2393	0.00653571	49.6195	0.0117393	10.4124	0.00127399		0		0		0		0		0		0		0		0		0		0		0		0		0		0		0		0		0		0
Bacteroides helcogenes	Bacteroides	5	158.159	0.0387001	16.0627	0.0022851	15.2112	0.00427792		0		0		0		0		0		0		0		0		0		0		0		0		0		0		0		0		0		0	40.7517	0.0317997		0
Barnesiella viscericola	Barnesiella	5	282.992	0.0692455	49.9728	0.00710919	10.1408	0.00285195		0		0		0		0		0		0		0		0		0		0		0		0		0		0		0		0		0		0	12.2255	0.00953992		0
Bergeyella sp. AF14	Bergeyella	5		0	68.8401	0.00979328	23.2393	0.00653571		0		0		0		0		0		0	34.5551	0.0461934		0		0		0		0		0		0		0		0	13.5357	0.0176562		0		0		0		0	13.2242
Brevundimonas sp. Bb-A	Brevundimonas	5		0		0		0		0		0	21.1635	0.004595		0		0		0		0		0		0		0		0		0		0		0		0		0		0		0		0		0
Brevundimonas sp. DS20	Brevundimonas	5		0		0		0		0		0	1508.96	0.327623		0		0		0		0		0		0		0		0		0		0		0		0		0		0		0		0		0
Candidatus Saccharibacteria bacterium FS05P-B		5	14.6862	0.00359358		0		0		0		0		0		0		0		0		0		0		0		0		0		0		0		0		0		0	23.623	0.00574882	29.2505	0.167539		0	88.7381	0.0945028
Capnocytophaga ochracea	Capnocytophaga	5	70.042	0.0171386	24.7315	0.00351833		0		0		0		0		0		0		0	51.8326	0.0692901		0		0		0		0		0		0		0		0		0		0		0		0		0
Chryseobacterium gallinarum	Chryseobacterium	5		0		0		0	85.7064	0.020277	68.2593	0.0083517	63.4906	0.013785		0		0		0		0		0		0		0		0		0		0		0		0		0		0	10.9689	0.0628272		0		0
Chryseobacterium gleum	Chryseobacterium	5		0		0		0	85.7064	0.020277	61.3177	0.00750237	135.447	0.029408		0		0		0		0		0		0		0		0		0		0		0		0		0		0	10.9689	0.0628272		0		0
Chryseobacterium shandongense	Chryseobacterium	5		0		0		0	22.5543	0.00533607	24.2957	0.00297264	1817.95	0.39471		0		0		0		0		0		0		0		0		0		0		0		0		0		0	10.9689	0.0628272		0		0
Cutibacterium granulosum	Cutibacterium	5		0		0		0		0		0		0		0		0		0		0		0		0		0		0		0		0		0	11.7324	0.106915		0		0		0		0		0
Flavobacterium haoranii	Flavobacterium	5		0		0		0	18.0435	0.00426885	15.0402	0.00184021	12.6981	0.002757		0		0		0		0		0		0		0		0		0		0		0		0		0		0		0		0		0
Hungatella hathewayi	Hungatella	5		0	34.93	0.00496918	37.6055	0.010576		0		0		0		0		0		0		0		0		0		0		0		0		0		0		0	10.9037	0.0142231		0		0	22.9691	0.0179235		0	22.0404
Klebsiella aerogenes	Klebsiella	5		0	28.8109	0.00409867		0	31.5761	0.00747049	19.6679	0.00240642	27.5126	0.0059735		0		0		0		0		0		0		0		0		0		0		0		0		0		0		0		0		0
Klebsiella variicola	Klebsiella	5		0		0		0	234.565	0.0554951	27.7665	0.0033973	33.8616	0.007352		0		0		0		0		0		0		0		0		0		0		0		0		0		0		0		0		0
Lachnospira eligens	Eubacterium	5		0	11.2184	0.00159594	16.0563	0.00451558		0		0		0		0		0		0		0		0		0		0		0		0		0		0		0		0		0		0	12.2255	0.00953992		0	26.4485
Moraxella bovis	Moraxella	5	407.26	0.0996527		0		0		0		0		0		0		0		0		0		0		0		0		0		0		0		0		0	43.2389	0.0564019		0		0		0		0
Moraxella bovoculi	Moraxella	5	839.939	0.205525	187.143	0.0266232		0		0		0		0		0		0		0		0		0		0		0		0		0		0		0		0	11.2797	0.0147135		0		0		0		0
Muribaculum sp. H5	Muribaculum	5	240.063	0.0587412	22.6917	0.00322815	23.2393	0.00653571		0		0		0		0		0		0		0		0		0		0		0		0		0		0		0		0		0		0	15.9302	0.0124308		0
Muribaculum sp. TLL-A4	Muribaculum	5	327.051	0.0800262	28.8109	0.00409867		0	22.5543	0.00533607		0		0		0		0		0		0		0		0		0		0		0		0		0		0		0		0		0	11.855	0.00925083		0
Mycoplasma salivarium	Mycoplasma	5		0		0		0		0		0		0		0	21.1251	0.0630046		0		0	10.6989	0.00904432		0		0		0		0		0		0		0		0		0	179.159	1.02618		0		0
Myroides sp. CJ210	Myroides	5	58.7449	0.0143743		0		0	18.0435	0.00426885	275.351	0.0336899	63.4906	0.013785		0		0		0		0		0		0		0		0		0		0		0		0		0		0		0		0		0
Neisseria polysaccharea	Neisseria	5	678.391	0.165996	47.9331	0.00681902	49.8589	0.0140221		0		0		0	32.066	0.0353699		0		0		0		0		0		0		0		0		0		0		0		0		0		0		0		0
Odoribacter splanchnicus	Odoribacter	5	126.528	0.0309601	67.8203	0.00964819	13.5211	0.0038026		0		0		0		0		0		0		0		0		0		0		0		0		0		0		0		0		0		0		0		0
Prevotella pallens	Prevotella	5		0		0		0		0		0		0		0		0		0		0	14.9784	0.012662		0	11.1955	0.0035132		0		0		0		0		0		0		0		0	19.2644	0.0150326	12.2868	0.013085
Prevotella shahii	Prevotella	5	10.7322	0.00262608	468.368	0.0666306	1437.04	0.404145		0		0		0		0		0		0	19.9771	0.0267055		0		0		0		0		0		0		0		0		0		0		0		0	1271.91	1.35454
Proteus mirabilis	Proteus	5		0		0		0	54.1304	0.0128066	16.1971	0.00198176	16.9308	0.003676		0		0		0		0		0		0		0		0		0		0		0		0		0		0		0		0		0
Pseudomonas sp.	Pseudomonas	5	21.4645	0.00525215		0		0		0		0		0	79.9455	0.0881826	64.94	0.193681	57.7852	0.718612		0		0		0		0		0		0		0		0		0		0		0		0		0		0
Pseudomonas sp. PONIH3	Pseudomonas	5		0		0		0		0		0	35.978	0.00781149	15.8134	0.0174427		0		0		0		0		0		0		0		0		0		0		0		0		0		0		0		0
Pseudomonas sp. THAF187a	Pseudomonas	5		0		0		0		0		0	10.5818	0.0022975		0		0		0		0		0		0		0		0		0		0		0		0		0		0		0		0		0
Pseudomonas virus phi12	Cystovirus	5		0		0		0	54.1304	0.0128066	99.4966	0.0121737	118.516	0.025732		0		0		0		0		0		0		0		0		0		0		0		0		0		0		0		0		0
Shewanella putrefaciens	Shewanella	5		0		0		0	31.5761	0.00747049	18.511	0.00226487	25.3962	0.005514		0		0		0		0		0		0		0		0		0		0		0		0		0		0		0		0		0
Shewanella sp. FDAARGOS_354	Shewanella	5	42.929	0.0105043		0		0	45.1086	0.0106721	13.8832	0.00169865	14.8145	0.0032165		0		0		0		0		0		0		0		0		0		0		0		0		0		0		0		0		0
Sphingobacterium hotanense	Sphingobacterium	5		0		0		0	14218.2	3.36386	14961.5	1.83058	10727.8	2.3292		0		0		0		0		0		0		0		0		0		0		0		0		0		0		0		0		0
Sphingobacterium mizutaii	Sphingobacterium	5	48.0127	0.0117482		0		0	175.924	0.0416213	129.577	0.0158541	23.2799	0.0050545		0		0		0		0		0		0		0		0		0		0		0		0		0		0		0		0		0
Sphingobacterium psychroaquaticum	Sphingobacterium	5		0		0		0	59214.1	14.0093	10935.4	1.33797	48.6761	0.0105685		0		0		0		0		0		0		0		0		0		0		0		0		0		0		0	26.6738	0.0208144		0
Sphingobacterium sp. dk4302	Sphingobacterium	5	10.7322	0.00262608		0		0	275.163	0.0651	4933.18	0.603587	158.726	0.0344625		0		0		0		0		0		0		0		0		0		0		0		0		0		0		0		0		0
Sphingobacterium sp. ML3W	Sphingobacterium	5		0		0		0	234.565	0.0554951	16538.4	2.02352	27.5126	0.0059735		0		0		0		0		0		0		0		0		0		0		0		0		0		0		0		0		0
Sphingobacterium thalpophilum	Sphingobacterium	5		0		0		0	243.587	0.0576295	342.453	0.0419001	1553.4	0.337273		0		0		0		0		0		0		0		0		0		0		0		0		0		0		0		0		0
Streptococcus suis	Streptococcus	5	34.4562	0.00843109		0		0		0		0		0	13.1778	0.0145356	21.1251	0.0630046		0		0		0		0		0		0		0		0		0		0		0		0		0		0		0
uncultured Caudovirales phage		5		0		0		0		0		0		0	15.8134	0.0174427		0		0		0		0		0		0		0		0		0		0	17.9986	0.164017		0		0		0		0		0
uncultured phage		5		0		0	75.6335	0.0212708	31.5761	0.00747049		0		0		0		0		0	28.076	0.0375321		0		0		0		0		0		0		0		0		0	82.6805	0.0201209		0		0		0
uncultured Treponema sp.	Treponema	5	66.6529	0.0163093	185.613	0.0264056	3340.13	0.93936		0		0		0		0		0		0		0		0		0		0		0		0		0		0		0		0		0		0	12.9665	0.0101181	40.501	0.0431321
Variovorax sp. PMC12	Variovorax	5		0		0		0		0		0		0	27.6734	0.0305247	18.7778	0.0560041	10.7315	0.133457		0		0		0		0		0		0		0	26.8101	0.31919		0		0		0		0		0		0
Yersinia massiliensis	Yersinia	5		0		0		0	22.5543	0.00533607	18.511	0.00226487	12.6981	0.002757		0		0		0		0		0		0		0		0		0		0		0		0		0		0		0		0		0
[Clostridium] innocuum	Erysipelatoclostridium	4		0		0		0		0		0		0		0		0		0		0		0		0	62.7745	0.019699		0		0		0		0		0		0	112.209	0.0273069		0		0		0	57.3051
[Haemophilus] ducreyi	Haemophilus	4	58.7449	0.0143743	17.8474	0.002539	18.5915	0.00522857		0		0		0		0		0		0		0		0		0		0		0		0		0		0		0		0		0		0		0		0
Acinetobacter sp. ACNIH1	Acinetobacter	4		0		0		0	1235.98	0.292416	105.281	0.0128814	143.912	0.031246		0		0		0		0		0		0		0		0		0		0		0		0		0		0	10.9689	0.0628272		0		0
Acinetobacter wuhouensis	Acinetobacter	4	10.1674	0.00248786		0		0	27.0652	0.00640328	65.9454	0.00806859		0		0		0		0		0		0		0		0		0		0		0		0		0		0		0		0		0		0
Actinobacillus pleuropneumoniae	Actinobacillus	4	11.862	0.0029025	16.0627	0.0022851		0		0		0		0		0		0		0		0		0	94.292	0.0646783		0		0		0		0		0		0		0		0		0		0		0
Actinomyces sp. oral taxon 171	Actinomyces	4	18.0754	0.00442286		0		0		0		0		0		0	16.4306	0.0490036		0		0		0		0		0		0		0		0		0	11.6436	0.106105		0		0		0		0		0
Alteromonas stellipolaris	Alteromonas	4		0		0		0	13.5326	0.00320164		0	10.5818	0.0022975		0		0		0		0		0		0		0		0		0		0		0		0		0		0		0		0		0
Bacillus simplex	Bacillus	4		0		0		0		0		0		0		0		0		0	34.0151	0.0454716		0		0		0		0		0		0		0		0		0		0		0		0		0
Bacteroides salanitronis	Bacteroides	4	86.4228	0.0211468	58.6416	0.00834242	13.0985	0.00368377		0		0		0		0		0		0		0		0		0		0		0		0		0		0		0		0		0		0	34.0833	0.0265961		0
Butyrivibrio proteoclasticus	Butyrivibrio	4		0	10.9634	0.00155967	652.392	0.183475		0		0		0		0		0		0		0		0		0		0		0		0		0		0		0		0	11.8115	0.00287441		0		0		0	35.2647
Campylobacter gracilis	Campylobacter	4	12.4268	0.00304072		0	11.8309	0.00332727		0		0		0		0		0		0		0		0		0		0		0		0		0		0		0		0		0		0		0	15.4723	0.0164774
candidate division SR1 bacterium Aalborg_AAW-1		4	42.3641	0.0103661	87.7074	0.0124774	58.3096	0.0163987		0		0		0		0		0		0		0		0		0		0		0		0		0		0		0		0		0		0	41.8631	0.032667		0
Candidatus Saccharibacteria bacterium FS13P		4	18.0754	0.00442286		0		0		0		0		0		0	12.5186	0.0373361		0		0		0		0		0		0		0		0		0		0		0	17.7173	0.00431161		0		0		0
Capnocytophaga canimorsus	Capnocytophaga	4	18.0754	0.00442286	11.7283	0.00166848		0	18.0435	0.00426885		0		0		0		0		0	20.5171	0.0274273		0		0		0		0		0		0		0		0		0		0		0		0		0
Capnocytophaga sp. oral taxon 323	Capnocytophaga	4	62.6989	0.0153418	21.4169	0.0030468		0		0		0		0		0		0		0		0		0		0		0		0		0		0		0		0		0		0		0		0		0
Chitinophaga pinensis	Chitinophaga	4	138.954	0.0340008	25.2414	0.00359087		0		0		0	12.6981	0.002757		0		0		0		0		0		0		0		0		0		0		0		0	39.479	0.0514973		0		0		0		0
Chryseobacterium carnipullorum	Chryseobacterium	4		0		0		0	22.5543	0.00533607	13.8832	0.00169865	42.3271	0.00918999		0		0		0		0		0		0		0		0		0		0		0		0		0		0		0		0		0
Chryseobacterium indologenes	Chryseobacterium	4	108.452	0.0265372		0		0	5561.9	1.31587	6818.99	0.834321	1282.51	0.278457		0		0		0		0		0		0		0		0		0		0		0		0		0		0		0		0		0
Chryseobacterium sp. F5649	Chryseobacterium	4		0		0		0	31.5761	0.00747049	24.2957	0.00297264	10.5818	0.0022975		0		0		0		0		0		0		0		0		0		0		0		0		0		0		0		0		0
Chryseobacterium sp. G0186	Chryseobacterium	4		0		0		0	36.0869	0.0085377	4138.37	0.50634	2821.1	0.612513		0		0		0		0		0		0		0		0		0		0		0		0		0		0	10.9689	0.0628272		0		0
Chryseobacterium sp. H6466	Chryseobacterium	4		0		0		0	36.0869	0.0085377	41.6497	0.00509595	12.6981	0.002757		0		0		0		0		0		0		0		0		0		0		0		0		0		0		0		0		0
Chryseobacterium sp. StRB126	Chryseobacterium	4		0		0		0	121.793	0.0288148	34.7081	0.00424663	31.7453	0.0068925		0		0		0		0		0		0		0		0		0		0		0		0		0		0		0		0		0
Chryseobacterium taklimakanense	Chryseobacterium	4		0		0		0	81.1956	0.0192098	34.7081	0.00424663		0		0		0		0		0		0		0		0		0		0		0		0		0	21.4315	0.0279557		0	32.9068	0.188482		0		0
Citrobacter braakii	Citrobacter	4	18.0754	0.00442286		0		0		0		0		0	142.76	0.157469	58.6807	0.175013	86.6778	1.07792		0		0		0		0		0		0		0		0		0		0		0		0		0		0
Clostridium tetani	Clostridium	4		0	22.6917	0.00322815	13.9436	0.00392143		0		0		0		0		0		0		0		0		0		0		0		0		0		0		0		0		0		0		0		0
Comamonas aquatica	Comamonas	4		0		0		0	694.673	0.164351	1973.74	0.241492	1257.11	0.272943		0		0		0		0		0		0		0		0		0		0		0		0		0		0		0		0		0
Comamonas testosteroni	Comamonas	4		0		0		0	139.837	0.0330836	67.1024	0.00821015		0	12.2993	0.0135665		0		0		0		0		0		0		0		0		0		0		0		0		0		0		0		0
Elizabethkingia meningoseptica	Elizabethkingia	4		0		0		0	22.5543	0.00533607	18.511	0.00226487	12.6981	0.002757		0		0		0	11.3384	0.0151572		0		0		0		0		0		0		0		0		0		0		0		0		0
Enterobacter sp. ODB01	Enterobacter	4	10.7322	0.00262608		0		0		0		0		0	75.1136	0.0828529	53.9863	0.161012	47.8792	0.595421		0		0		0		0		0		0		0		0		0		0		0		0		0		0
Enterobacter sp. T2	Staphylococcus	4	11.2971	0.00276429		0		0		0		0		0	98.3944	0.108532	58.6807	0.175013	63.5637	0.790473		0		0		0		0		0		0		0		0		0		0		0		0		0		0
Enterocloster clostridioformis	Lachnoclostridium	4		0	22.4368	0.00319188	218.45	0.0614357		0		0		0		0		0		0		0		0		0		0		0		0		0		0		0		0	17.7173	0.00431161		0		0		0
Enterococcus faecalis	Enterococcus	4	11.2971	0.00276429	14.5329	0.00206747		0	13.5326	0.00320164		0		0		0		0		0		0		0		0		0		0		0		0		0		0		0		0		0		0		0
Erysipelotrichaceae bacterium I46		4		0	106.575	0.0151614	360.843	0.101482		0		0		0		0		0		0		0		0		0		0		0		0		0		0		0		0		0	32.9068	0.188482		0	36.8604	0.039255
Exiguobacterium sp. AT1b	Exiguobacterium	4		0		0		0	6369.34	1.5069	2868.05	0.350913	133.33	0.0289485		0		0		0		0		0		0		0		0		0		0		0		0		0		0		0		0		0
Flavobacterium album	Flavobacterium	4	52.5315	0.012854		0		0	13.5326	0.00320164	41.6497	0.00509595		0		0		0		0		0		0		0		0		0		0		0		0		0		0		0		0		0		0
Flavobacterium indicum	Flavobacterium	4		0		0		0	13.5326	0.00320164	15.0402	0.00184021		0		0		0		0		0		0		0		0		0		0		0		0		0	90.2378	0.117708		0		0		0		0
Flavobacterium johnsoniae	Flavobacterium	4		0		0		0	58.6412	0.0138738	20.8249	0.00254798	14.8145	0.0032165		0		0		0		0		0		0		0		0		0		0		0		0		0		0		0		0		0
Flavobacterium sediminis	Flavobacterium	4		0		0		0	27.0652	0.00640328	17.3541	0.00212331	10.5818	0.0022975		0		0		0		0		0		0		0		0		0		0		0		0		0		0		0		0		0
Flavobacterium sp. 140616W15	Flavobacterium	4		0		0		0	13.5326	0.00320164	18.511	0.00226487	10.5818	0.0022975		0		0		0		0		0		0		0		0		0		0		0		0		0		0		0		0		0
Flavobacterium sp. CJ74	Flavobacterium	4	12.4268	0.00304072		0		0	9793.09	2.31692	11858.6	1.45093		0		0		0		0		0		0		0		0		0		0		0		0		0		0		0		0		0		0
Flavobacterium sp. HYN0086	Flavobacterium	4		0		0		0	18.0435	0.00426885	11.5694	0.00141554	12.6981	0.002757		0		0		0		0		0		0		0		0		0		0		0		0		0		0		0		0		0
Grimontia hollisae	Grimontia	4		0		0		0		0	69.4162	0.00849325	12.6981	0.002757		0		0		0		0		0		0		0		0		0		0		0		0		0		0		0		0		0
Hungateiclostridium clariflavum	Ruminiclostridium	4		0	145.329	0.0206747	96.7601	0.0272123		0		0		0		0		0		0		0		0		0		0		0		0		0		0		0		0		0		0	145.595	0.113612		0
Kingella kingae	Kingella	4	25.9833	0.00635787	14.5329	0.00206747		0		0		0		0		0		0		0		0		0		0		0		0		0		0		0		0	18.7995	0.0245225		0		0		0		0
Lachnospiraceae bacterium GAM79		4		0		0	32.1125	0.00903117		0		0		0		0		0		0		0		0		0		0		0		0		0		0		0		0		0		0	12.2255	0.00953992	16.3824	0.0174467	61.7132
Leclercia sp. 119287	Leclercia	4		0		0		0		0	39.3359	0.00481284	12.6981	0.002757	14.4956	0.0159891		0		0		0		0		0		0		0		0		0		0		0		0		0		0		0		0
Methylobacterium bullatum	Methylobacterium	4	14.1214	0.00345536		0		0		0		0		0		0		0		0		0		0		0		0		0		0		0		0		0		0		0		0		0		0
Mogibacterium pumilum	Mogibacterium	4	25.9833	0.00635787	1903.81	0.270839		0		0		0		0		0		0		0		0	17.8314	0.0150739		0		0		0		0		0		0		0		0		0		0		0		0
Muribaculum intestinale	Muribaculum	4	283.557	0.0693837	70.8798	0.0100834	46.4787	0.0130714		0		0		0		0		0		0		0		0		0		0		0		0		0		0		0		0		0		0		0		0
Mycoplasma orale	Mycoplasma	4		0	52.5225	0.00747191	227.323	0.0639312		0		0		0		0		0		0		0		0		0		0		0		0		0		0		0		0		0		0		0	27.7591	0.0295624
Myroides odoratimimus	Myroides	4		0		0		0	130.815	0.0309492	26.6096	0.00325575		0		0		0		0		0		0		0		0		0		0		0		0		0		0		0		0		0		0
Pantoea agglomerans	Pantoea	4	28.8076	0.00704894		0		0	261.63	0.0618984	24.2957	0.00297264	21.1635	0.004595		0		0		0		0		0		0		0		0		0		0		0		0		0		0		0		0		0
Pedobacter heparinus	Pedobacter	4	33.3264	0.00815466		0		0	45.1086	0.0106721	11.5694	0.00141554	419.038	0.0909809		0		0		0		0		0		0		0		0		0		0		0		0		0		0		0		0		0
Pedobacter sp. CJ43	Pedobacter	4		0		0	19.014	0.0053474	49.6195	0.0117393	13.8832	0.00169865	137.563	0.0298675		0		0		0		0		0		0		0		0		0		0		0		0		0		0		0		0		0
Pedobacter sp. HDW13	Pedobacter	4		0		0		0	2977.17	0.704361	33348.7	4.0803	99504.6	21.6043		0		0		0		0		0		0		0		0		0		0		0		0		0		0		0		0	13.652	0.0145389
Pedobacter suwonensis	Pedobacter	4	59.3098	0.0145125		0		0	40.5978	0.00960492	131.891	0.0161372	11940.5	2.5925		0		0		0		0		0		0		0		0		0		0		0		0		0		0		0		0		0
Petrimonas mucosa	Petrimonas	4	247.971	0.0606762		0	129.295	0.0363623		0		0		0		0		0		0		0		0		0		0		0		0		0		0		0		0		0		0	17.4121	0.0135872	11.8317	0.0126004
Plesiomonas shigelloides	Plesiomonas	4	10.1674	0.00248786		0		0		0	21.9818	0.00268953		0		0		0		0		0		0		0		0		0		0		0		0		0		0		0		0		0		0
Pseudoalteromonas tunicata	Pseudoalteromonas	4		0		0		0	67.663	0.0160082	19.6679	0.00240642	12.6981	0.002757		0		0		0		0		0		0		0		0		0		0		0		0		0		0		0		0		0
Pseudobutyrivibrio xylanivorans	Pseudobutyrivibrio	4		0	10.4535	0.00148713	13.0985	0.00368377		0		0		0		0		0		0		0		0		0		0		0		0		0		0		0		0		0		0		0		0	44.0808
Pseudomonas entomophila	Pseudomonas	4	30.5022	0.00746358		0		0		0		0		0	11.4208	0.0125975		0		0		0		0		0		0		0		0		0		0		0		0		0		0		0		0
Pseudopedobacter saltans	Pseudopedobacter	4		0		0		0	27.0652	0.00640328	28.9234	0.00353886	101.585	0.022056		0		0		0		0		0		0		0		0		0		0		0		0		0		0		0		0		0
Roseburia intestinalis	Roseburia	4		0	46.6583	0.00663767	18.5915	0.00522857		0		0		0		0		0		0		0		0		0		0		0		0		0		0		0		0		0		0	17.7826	0.0138762		0
Saccharomyces 20S RNA narnavirus	Narnavirus	4		0		0		0		0		0		0		0		0		0		0		0		0		0		0		0		0		0		0		0		0		0		0		0
Shewanella marisflavi	Shewanella	4		0		0		0	121.793	0.0288148	27.7665	0.0033973		0		0		0		0		0		0		0		0		0		0		0		0		0		0		0		0		0		0
Sphingobacteriaceae bacterium GW460-11-11-14-LB5		4		0		0		0	126.304	0.029882	248.742	0.0304342	1159.76	0.251806		0		0		0		0		0		0		0		0		0		0		0		0		0		0		0		0		0
Sphingobacterium daejeonense	Sphingobacterium	4		0		0		0	198.478	0.0469574	242.957	0.0297264	135.447	0.029408		0		0		0		0		0		0		0		0		0		0		0		0		0		0		0		0		0
Sphingobacterium lactis	Sphingobacterium	4		0		0		0	248.098	0.0586967	728.871	0.0891792	38.0944	0.00827099		0		0		0		0		0		0		0		0		0		0		0		0		0		0		0		0		0
Sphingobacterium sp. CZ-2	Sphingobacterium	4		0		0		0	329.293	0.0779066	573.841	0.0702109	2025.35	0.439741		0		0		0		0		0		0		0		0		0		0		0		0		0		0		0		0		0
Sphingobacterium sp. PM2-P1-29	Sphingobacterium	4		0		0		0	108.261	0.0256131	120.321	0.0147216	50.7925	0.011028		0		0		0		0		0		0		0		0		0		0		0		0		0		0		0		0		0
Sphingomonas paucimobilis	Sphingomonas	4		0		0		0		0	500.954	0.061293	984.104	0.213667		0		0		0		0		0		0		0		0		0		0		0		0		0		0		0		0		0
SR1 bacterium human oral taxon HOT-345		4		0	930.617	0.132391	16.4788	0.00463442		0		0		0		0		0		0		0		0		0		0	19.8064	0.116522		0		0		0		0		0		0		0	71.5007	0.0557941		0
Streptobacillus moniliformis	Streptobacillus	4		0		0		0		0		0		0		0		0		0		0	17.1182	0.0144709		0		0		0		0	11.7179	0.145425		0		0		0		0		0		0	15.0172	0.0159928
TM7 phylum sp. oral taxon 488		4	27.6779	0.00677251		0		0		0		0		0		0	10.9537	0.0326691		0		0		0		0		0		0		0		0		0		0		0	11.8115	0.00287441		0		0		0
Treponema brennaborense	Treponema	4		0	59.1515	0.00841497	91.6897	0.0257864		0		0		0		0		0		0		0		0		0		0		0		0		0		0		0		0		0		0		0	247.101	0.263154
Treponema phagedenis	Treponema	4	16.9456	0.00414644	19.3772	0.00275663	78.1687	0.0219838		0		0		0		0		0		0		0		0		0		0		0		0		0		0		0		0		0		0		0	95.109	0.101288
Treponema putidum	Treponema	4	21.4645	0.00525215	487.235	0.0693146	2770.55	0.779176		0		0		0		0		0		0		0		0		0		0		0		0		0		0		0		0		0		0	17.7826	0.0138762		0
uncultured Actinomyces sp.	Actinomyces	4		0	102.24	0.0145448	21.9717	0.00617922		0		0		0		0		0		0		0		0		0		0		0		0		0		0		0	94.7497	0.123594		0		0		0		0
uncultured Bacteroidales bacterium		4		0	11.7283	0.00166848		0		0		0		0		0		0		0		0		0	14.7171	0.010095		0		0		0		0		0		0		0	14.7644	0.00359301		0	15.5597	0.0121417		0
uncultured Campylobacter sp.	Campylobacter	4		0	10.1985	0.00145086	128.028	0.0360058		0		0		0		0		0		0		0	32.0966	0.027133		0		0		0		0		0		0		0		0		0		0		0	127.419	0.135696
Vibrio cholerae	Vibrio	4		0		0		0	18.0435	0.00426885	11.5694	0.00141554	16.9308	0.003676		0		0		0		0		0		0		0		0		0		0		0		0		0		0		0		0		0
Acidovorax avenae	Acidovorax	3	279.038	0.068278		0		0	13.5326	0.00320164	11.5694	0.00141554		0		0		0		0		0		0		0		0		0		0		0		0		0		0		0		0		0		0
Acidovorax carolinensis	Acidovorax	3		0		0		0		0		0		0		0		0		0		0		0		0		0		0		0		0		0		0		0		0		0		0		0
Actinomyces hongkongensis	Actinomyces	3	37.2804	0.00912216		0		0		0		0		0		0	16.4306	0.0490036		0		0		0		0		0		0		0		0		0		0		0		0		0		0		0
Actinomyces howellii	Actinomyces	3		0	113.969	0.0162133		0		0		0		0		0		0		0		0		0		0		0		0		0		0		0		0	45.1189	0.0588541		0		0		0		0
Actinomyces oris	Actinomyces	3	15.2511	0.00373179		0		0		0		0		0		0		0		0		0		0		0		0		0		0		0	10.9529	0.130401		0		0		0		0		0		0
Aeromonas salmonicida	Aeromonas	3		0		0		0	31.5761	0.00747049		0	148.145	0.032165		0		0		0		0		0		0		0		0		0		0		0		0		0		0		0		0		0
Agrobacterium fabrum	Agrobacterium	3		0		0		0		0		0		0		0		0		0		0		0		0		0		0		0		0		0		0		0		0	14.6252	0.0837696		0		0
Agrobacterium sp. MA01	Agrobacterium	3		0		0		0	139.837	0.0330836		0	23.2799	0.0050545		0		0		0		0		0		0		0		0		0		0		0		0		0		0		0		0		0
Agrobacterium sp. RAC06	Agrobacterium	3		0		0		0		0	3393.3	0.415179	31.7453	0.0068925		0		0		0		0		0		0		0		0		0		0		0		0		0		0		0		0		0
Alteromonas mediterranea	Alteromonas	3		0		0		0	27.0652	0.00640328	12.7263	0.0015571		0		0		0		0		0		0		0		0		0		0		0		0		0		0		0		0		0		0
Aminipila butyrica		3		0	16.3177	0.00232137	53.6617	0.0150916		0		0		0		0		0		0		0		0		0		0		0		0		0		0		0		0		0		0		0		0	171.915
Anaerocolumna jejuensis	Anaerocolumna	3		0		0		0		0		0		0		0		0		0		0		0		0		0		0		0		0		0		0		0		0		0		0		0
Anaerotignum propionicum		3		0		0		0		0		0		0	21.963	0.024226		0		0		0		0		0		0		0		0		0		0		0		0		0		0		0		0
Arsenophonus endosymbiont of Aleurodicus dispersus	Arsenophonus	3		0		0		0		0	19.6679	0.00240642		0		0		0		0		0		0		0		0		0		0		0		0		0		0		0		0		0		0
Bacteroides intestinalis	Bacteroides	3	40.1047	0.00981323	12.4932	0.0017773		0		0		0		0		0		0		0		0		0		0		0		0		0		0		0		0		0		0		0	14.4483	0.0112744		0
Bacteroides xylanisolvens	Bacteroides	3	133.871	0.0327568		0		0		0		0		0		0		0		0		0		0		0		0		0		0		0		0		0		0		0		0	18.894	0.0147435		0
Buchnera aphidicola	Buchnera	3	10.7322	0.00262608		0		0		0		0		0		0		0		0		0		0		0		0		0		0		0		0		0		0		0		0		0		0
Campylobacter ureolyticus	Campylobacter	3		0		0	77.3236	0.0217461		0		0		0		0		0		0		0		0		0		0		0		0		0		0		0		0		0		0	10.0027	0.00780539		0
Candidatus Azobacteroides pseudotrichonymphae	Candidatus Azobacteroides	3		0	145.584	0.020711	191.408	0.0538305		0		0		0		0		0		0		0		0		0		0		0		0		0		0		0		0		0		0	24.0806	0.0187907		0
Caulobacter vibrioides	Caulobacter	3	153.076	0.0374561		0		0		0		0		0	10.5423	0.0116285		0		0		0		0		0		0		0		0		0		0		0		0		0		0		0		0
Chryseobacterium arthrosphaerae	Chryseobacterium	3		0		0		0	67.663	0.0160082	126.106	0.0154294	23.2799	0.0050545		0		0		0		0		0		0		0		0		0		0		0		0		0		0		0		0		0
Chryseobacterium bernardetii	Chryseobacterium	3		0		0		0	63.1521	0.014941	39.3359	0.00481284	2452.85	0.53256		0		0		0		0		0		0		0		0		0		0		0		0		0		0		0		0		0
Chryseobacterium indoltheticum	Chryseobacterium	3		0		0		0	13.5326	0.00320164	10.4124	0.00127399	46.5598	0.010109		0		0		0		0		0		0		0		0		0		0		0		0		0		0		0		0		0
Chryseobacterium joostei	Chryseobacterium	3		0		0		0	54.1304	0.0128066	43.9636	0.00537906	84.6541	0.01838		0		0		0		0		0		0		0		0		0		0		0		0		0		0		0		0		0
Chryseobacterium lactis	Chryseobacterium	3		0		0		0	180.435	0.0426885	139.989	0.0171281	88.8868	0.019299		0		0		0		0		0		0		0		0		0		0		0		0		0		0		0		0		0
Chryseobacterium nakagawai	Chryseobacterium	3		0		0		0	103.75	0.0245459	54.3761	0.00665305	46.5598	0.010109		0		0		0		0		0		0		0		0		0		0		0		0		0		0		0		0		0
Chryseobacterium sp. 17S1E7	Chryseobacterium	3		0		0		0	22.5543	0.00533607	33.5512	0.00410507	33.8616	0.007352		0		0		0		0		0		0		0		0		0		0		0		0		0		0		0		0		0
Chryseobacterium sp. G0162	Chryseobacterium	3		0		0		0	72.1738	0.0170754	34.7081	0.00424663	29.6289	0.006433		0		0		0		0		0		0		0		0		0		0		0		0		0		0		0		0		0
Chryseobacterium sp. IHB B 17019	Chryseobacterium	3		0		0		0	27.0652	0.00640328	15.0402	0.00184021	44.4434	0.00964949		0		0		0		0		0		0		0		0		0		0		0		0		0		0		0		0		0
Citrobacter freundii complex sp. CFNIH3	Citrobacter	3		0		0		0		0		0		0	40.412	0.0445758	18.7778	0.0560041	22.2886	0.277179		0		0		0		0		0		0		0		0		0		0		0		0		0		0
Clostridium chauvoei	Clostridium	3		0		0		0		0		0		0		0		0		0		0		0		0		0		0		0		0		0		0		0		0		0		0		0
Corynebacterium aurimucosum	Corynebacterium	3		0		0		0		0		0		0		0		0		0		0		0		0		0		0		0		0		0		0		0		0		0		0		0
Corynebacterium casei	Corynebacterium	3		0		0		0		0		0		0	55.3469	0.0610495		0		0		0		0		0		0		0		0		0		0		0		0		0		0		0		0
Corynebacterium diphtheriae	Corynebacterium	3		0		0		0		0		0		0		0		0		0		0		0		0		0		0		0		0		0		0		0		0		0		0		0
Corynebacterium simulans	Corynebacterium	3		0		0		0		0		0		0		0		0		0		0		0		0		0		0		0		0		0		0		0		0		0		0		0
Delftia sp. HK171	Delftia	3		0		0		0		0		0		0	36.8979	0.0406996	17.9954	0.0536706	15.6846	0.195052		0		0		0		0		0		0		0		0		0		0		0		0		0		0
Duncaniella sp. B8	Duncaniella	3	145.733	0.0356593		0		0		0		0		0		0		0		0		0		0		0		0		0		0		0		0		0		0		0		0	25.5624	0.0199471		0
Duncaniella sp. C9	Duncaniella	3	29.3725	0.00718715	50.2278	0.00714547		0		0		0		0		0		0		0		0		0		0		0		0		0		0		0		0		0		0		0		0		0
Enterobacter bugandensis	Enterobacter	3		0		0		0		0	187.424	0.0229318	10.5818	0.0022975	14.0563	0.0155046		0		0		0		0		0		0		0		0		0		0		0		0		0		0		0		0
Enterocloster bolteae	Lachnoclostridium	3		0		0		0		0		0		0		0		0		0		0		0		0		0		0		0		0		0		0		0		0		0	48.9021	0.0381597		0	101.386
Erysipelotrichaceae bacterium MTC7		3		0		0		0		0		0		0		0		0		0		0		0		0		0		0		0		0		0		0		0		0		0	14.4483	0.0112744		0	66.1212
Faecalibacterium prausnitzii	Faecalibacterium	3	49.7072	0.0121629		0		0		0		0		0		0	31.2964	0.0933402		0		0		0		0		0		0		0		0		0		0		0		0		0		0		0
Flavobacterium anatoliense	Flavobacterium	3		0		0		0	4564.99	1.08002	5099.78	0.623971	364.013	0.0790339		0		0		0		0		0		0		0		0		0		0		0		0		0		0		0		0		0
Flavobacterium anhuiense	Flavobacterium	3		0		0		0	31.5761	0.00747049		0	14.8145	0.0032165		0		0		0		0		0		0		0		0		0		0		0		0		0		0		0		0		0
Flavobacterium arcticum	Flavobacterium	3		0		0		0		0		0	16.9308	0.003676		0		0		0		0		0		0		0		0		0		0		0		0		0		0		0		0		0
Flavobacterium branchiophilum	Flavobacterium	3		0		0		0		0	11.5694	0.00141554	14.8145	0.0032165		0		0		0		0		0		0		0		0		0		0		0		0		0		0		0		0		0
Flavobacterium commune	Flavobacterium	3		0		0		0	22.5543	0.00533607		0	14.8145	0.0032165		0		0		0		0		0		0		0		0		0		0		0		0		0		0		0		0		0
Flavobacterium crocinum	Flavobacterium	3		0		0		0	22.5543	0.00533607	12.7263	0.0015571		0		0		0		0		0		0		0		0		0		0		0		0		0		0		0		0		0		0
Flavobacterium nackdongense	Flavobacterium	3		0	58.1317	0.00826988		0		0		0		0		0		0		0		0		0	32.3434	0.0221855		0		0		0		0		0		0		0		0		0		0		0
Flavobacterium sp. XS-5	Flavobacterium	3		0		0		0		0	43.9636	0.00537906	962.941	0.209072		0		0		0		0		0		0		0		0		0		0		0		0		0		0		0		0		0
Fusobacterium sp. oral taxon 203	Fusobacterium	3		0	71.8997	0.0102285	11.8309	0.00332727		0		0		0		0		0		0		0		0		0		0		0		0		0		0		0		0		0	18.2815	0.104712		0		0
Glaesserella parasuis	Haemophilus	3	17.5105	0.00428465	12.2382	0.00174103		0		0		0		0	24.1593	0.0266486		0		0		0		0		0		0		0		0		0		0		0		0		0		0		0		0
Idiomarinaceae bacterium HL-53		3		0		0		0		0	27.7665	0.0033973		0		0		0		0		0		0		0		0		0		0		0		0		0		0		0		0		0		0
Klebsiella quasipneumoniae	Klebsiella	3		0		0		0	2480.98	0.586967	539.133	0.0659643	495.227	0.107523		0		0		0		0		0		0		0		0		0		0		0		0		0		0		0		0		0
Lachnospiraceae bacterium		3		0	19.8871	0.00282917	22.8168	0.00641688		0		0		0		0		0		0		0		0		0		0		0		0		0		0		0		0		0		0	10.0027	0.00780539		0
Listeria monocytogenes	Listeria	3	10.7322	0.00262608		0		0	108.261	0.0256131	30.0804	0.00368041		0		0		0		0		0		0		0		0		0		0		0		0		0		0		0		0		0		0
Litorilituus sediminis	Litorilituus	3		0		0		0	36.0869	0.0085377	16.1971	0.00198176		0		0		0		0		0		0		0		0		0		0		0		0		0		0		0		0		0		0
Methylomonas clara		3		0		0		0		0		0		0		0		0		0	44.2737	0.0591853		0		0		0		0		0		0		0		0		0		0		0		0		0
Methylophilus sp. TWE2	Methylophilus	3		0		0		0		0		0		0		0		0		0		0		0		0		0		0		0		0		0		0		0		0		0		0		0
Microbacterium oxydans	Microbacterium	3		0		0		0		0		0	33.8616	0.007352	10.103	0.011144		0		0		0		0		0		0		0		0		0		0		0		0		0		0		0		0
Moraxella ovis	Moraxella	3	86.4228	0.0211468		0		0		0		0		0		0		0		0		0		0		0		0		0		0		0		0		0		0		0		0		0		0
Myroides phaeus	Myroides	3		0		0		0		0	20.8249	0.00254798	21.1635	0.004595		0		0		0		0		0		0		0		0		0		0		0		0		0		0		0		0		0
Neisseria sp. KEM232	Neisseria	3	27.6779	0.00677251		0		0		0		0		0		0		0		0	17.2775	0.0230967		0		0		0		0		0		0		0		0		0		0		0		0		0
Paenibacillus guangzhouensis	Paenibacillus	3		0		0		0		0		0		0	28.9912	0.0319783	14.8658	0.0443366		0		0		0		0		0		0		0		0		0		0		0		0		0		0		0
Pedobacter cryoconitis	Pedobacter	3		0		0		0	54.1304	0.0128066	11.5694	0.00141554	922.73	0.200342		0		0		0		0		0		0		0		0		0		0		0		0		0		0		0		0		0
Pedobacter ginsengisoli	Pedobacter	3		0		0		0	144.348	0.0341508	37.022	0.00452974	3149.13	0.683736		0		0		0		0		0		0		0		0		0		0		0		0		0		0		0		0		0
Pedobacter sp. G11	Pedobacter	3		0		0		0	81.1956	0.0192098	27.7665	0.0033973	429.62	0.0932784		0		0		0		0		0		0		0		0		0		0		0		0		0		0		0		0		0
Pedobacter sp. KBS0701	Pedobacter	3		0		0		0	11529.8	2.7278	13.8832	0.00169865	562.95	0.122227		0		0		0		0		0		0		0		0		0		0		0		0		0		0		0		0		0
Pedobacter sp. PACM 27299	Pedobacter	3		0		0		0	36.0869	0.0085377		0	313.22	0.068006		0		0		0		0		0		0		0		0		0		0		0		0		0		0		0	24.0806	0.0187907		0
Pedobacter steynii	Pedobacter	3		0		0		0	31.5761	0.00747049	10.4124	0.00127399	450.783	0.0978734		0		0		0		0		0		0		0		0		0		0		0		0		0		0		0		0		0
Peptococcus niger	Peptococcus	3		0	74.7043	0.0106275	198.591	0.0558507		0		0		0		0		0		0		0		0		0		0		0		0		0		0		0		0		0		0	21.1168	0.016478		0
Photobacterium damselae	Photobacterium	3		0		0		0	13.5326	0.00320164	11.5694	0.00141554		0		0		0		0		0		0		0		0		0		0		0		0		0		0		0		0		0		0
Porphyromonas endodontalis	Porphyromonas	3	37.8453	0.00926037		0		0		0		0		0		0	25.0371	0.0746721		0		0		0		0		0		0		0		0		0		0		0		0		0		0		0
Porphyromonas sp. oral clone F016	Porphyromonas	3		0	162.922	0.0231774	1912.39	0.53783		0		0		0		0		0		0		0		0		0		0	11.3179	0.0665841		0		0		0		0		0		0		0		0		0
Providencia stuartii	Providencia	3		0		0		0	13.5326	0.00320164		0	10.5818	0.0022975		0		0		0		0		0		0		0		0		0		0		0		0		0		0		0		0		0
Pseudoalteromonas atlantica	Pseudoalteromonas	3		0		0		0	13.5326	0.00320164	12.7263	0.0015571		0		0		0		0		0		0		0		0		0		0		0		0		0		0		0		0		0		0
Pseudoalteromonas carrageenovora	Pseudoalteromonas	3		0		0		0	40.5978	0.00960492	16.1971	0.00198176		0		0		0		0		0		0		0		0		0		0		0		0		0		0		0		0		0		0
Pseudoalteromonas luteoviolacea	Pseudoalteromonas	3		0		0		0	27.0652	0.00640328	12.7263	0.0015571		0		0		0		0		0		0		0		0		0		0		0		0		0		0		0		0		0		0
Pseudomonas alkylphenolica	Pseudomonas	3		0		0		0		0		0		0	22.8416	0.025195	17.213	0.0513371	19.8121	0.246381		0		0		0		0		0		0		0		0		0		0		0		0		0		0
Pseudomonas balearica	Pseudomonas	3		0		0		0	49.6195	0.0117393	28.9234	0.00353886	31.7453	0.0068925		0		0		0		0		0		0		0		0		0		0		0		0		0		0		0		0		0
Pseudomonas fulva	Pseudomonas	3		0		0		0		0		0		0		0		0		0		0		0		0		0		0		0		0		0		0		0		0		0		0		0
Pseudomonas plecoglossicida	Pseudomonas	3		0		0		0		0		0	40.2107	0.00873049		0		0		0		0		0		0		0		0		0		0		0		0		0		0		0		0		0
Pseudomonas sp. R32	Pseudomonas	3		0		0		0		0		0		0	25.9164	0.0285867	16.4306	0.0490036	19.8121	0.246381		0		0		0		0		0		0		0		0		0		0		0		0		0		0
Pseudomonas sp. SWI44	Pseudomonas	3		0		0		0		0	1429.97	0.174961	88.8868	0.019299		0		0		0		0		0		0		0		0		0		0		0		0		0		0		0		0		0
Pseudomonas sp. THAF42	Pseudomonas	3		0		0		0		0		0	23.2799	0.0050545		0		0		0		0		0		0		0		0		0		0		0		0		0		0		0		0		0
Raoultella ornithinolytica	Raoultella	3		0		0		0	261.63	0.0618984	28.9234	0.00353886	23.2799	0.0050545		0		0		0		0		0		0		0		0		0		0		0		0		0		0		0		0		0
Schaalia cardiffensis	Schaalia	3	10.7322	0.00262608		0		0		0		0		0		0	14.0834	0.0420031		0		0		0		0		0		0		0		0		0		0		0		0		0		0		0
Serratia marcescens	Serratia	3		0		0		0	22.5543	0.00533607	27.7665	0.0033973	12.6981	0.002757		0		0		0		0		0		0		0		0		0		0		0		0		0		0		0		0		0
Shewanella algae	Shewanella	3		0		0		0	13.5326	0.00320164	20.8249	0.00254798		0		0		0		0		0		0		0		0		0		0		0		0		0		0		0		0		0		0
Shewanella baltica	Shewanella	3		0		0		0	27.0652	0.00640328	16.1971	0.00198176		0		0		0		0		0		0		0		0		0		0		0		0		0		0		0		0		0		0
Sneathia amnii	Sneathia	3		0		0		0		0		0		0		0	124.403	0.371027		0		0	10.6989	0.00904432		0		0		0		0		0		0		0		0		0		0		0		0
Sphingobium yanoikuyae	Sphingobium	3		0		0		0	99.239	0.0234787	89.0842	0.0108997	1947.04	0.42274		0		0		0		0		0		0		0		0		0		0		0		0		0		0		0		0		0
Sphingomonas sp. LK11	Sphingomonas	3		0		0		0	40.5978	0.00960492	15.0402	0.00184021		0		0		0		0		0		0		0		0		0		0		0		0		0		0		0		0		0		0
Stenotrophomonas acidaminiphila	Stenotrophomonas	3		0		0		0		0	16.1971	0.00198176	33.8616	0.007352		0		0		0		0		0		0		0		0		0		0		0		0		0		0		0		0		0
Stenotrophomonas sp. LM091	Stenotrophomonas	3		0		0		0		0		0		0	26.7949	0.0295557	20.3426	0.0606711	27.2416	0.338774		0		0		0		0		0		0		0		0		0		0		0		0		0		0
Streptococcus pyogenes	Streptococcus	3	19.2051	0.00469929		0		0		0		0		0		0		0		0		0		0	13.1769	0.00903852		0		0		0		0		0		0		0		0		0		0		0
Thalassolituus oleivorans	Thalassolituus	3		0		0		0	63.1521	0.014941	10.4124	0.00127399		0		0		0		0		0		0		0		0		0		0		0		0		0		0		0		0		0		0
uncultured Gemella sp.	Gemella	3		0	22.4368	0.00319188	30.8449	0.00867468		0		0		0		0		0		0		0		0		0		0		0		0		0		0		0	28.1993	0.0367838		0		0		0		0
uncultured Granulicatella sp.	Granulicatella	3		0		0		0		0		0		0		0		0		0		0		0		0		0		0		0		0		0		0		0	14.7644	0.00359301		0		0		0
uncultured Pseudomonas sp.	Pseudomonas	3		0		0		0		0		0		0		0		0		0		0		0		0		0		0		0		0		0		0		0		0		0		0		0
Vibrio parahaemolyticus	Vibrio	3		0		0		0	49.6195	0.0117393	11.5694	0.00141554		0		0		0		0		0		0		0		0		0		0		0		0		0		0		0		0		0		0
Weeksella virosa	Weeksella	3		0		0		0	76.6847	0.0181426	55.533	0.0067946	19.0472	0.0041355		0		0		0		0		0		0		0		0		0		0		0		0		0		0		0		0		0
Absiella argi	Eubacterium	2		0		0		0		0		0		0		0		0		0		0		0		0		0		0		0		0		0		0		0		0		0		0	96.0192	0.102257
Acinetobacter parvus	Acinetobacter	2		0		0		0		0		0		0		0		0		0		0		0		0		0		0		0		0		0		0		0		0		0		0		0
Acinetobacter phage TAC1		2		0		0		0		0		0		0		0		0		0		0		0		0		0		0		0		0		0		0		0		0		0		0		0
Acinetobacter sp. WCHA45	Acinetobacter	2	14.1214	0.00345536		0		0		0		0		0		0		0		0		0		0		0		0		0		0		0		0		0		0		0		0		0		0
Acinetobacter sp. WCHA55	Acinetobacter	2		0		0		0		0		0		0		0		0		0		0		0		0		0		0		0		0		0		0		0		0		0		0		0
Actinomyces naeslundii	Actinomyces	2	16.3808	0.00400822		0		0		0		0		0		0		0		0		0		0		0		0		0		0		0		0		0		0		0		0		0		0
Actinomyces sp. Chiba101	Actinomyces	2		0		0	516.336	0.145212		0		0		0		0		0		0		0		0		0		0		0		0		0		0		0		0		0		0		0		0
Aeromonas caviae	Aeromonas	2		0		0		0		0		0	24892.5	5.40464		0		0		0		0		0		0		0		0		0		0		0		0		0		0		0		0		0
Aeromonas sp. 19m	Aeromonas	2		0		0		0		0	13.8832	0.00169865		0		0		0		0		0		0		0		0		0		0		0		0		0		0		0		0		0		0
Agrobacterium vitis	Agrobacterium	2		0		0		0		0		0	427.503	0.0928189		0		0		0		0		0		0		0		0		0		0		0		0		0		0		0		0		0
Alishewanella sp. 205	Alishewanella	2		0		0		0		0	21522.5	2.63333		0		0		0		0		0		0		0		0		0		0		0		0		0		0		0		0		0		0
Alistipes communis	Alistipes	2	311.235	0.0761562		0		0		0		0		0		0		0		0		0		0		0		0		0		0		0		0		0		0		0		0		0		0
Alistipes dispar	Alistipes	2	245.147	0.0599851		0		0		0		0		0		0		0		0		0		0		0		0		0		0		0		0		0		0		0		0		0		0
Alistipes shahii	Alistipes	2	468.83	0.114718		0		0		0		0		0		0		0		0		0		0		0		0		0		0		0		0		0		0		0		0		0		0
Alistipes sp. dk3624	Alistipes	2	197.134	0.0482369		0		0		0		0		0		0		0		0		0		0		0		0		0		0		0		0		0		0		0		0		0		0
Aminipila sp. JN-18	Aminipila	2		0	105.81	0.0150526	695.067	0.195477		0		0		0		0		0		0		0		0		0		0		0		0		0		0		0		0		0		0		0		0
Azotobacter chroococcum	Azotobacter	2		0		0		0		0		0		0		0		0		0		0		0		0		0		0		0		0		0		0		0		0		0		0		0
Bacillus asahii	Bacillus	2		0		0		0		0		0		0		0		0		0		0		0		0		0		0		0		0		0		0		0		0		0		0		0
Bacillus miscanthi	Bacillus	2		0		0		0		0		0		0		0		0		0		0		0		0		0		0		0		0		0		0		0		0		0		0		0
Bacteroidetes bacterium UKL13-3		2		0		0		0		0		0	10.5818	0.0022975		0		0		0		0		0		0		0		0		0		0		0		0		0		0		0		0		0
Brevundimonas sp. 'scallop'	Brevundimonas	2		0		0		0		0		0		0		0		0		0		0		0		0		0		0		0		0		0		0		0		0		0		0		0
Brevundimonas subvibrioides	Brevundimonas	2		0		0		0		0		0		0		0		0		0		0		0		0		0		0		0		0		0		0		0		0		0		0		0
Campylobacter fetus	Campylobacter	2		0	2428.78	0.345521	10.1408	0.00285195		0		0		0		0		0		0		0		0		0		0		0		0		0		0		0		0		0		0		0		0
Catenovulum sp. CCB-QB4	Catenovulum	2		0		0		0	27.0652	0.00640328		0		0		0		0		0		0		0		0		0		0		0		0		0		0		0		0		0		0		0
Cedecea neteri	Cedecea	2		0		0		0	13.5326	0.00320164		0		0		0		0		0		0		0		0		0		0		0		0		0		0		0		0		0		0		0
Cellulophaga lytica	Cellulophaga	2		0		0		0		0	15.0402	0.00184021		0		0		0		0		0		0		0		0		0		0		0		0		0		0		0		0		0		0
Chryseobacterium antarcticum	Chryseobacterium	2		0		0		0	13.5326	0.00320164	16.1971	0.00198176		0		0		0		0		0		0		0		0		0		0		0		0		0		0		0		0		0		0
Chryseobacterium balustinum	Chryseobacterium	2		0		0		0	22.5543	0.00533607		0	21.1635	0.004595		0		0		0		0		0		0		0		0		0		0		0		0		0		0		0		0		0
Chryseobacterium glaciei	Chryseobacterium	2		0		0		0	76.6847	0.0181426		0	40.2107	0.00873049		0		0		0		0		0		0		0		0		0		0		0		0		0		0		0		0		0
Chryseobacterium haifense	Chryseobacterium	2		0		0		0	49.6195	0.0117393	18.511	0.00226487		0		0		0		0		0		0		0		0		0		0		0		0		0		0		0		0		0		0
Chryseobacterium piperi	Chryseobacterium	2		0		0		0	31.5761	0.00747049		0	23.2799	0.0050545		0		0		0		0		0		0		0		0		0		0		0		0		0		0		0		0		0
Chryseobacterium sp. NEB161	Chryseobacterium	2		0		0		0	40.5978	0.00960492	544.918	0.066672		0		0		0		0		0		0		0		0		0		0		0		0		0		0		0		0		0		0
Chryseobacterium sp. POL2	Chryseobacterium	2		0		0		0	139.837	0.0330836	41.6497	0.00509595		0		0		0		0		0		0		0		0		0		0		0		0		0		0		0		0		0		0
Clostridium cellulovorans	Clostridium	2		0		0		0		0		0		0		0		0		0		0		0		0		0		0		0		0		0		0		0		0		0		0		0
Clostridium septicum	Clostridium	2		0		0		0		0		0		0		0		0		0		0		0		0		0		0		0		0		0		0		0		0		0		0		0
Clostridium sp. CT4	Clostridium	2		0		0		0		0		0		0		0		0		0		0		0		0		0		0		0		0		0		0		0		0		0		0		0
Collinsella aerofaciens	Collinsella	2	24.8536	0.00608144		0		0		0		0		0		0	10.1713	0.0303356		0		0		0		0		0		0		0		0		0		0		0		0		0		0		0
Colwellia sp. Arc7-635	Colwellia	2		0		0		0	18.0435	0.00426885		0		0		0		0		0		0		0		0		0		0		0		0		0		0		0		0		0		0		0
Corynebacterium propinquum	Corynebacterium	2		0		0		0		0		0		0		0		0		0		0		0		0		0		0		0		0		0		0		0		0		0		0		0
Corynebacterium timonense	Corynebacterium	2	417.993	0.102279		0		0		0		0		0		0		0		0		0		0		0		0		0		0		0		0		0		0		0		0		0		0
Elizabethkingia miricola	Elizabethkingia	2		0		0		0		0	23.1387	0.00283108	40.2107	0.00873049		0		0		0		0		0		0		0		0		0		0		0		0		0		0		0		0		0
Empedobacter falsenii	Empedobacter	2		0		0		0	7474.5	1.76837	10420.5	1.27498		0		0		0		0		0		0		0		0		0		0		0		0		0		0		0		0		0		0
Enterobacter sp. CRENT-193	Enterobacter	2		0		0		0		0	8114.76	0.992861	3824.25	0.830316		0		0		0		0		0		0		0		0		0		0		0		0		0		0		0		0		0
Enterobacter sp. LU1	Enterobacter	2		0		0		0	45.1086	0.0106721	48.5914	0.00594528		0		0		0		0		0		0		0		0		0		0		0		0		0		0		0		0		0		0
Enterobacteriaceae bacterium ENNIH1		2		0		0		0	27.0652	0.00640328		0	9578.61	2.0797		0		0		0		0		0		0		0		0		0		0		0		0		0		0		0		0		0
Enterobacteriaceae bacterium ENNIH2	Yokenella	2		0		0		0	17574.3	4.15786		0	258.195	0.056059		0		0		0		0		0		0		0		0		0		0		0		0		0		0		0		0		0
Enterobacteriaceae bacterium ENNIH3	Cronobacter	2		0		0		0	18.0435	0.00426885		0	399.991	0.0868454		0		0		0		0		0		0		0		0		0		0		0		0		0		0		0		0		0
Enterococcus cecorum	Enterococcus	2	14.6862	0.00359358		0		0		0		0		0		0		0		0		0		0		0		0		0		0		0		0		0		0		0		0		0		0
Enterococcus faecium	Enterococcus	2	15.2511	0.00373179		0		0		0		0		0		0		0		0		0		0		0		0		0		0	25.3106	0.314118		0		0		0		0		0		0		0
Erysipelothrix sp. HDW6B	Erysipelothrix	2		0		0		0		0		0		0		0		0		0		0		0		0		0		0		0		0		0		0		0	59.0575	0.014372		0		0		0	61.7132
Exiguobacterium sp. S3-2	Exiguobacterium	2		0		0		0	126.304	0.029882	34.7081	0.00424663		0		0		0		0		0		0		0		0		0		0		0		0		0		0		0		0		0		0
Flavobacterium gilvum	Flavobacterium	2		0		0		0	1226.96	0.290282		0		0		0		0		0		0		0		0		0		0		0		0		0		0		0		0		0		0		0
Flavobacterium kingsejongi	Flavobacterium	2		0		0		0	45.1086	0.0106721		0		0		0		0		0		0		0		0		0		0		0		0		0		0		0		0		0		0		0
Flavobacterium magnum	Flavobacterium	2		0		0		0	18.0435	0.00426885		0		0		0		0		0		0		0		0		0		0		0		0		0		0		0		0		0		0		0
Flavobacterium pallidum	Flavobacterium	2	107.887	0.026399		0		0		0		0		0		0		0		0		0		0		0		0		0		0		0		0		0		0		0		0		0		0
Flavobacterium sp. Sr18	Flavobacterium	2		0		0		0	13.5326	0.00320164		0		0		0		0		0		0		0		0		0		0		0		0		0		0		0		0		0		0		0
Hymenobacter sp. BT182	Hymenobacter	2	288.641	0.0706276		0		0		0		0		0		0		0		0		0		0		0		0		0		0		0		0		0		0		0		0		0		0
Klebsiella phage KP1801	Webervirus	2		0		0		0	239.076	0.0565623	13.8832	0.00169865		0		0		0		0		0		0		0		0		0		0		0		0		0		0		0		0		0		0
Klebsiella phage KpKT21phi1	Webervirus	2		0		0		0	581.902	0.13767	72.8871	0.00891792		0		0		0		0		0		0		0		0		0		0		0		0		0		0		0		0		0		0
Klebsiella phage NJR15	Webervirus	2		0		0		0	72.1738	0.0170754	27.7665	0.0033973		0		0		0		0		0		0		0		0		0		0		0		0		0		0		0		0		0		0
Klebsiella phage NJS1	Webervirus	2		0		0		0	694.673	0.164351	15.0402	0.00184021		0		0		0		0		0		0		0		0		0		0		0		0		0		0		0		0		0		0
Klebsiella phage NJS2	Webervirus	2		0		0		0	76.6847	0.0181426	11.5694	0.00141554		0		0		0		0		0		0		0		0		0		0		0		0		0		0		0		0		0		0
Klebsiella phage NJS3	Webervirus	2		0		0		0	225.543	0.0533607	98.3397	0.0120321		0		0		0		0		0		0		0		0		0		0		0		0		0		0		0		0		0		0
Klebsiella phage vB_KpnS_15-38_KLPPOU149	Webervirus	2		0		0		0	369.891	0.0875115	37.022	0.00452974		0		0		0		0		0		0		0		0		0		0		0		0		0		0		0		0		0		0
Klebsiella sp. LY	Klebsiella	2		0		0		0	22.5543	0.00533607	3186.21	0.38984		0		0		0		0		0		0		0		0		0		0		0		0		0		0		0		0		0		0
Kytococcus sedentarius	Kytococcus	2	44.0587	0.0107807		0		0		0		0		0		0		0		0		0		0		0		0		0		0		0		0		0		0		0		0		0		0
Lachnoclostridium phocaeense	Lachnoclostridium	2		0		0	13.5211	0.0038026		0		0		0		0		0		0		0		0		0		0		0		0		0		0		0		0		0		0		0		0
Lachnoclostridium phytofermentans	Lachnoclostridium	2		0	10.1985	0.00145086		0		0		0		0		0		0		0		0		0		0		0		0		0		0		0		0		0		0		0		0		0
Lachnospiraceae bacterium KM106-2		2		0		0	378.167	0.106354		0		0		0		0		0		0		0		0		0		0		0		0		0		0		0		0		0		0		0		0	17.6323
Lactobacillus helveticus	Lactobacillus	2		0	57.8767	0.00823361		0		0		0		0		0		0		0		0		0		0		0		0		0		0		0		0		0		0		0		0		0
Lactobacillus sakei	Lactobacillus	2		0		0		0		0		0		0		0		0		0		0		0		0		0		0		0		0		0		0		0		0		0		0		0
Lawsonella clevelandensis	Lawsonella	2		0		0	36.3379	0.0102195		0		0		0		0	17.9954	0.0536706		0		0		0		0		0		0		0		0		0		0		0		0		0		0		0
Leadbetterella byssophila	Leadbetterella	2		0		0		0	18.0435	0.00426885	17.3541	0.00212331		0		0		0		0		0		0		0		0		0		0		0		0		0		0		0		0		0		0
Leclercia sp. W17	Leclercia	2		0		0		0		0		0	55.0252	0.011947	14.0563	0.0155046		0		0		0		0		0		0		0		0		0		0		0		0		0		0		0		0
Leptotrichia sp. oral clone FP036	Leptotrichia	2		0		0		0		0		0		0		0		0		0		0		0	304.952	0.209177		0		0		0		0		0		0		0		0		0		0		0
Lysinibacillus sp. YS11	Lysinibacillus	2		0		0		0		0		0		0		0		0		0		0		0		0		0		0		0		0		0		0		0		0		0		0		0
Mannheimia sp. USDA-ARS-USMARC-1261	Mannheimia	2		0		0		0		0	17.3541	0.00212331		0		0		0		0		0		0		0		0		0		0		0		0		0		0		0		0		0		0
Maribacter sp. HTCC2170	Maribacter	2	14.1214	0.00345536		0		0		0		0		0		0		0		0		0		0		0		0		0		0		0		0		0		0		0		0		0		0
Massilistercora timonensis	Massilistercora	2		0	156.803	0.0223069		0		0		0		0		0		0		0		0		0		0		0		0		0		0		0		0		0		0		0		0		0	35.2647
Methylobacterium radiotolerans	Methylobacterium	2		0		0		0		0		0		0	28.552	0.0314938		0	14.0335	0.17452		0		0		0		0		0		0		0		0		0		0		0		0		0		0
Methylophilus medardicus	Methylophilus	2		0		0		0		0		0		0		0		0		0	11.3384	0.0151572		0		0		0		0		0		0		0		0		0		0		0		0		0
Mitsuaria sp. 7	Mitsuaria	2		0		0		0		0		0		0		0		0		0		0		0		0		0		0		0		0		0		0		0		0		0		0		0
Mixta theicola	Mixta	2		0		0		0	76.6847	0.0181426	20.8249	0.00254798		0		0		0		0		0		0		0		0		0		0		0		0		0		0		0		0		0		0
Mobiluncus curtisii	Mobiluncus	2		0		0		0		0		0		0		0		0		0		0		0		0		0		0		0		0		0		0	184.235	0.240321		0		0		0		0	44.0808
Mucinivorans hirudinis	Mucinivorans	2	86.9877	0.021285		0		0		0		0		0		0		0		0		0		0		0		0		0		0		0		0		0		0		0		0	45.1974	0.0352688		0
Myroides profundi	Myroides	2		0		0		0	18.0435	0.00426885		0		0		0		0		0		0		0		0		0		0		0		0		0		0		0		0		0		0		0
Myroides sp. ZB35	Myroides	2		0		0		0		0	18.511	0.00226487		0		0		0		0		0		0		0		0		0		0		0		0		0		0		0		0		0		0
Neisseria oralis	Neisseria	2		0		0	47.7463	0.0134279		0		0		0		0		0		0		0		0		0		0		0		0		0		0		0		0		0		0		0		0
Neisseria perflava	Neisseria	2		0	11.4734	0.00163221		0		0		0		0		0		0		0		0		0		0		0		0		0		0		0		0		0	17.7173	0.00431161		0		0		0
Neisseria sicca	Neisseria	2		0	25530	3.63193	54.0843	0.0152104		0		0		0		0		0		0		0		0		0		0		0		0		0		0		0		0		0		0		0		0
Neisseria sp. 10022	Neisseria	2	1427.39	0.349268	13.768	0.00195866		0		0		0		0		0		0		0		0		0		0		0		0		0		0		0		0		0		0		0		0		0
Nibribacter sp. BT10	Nibribacter	2		0		0	12.676	0.00356494		0		0		0		0		0		0		0		0		0		0		0		0		0		0		0		0		0		0		0		0
Oleiphilus messinensis	Oleiphilus	2	44.6235	0.0109189		0		0		0		0		0		0		0		0		0		0		0		0		0		0		0		0		0		0		0		0		0		0
Paenibacillus borealis	Paenibacillus	2		0		0		0		0		0		0		0		0		0		0		0		0		0		0		0		0		0		0		0		0		0		0		0
Paenibacillus sp. FSL H7-0737	Paenibacillus	2		0		0		0		0		0		0		0		0		0		0		0		0		0		0		0		0		0		0		0		0		0		0		0
Paenibacillus xylanilyticus	Paenibacillus	2		0		0		0		0	23.1387	0.00283108	21.1635	0.004595		0		0		0		0		0		0		0		0		0		0		0		0		0		0		0		0		0
Paeniclostridium sordellii	Paeniclostridium	2	10.1674	0.00248786		0		0		0		0		0		0		0		0		0		0		0		0		0		0		0		0		0		0		0		0		0	19.5679	0.0208391
Panacibacter ginsenosidivorans	Panacibacter	2	44.0587	0.0107807		0		0		0		0		0		0		0		0		0		0		0		0		0		0		0		0		0		0		0		0		0		0
Pantoea sp. SO10	Pantoea	2	68.9123	0.0168622		0		0		0		0		0		0		0		0		0		0		0		0		0		0		0		0		0		0		0		0		0		0
Paraglaciecola sp. L1A13	Paraglaciecola	2		0		0		0	13.5326	0.00320164		0		0		0		0		0		0		0		0		0		0		0		0		0		0		0		0		0		0		0
Pectobacterium carotovorum	Pectobacterium	2		0		0		0	94.7282	0.0224115		0		0		0		0		0		0		0		0		0		0		0		0		0		0		0		0		0		0		0
Pedobacter sp. eg	Pedobacter	2		0		0		0	31.5761	0.00747049		0	1153.41	0.250427		0		0		0		0		0		0		0		0		0		0		0		0		0		0		0		0		0
Peptoniphilus harei	Peptoniphilus	2		0		0		0		0		0		0		0		0		0		0		0	11.4656	0.00786469		0		0		0		0		0		0		0		0		0		0		0
Phyllobacterium zundukense	Phyllobacterium	2		0		0		0		0		0		0		0		0		0		0		0		0		0		0		0		0		0		0		0		0		0		0		0
Phytobacter sp. SCO41	Yokenella	2		0		0		0	36.0869	0.0085377		0	490.994	0.106604		0		0		0		0		0		0		0		0		0		0		0		0		0		0		0		0		0
Phytobacter ursingii	Phytobacter	2		0		0		0	31.5761	0.00747049		0	3278.23	0.711765		0		0		0		0		0		0		0		0		0		0		0		0		0		0		0		0		0
Phytohabitans flavus	Phytohabitans	2	12.9917	0.00317893		0		0		0		0		0		0		0		0		0		0		0		0		0		0		0		0		0		0		0		0		0		0
Piscirickettsia salmonis	Piscirickettsia	2	10.1674	0.00248786		0		0		0		0		0		0		0		0		0		0		0		0		0		0		0		0		0		0		0		0		0		0
Prevotella nigrescens	Prevotella	2		0		0		0		0		0		0		0		0		0		0		0		0		0		0		0		0		0		0		0		0		0	13.3369	0.0104072		0
Proteus vulgaris	Proteus	2		0		0		0	36.0869	0.0085377	12.7263	0.0015571		0		0		0		0		0		0		0		0		0		0		0		0		0		0		0		0		0		0
Pseudoalteromonas arctica	Pseudoalteromonas	2		0		0		0	36.0869	0.0085377		0		0		0		0		0		0		0		0		0		0		0		0		0		0		0		0		0		0		0
Pseudoalteromonas donghaensis	Pseudoalteromonas	2		0		0		0		0		0		0		0		0		0		0		0		0		0		0		0		0		0		0		0		0		0		0		0
Pseudoalteromonas piscicida	Pseudoalteromonas	2		0		0		0		0		0	12.6981	0.002757		0		0		0		0		0		0		0		0		0		0		0		0		0		0		0		0		0
Pseudoalteromonas sp. DL-6	Pseudoalteromonas	2		0		0		0	18.0435	0.00426885		0		0		0		0		0		0		0		0		0		0		0		0		0		0		0		0		0		0		0
Pseudoalteromonas spongiae	Pseudoalteromonas	2		0		0		0		0	11.5694	0.00141554		0		0		0		0		0		0		0		0		0		0		0		0		0		0		0		0		0		0
Pseudomonas alcaligenes	Pseudomonas	2		0	15.8077	0.00224883		0		0		0		0		0		0		0		0		0		0		0		0		0		0		0		0		0		0		0		0		0
Pseudomonas marincola	Pseudomonas	2		0		0		0		0		0		0		0		0		0		0		0		0		0		0		0		0		0		0		0		0		0		0		0
Pseudomonas mosselii	Pseudomonas	2		0		0		0		0		0		0		0		0	13.208	0.164254		0		0		0		0		0		0		0		0		0		0		0		0		0		0
Pseudomonas saudimassiliensis	Pseudomonas	2		0		0		0		0		0	10.5818	0.0022975		0		0		0		0		0		0		0		0		0		0		0		0		0		0		0		0		0
Pseudomonas sp. SWI6	Pseudomonas	2		0		0		0		0		0	116.399	0.0252725		0		0		0		0		0		0		0		0		0		0		0		0		0		0		0		0		0
Pseudomonas sp. VLB120	Pseudomonas	2		0		0		0		0		0	105.818	0.022975		0		0		0		0		0		0		0		0		0		0		0		0		0		0		0		0		0
Raoultella planticola	Raoultella	2		0		0		0		0		0		0		0		0		0		0		0		0		0		0		0		0		0		0		0		0		0		0		0
Rheinheimera aquimaris	Rheinheimera	2		0		0		0		0		0	23.2799	0.0050545		0		0		0		0		0		0		0		0		0		0		0		0		0		0		0		0		0
Rheinheimera sp.	Rheinheimera	2		0		0		0	27.0652	0.00640328		0		0		0		0		0		0		0		0		0		0		0		0		0		0		0		0		0		0		0
Rhizobium rhizoryzae	Rhizobium	2		0		0		0		0	23.1387	0.00283108	103.701	0.0225155		0		0		0		0		0		0		0		0		0		0		0		0		0		0		0		0		0
Rhodoferax ferrireducens	Rhodoferax	2		0		0		0	108.261	0.0256131		0		0		0		0		0		0		0		0		0		0		0		0		0		0		0		0		0		0		0
Salinimonas lutimaris	Salinimonas	2		0		0		0	22.5543	0.00533607	10.4124	0.00127399		0		0		0		0		0		0		0		0		0		0		0		0		0		0		0		0		0		0
Scytonema hyalinum	Scytonema	2		0		0		0		0		0		0		0		0		0		0		0		0		0		0		0		0		0		0		0		0		0		0		0
Selenomonas sp. oral clone GI064	Selenomonas	2		0		0	100.14	0.028163		0		0		0		0		0		0		0		0		0		0		0		0		0		0		0		0		0		0		0	32.3098	0.0344087
Shewanella livingstonensis	Shewanella	2		0		0		0	13.5326	0.00320164		0		0		0		0		0		0		0		0		0		0		0		0		0		0		0		0		0		0		0
Shewanella pealeana	Shewanella	2		0		0		0		0	13.8832	0.00169865		0		0		0		0		0		0		0		0		0		0		0		0		0		0		0		0		0		0
Shewanella woodyi	Shewanella	2		0		0		0		0	82.1426	0.0100504		0		0		0		0		0		0		0		0		0		0		0		0		0		0		0		0		0		0
Shewanella xiamenensis	Shewanella	2		0		0		0	36.0869	0.0085377		0		0		0		0		0		0		0		0		0		0		0		0		0		0		0		0		0		0		0
Sinorhizobium meliloti	Sinorhizobium	2		0		0		0	18.0435	0.00426885		0	29.6289	0.006433		0		0		0		0		0		0		0		0		0		0		0		0		0		0		0		0		0
Solitalea canadensis	Solitalea	2		0		0		0	36.0869	0.0085377		0	112.167	0.0243535		0		0		0		0		0		0		0		0		0		0		0		0		0		0		0		0		0
Sphingobacterium alimentarium	Sphingobacterium	2		0		0		0	2688.48	0.636059	10620.7	1.29947		0		0		0		0		0		0		0		0		0		0		0		0		0		0		0		0		0		0
Staphylococcus cohnii	Staphylococcus	2		0		0		0	13.5326	0.00320164		0		0		0		0		0		0		0		0		0		0		0		0		0		0		0		0	18.2815	0.104712		0		0
Staphylococcus nepalensis	Staphylococcus	2		0		0		0		0		0		0		0		0		0		0		0		0		0		0		0		0		0		0		0		0	32.9068	0.188482		0		0
Streptococcus equi	Streptococcus	2	12.9917	0.00317893		0		0		0		0		0		0		0		0		0		0		0		0		0		0		0		0		0		0		0		0		0		0
Streptococcus gallolyticus	Streptococcus	2	14.1214	0.00345536		0		0		0		0		0		0		0		0		0		0	14.8882	0.0102124		0		0		0		0		0		0		0		0		0		0		0
Streptococcus mutans	Streptococcus	2	13.5565	0.00331715		0		0		0		0		0		0	16.4306	0.0490036		0		0		0		0		0		0		0		0		0		0		0		0		0		0		0
Succinivibrio dextrinosolvens	Succinivibrio	2		0		0	21.9717	0.00617922		0		0		0		0		0		0		0		0		0		0		0		0		0		0		0		0		0		0		0		0
uncultured Clostridium sp.	Clostridium	2		0		0		0		0		0		0		0		0		0		0		0		0		0		0		0		0		0		0		0		0		0		0		0
uncultured Klebsiella sp.	Klebsiella	2		0		0		0		0	27.7665	0.0033973		0		0		0		0		0		0		0		0		0		0		0		0		0		0		0		0		0		0
uncultured Parabacteroides sp.	Parabacteroides	2		0	775.089	0.110265		0		0		0		0		0		0		0		0		0		0		0		0		0		0		0		0		0		0		0		0		0
uncultured rumen bacterium		2	169.456	0.0414644		0		0		0		0		0		0		0		0		0		0		0		0		0		0		0		0		0		0		0		0		0		0
uncultured Veillonella sp.	Veillonella	2		0		0		0		0		0		0		0		0		0		0		0		0		0		0		0		0		0		0		0	14.7644	0.00359301		0		0		0
Variovorax paradoxus	Variovorax	2		0		0		0		0		0		0	14.4956	0.0159891		0		0		0		0		0		0		0		0		0		0		0		0		0		0		0		0
Vibrio alginolyticus	Vibrio	2		0		0		0	22.5543	0.00533607	34.7081	0.00424663		0		0		0		0		0		0		0		0		0		0		0		0		0		0		0		0		0		0
Vibrio phage JSF5		2		0		0		0		0		0		0		0		0		0		0		0		0		0		0		0		0		0		0		0		0		0		0		0
Vibrio vulnificus	Vibrio	2		0		0		0	45.1086	0.0106721		0		0		0		0		0		0		0		0		0		0		0		0		0		0		0		0		0		0		0
Weissella confusa	Weissella	2		0		0		0		0		0		0		0		0		0		0		0		0		0		0		0		0		0		0		0		0		0		0		0
Wenyingzhuangia fucanilytica	Wenyingzhuangia	2		0		0		0	13.5326	0.00320164		0	19.0472	0.0041355		0		0		0		0		0		0		0		0		0		0		0		0		0		0		0		0		0
Yersinia enterocolitica	Yersinia	2		0		0		0	13.5326	0.00320164	25.4526	0.00311419		0		0		0		0		0		0		0		0		0		0		0		0		0		0		0		0		0		0
Yersinia pestis	Yersinia	2		0		0		0		0		0	10.5818	0.0022975		0		0		0		0		0		0		0		0		0		0		0		0		0		0		0		0		0
Zunongwangia profunda	Zunongwangia	2		0		0		0		0		0	21.1635	0.004595		0		0		0		0		0		0		0		0		0		0		0		0		0		0		0		0		0
[Clostridium] hylemonae	Lachnoclostridium	1		0		0	38.028	0.0106948		0		0		0		0		0		0		0		0		0		0		0		0		0		0		0		0		0		0		0		0
[Clostridium] methoxybenzovorans	Lachnoclostridium	1		0		0		0		0		0		0		0		0		0		0		0		0		0		0		0		0		0		0		0		0		0		0		0
[Clostridium] scindens	Lachnoclostridium	1		0		0		0		0		0		0		0		0		0		0		0		0		0		0		0		0		0		0		0		0		0		0		0
[Eubacterium] rectale		1		0		0	21.1267	0.00594156		0		0		0		0		0		0		0		0		0		0		0		0		0		0		0		0		0		0		0		0
[Ruminococcus] torques	Blautia	1		0	25.2414	0.00359087		0		0		0		0		0		0		0		0		0		0		0		0		0		0		0		0		0		0		0		0		0
Acidithiobacillus ferrivorans	Acidithiobacillus	1		0		0		0	18.0435	0.00426885		0		0		0		0		0		0		0		0		0		0		0		0		0		0		0		0		0		0		0
Acidovorax facilis	Acidovorax	1		0		0		0		0		0		0		0		0		0		0		0		0		0		0		0		0		0		0		0		0		0		0		0
Acidovorax sp. 1608163	Acidovorax	1		0		0		0		0		0		0		0		0		0		0		0		0		0		0		0		0		0		0		0		0		0		0		0
Acidovorax sp. ALBL_202	Acidovorax	1		0	265.417	0.0377585		0		0		0		0		0		0		0		0		0		0		0		0		0		0		0		0		0		0		0		0		0
Acidovorax sp. T1	Acidovorax	1		0		0		0		0		0		0		0		0		0		0		0		0		0		0		0		0		0		0		0		0		0		0		0
Acinetobacter bereziniae	Acinetobacter	1	15.8159	0.00387001		0		0		0		0		0		0		0		0		0		0		0		0		0		0		0		0		0		0		0		0		0		0
Acinetobacter calcoaceticus	Acinetobacter	1	12.4268	0.00304072		0		0		0		0		0		0		0		0		0		0		0		0		0		0		0		0		0		0		0		0		0		0
Acinetobacter chinensis	Acinetobacter	1		0		0		0		0		0		0		0		0		0		0		0		0		0		0		0		0		0		0		0		0		0		0		0
Acinetobacter defluvii	Acinetobacter	1		0		0		0		0		0		0		0		0		0		0		0		0		0		0		0		0		0		0		0		0		0		0		0
Acinetobacter nosocomialis	Acinetobacter	1		0		0		0	22.5543	0.00533607		0		0		0		0		0		0		0		0		0		0		0		0		0		0		0		0		0		0		0
Acinetobacter sp. 185	Acinetobacter	1	21.4645	0.00525215		0		0		0		0		0		0		0		0		0		0		0		0		0		0		0		0		0		0		0		0		0		0
Acinetobacter sp. ACNIH2	Acinetobacter	1		0		0		0		0		0		0		0		0		0		0		0		0		0		0		0		0		0		0		0		0	29.2505	0.167539		0		0
Acinetobacter tandoii	Acinetobacter	1		0		0		0		0		0		0		0		0		0		0		0		0		0		0		0		0		0		0		0		0	58.5009	0.335079		0		0
Actinobacillus lignieresii	Actinobacillus	1		0		0		0		0		0		0		0		0		0		0		0	29.6053	0.0203073		0		0		0		0		0		0		0		0		0		0		0
Actinobacillus suis	Actinobacillus	1		0		0		0		0		0		0		0		0		0		0		0	10.9523	0.00751254		0		0		0		0		0		0		0		0		0		0		0
Actinomyces slackii	Actinomyces	1		0		0		0		0		0		0		0		0		0		0		0		0		0		0		0		0		0		0		0		0		0		0		0
Aequorivita sublithincola	Aequorivita	1		0		0		0		0		0		0		0		0		0		0		0		0		0		0		0		0		0		0		0		0		0		0		0
Aeromonas media	Aeromonas	1		0		0		0		0		0	207.403	0.045031		0		0		0		0		0		0		0		0		0		0		0		0		0		0		0		0		0
Aeromonas simiae	Aeromonas	1		0		0		0		0		0	74.0723	0.0160825		0		0		0		0		0		0		0		0		0		0		0		0		0		0		0		0		0
Aeromonas sp. ASNIH1	Aeromonas	1		0		0		0		0		0	188.355	0.0408955		0		0		0		0		0		0		0		0		0		0		0		0		0		0		0		0		0
Aeromonas sp. ASNIH2	Aeromonas	1		0		0		0		0		0	156.61	0.034003		0		0		0		0		0		0		0		0		0		0		0		0		0		0		0		0		0
Aeromonas sp. ASNIH3	Aeromonas	1		0		0		0		0		0	93.1195	0.020218		0		0		0		0		0		0		0		0		0		0		0		0		0		0		0		0		0
Aeromonas sp. ASNIH5	Aeromonas	1		0		0		0		0		0	203.17	0.044112		0		0		0		0		0		0		0		0		0		0		0		0		0		0		0		0		0
Aeromonas sp. ASNIH7	Aeromonas	1		0		0		0		0		0	8624.14	1.87246		0		0		0		0		0		0		0		0		0		0		0		0		0		0		0		0		0
Aeromonas veronii	Aeromonas	1		0		0		0		0		0	402.107	0.0873049		0		0		0		0		0		0		0		0		0		0		0		0		0		0		0		0		0
Agarivorans gilvus	Agarivorans	1		0		0		0		0		0		0		0		0		0		0		0		0		0		0		0		0		0		0		0		0		0		0		0
Akkermansia glycaniphila	Akkermansia	1	233.285	0.0570826		0		0		0		0		0		0		0		0		0		0		0		0		0		0		0		0		0		0		0		0		0		0
Alcaligenes faecalis	Alcaligenes	1	20.8996	0.00511394		0		0		0		0		0		0		0		0		0		0		0		0		0		0		0		0		0		0		0		0		0		0
Alicycliphilus denitrificans	Alicycliphilus	1		0		0		0	13.5326	0.00320164		0		0		0		0		0		0		0		0		0		0		0		0		0		0		0		0		0		0		0
Alistipes finegoldii	Alistipes	1	27.6779	0.00677251		0		0		0		0		0		0		0		0		0		0		0		0		0		0		0		0		0		0		0		0		0		0
Alteromonas australica	Alteromonas	1		0		0		0		0	69.4162	0.00849325		0		0		0		0		0		0		0		0		0		0		0		0		0		0		0		0		0		0
Anabaena cylindrica	Anabaena	1		0		0		0		0		0		0		0		0		0		0		0		0		0		0		0		0		0		0		0		0		0		0		0
Anaerococcus prevotii	Anaerococcus	1		0		0		0		0		0		0		0		0		0		0		0		0		0		0		0		0		0		0		0		0		0		0		0
Anaerocolumna xylanovorans	Anaerocolumna	1		0		0		0		0		0		0		0		0		0		0		0		0		0		0		0		0		0		0		0		0		0		0		0
Antarcticibacterium sp. PAMC 28998	Antarcticibacterium	1		0		0		0		0		0		0		0		0		0		0		0		0		0		0		0		0		0		0		0		0		0		0		0
Arthrobacter sp. MN05-02	Arthrobacter	1	223.683	0.0547329		0		0		0		0		0		0		0		0		0		0		0		0		0		0		0		0		0		0		0		0		0		0
Avibacterium volantium	Avibacterium	1		0		0		0		0		0		0		0		0		0		0		0		0		0		0		0		0		0		0		0		0		0		0		0
Bacillus amyloliquefaciens	Bacillus	1	146.297	0.0357976		0		0		0		0		0		0		0		0		0		0		0		0		0		0		0		0		0		0		0		0		0		0
Bacillus anthracis	Bacillus	1		0		0		0		0		0		0		0		0		0		0		0		0		0		0		0		0		0		0		0		0		0		0		0
Bacillus cereus	Bacillus	1		0		0		0		0		0		0		0		0		0		0		0		0		0		0		0		0		0		0		0		0		0		0		0
Bacillus circulans	Bacillus	1		0		0		0		0		0		0		0		0		0		0		0		0		0		0		0		0		0		0		0		0		0		0		0
Bacillus kochii	Bacillus	1		0		0		0		0		0		0		0		0		0		0		0		0		0		0		0		0		0		0		0		0		0		0		0
Bacillus krulwichiae	Bacillus	1		0		0		0		0		0		0		0		0		0		0		0		0		0		0		0		0		0		0		0		0		0		0		0
Bacillus lehensis	Bacillus	1		0		0		0		0		0		0		0		0		0		0		0		0		0		0		0		0		0		0		0		0		0		0		0
Bacillus litoralis	Bacillus	1		0		0		0		0		0		0		0		0		0		0		0		0		0		0		0		0		0		0		0		0		0		0		0
Bacillus megaterium	Bacillus	1	18.6402	0.00456108		0		0		0		0		0		0		0		0		0		0		0		0		0		0		0		0		0		0		0		0		0		0
Bacillus muralis	Bacillus	1		0		0		0		0		0		0		0		0		0		0		0		0		0		0		0		0		0		0		0		0		0		0		0
Bacillus oceanisediminis	Bacillus	1		0		0		0		0		0		0		0		0		0		0		0		0		0		0		0		0		0		0		0		0		0		0		0
Bacillus sp. BCF5	Bacillus	1		0		0		0		0		0		0		0		0		0		0		0		0		0		0		0		0		0		0		0		0		0		0		0
Bacillus sp. HBCD-sjtu	Bacillus	1		0		0		0		0		0		0		0		0		0		0		0		0		0		0		0		0		0		0		0		0		0		0		0
Bacillus subtilis		1		0		0		0		0		0		0		0		0		0		0		0		0		0		0		0		0		0		0		0		0		0		0		0
Bacillus thermoamylovorans	Bacillus	1		0		0		0		0		0		0	11.4208	0.0125975		0		0		0		0		0		0		0		0		0		0		0		0		0		0		0		0
Bacillus thuringiensis	Bacillus	1		0		0		0		0		0		0		0		0		0		0		0		0		0		0		0		0		0		0		0		0		0		0		0
bacterium		1		0		0		0		0		0		0		0		0		0		0		0		0		0		0		0		0		0		0		0		0		0		0		0
Bacteroidetes bacterium oral taxon 272		1		0		0		0		0		0		0		0		0		0		0		0		0		0		0		0		0		0		0		0		0	62.1572	0.356021		0		0
Bacteroidetes bacterium oral taxon 511		1		0		0		0		0		0		0		0		0		0		0		0		0		0		0		0		0		0		0	35.3431	0.0461024		0		0		0		0
Basella alba alphaendornavirus 1	Alphaendornavirus	1		0		0		0		0		0		0		0		0		0		0		0		0		0		0		0		0		0		0		0		0	18.2815	0.104712		0		0
Bifidobacterium bifidum	Bifidobacterium	1		0		0		0		0		0		0		0		0		0		0		0		0		0		0		0		0		0		0		0		0		0		0		0
Bifidobacterium breve	Bifidobacterium	1		0		0		0		0		0		0		0		0		0		0		0		0		0		0		0		0		0		0		0		0		0		0		0
Bifidobacterium longum	Bifidobacterium	1		0		0		0		0		0		0		0		0		0		0		0		0		0		0		0		0		0		0		0		0		0		0		0
Bifidobacterium pseudocatenulatum	Bifidobacterium	1		0		0		0		0		0		0		0		0		0		0		0		0		0		0		0		0		0		0		0		0		0		0		0
Blautia hansenii	Blautia	1		0		0	239.576	0.0673773		0		0		0		0		0		0		0		0		0		0		0		0		0		0		0		0		0		0		0		0
Bosea vaviloviae	Bosea	1		0		0		0		0		0		0		0		0		0		0		0		0		0		0		0		0		0		0		0		0		0		0		0
Brevibacterium linens	Brevibacterium	1	45.7533	0.0111954		0		0		0		0		0		0		0		0		0		0		0		0		0		0		0		0		0		0		0		0		0		0
Brevundimonas sp. GW460-12-10-14-LB2	Brevundimonas	1		0		0		0		0		0		0		0		0		0		0		0		0		0		0		0		0		0		0		0		0		0		0		0
Brevundimonas sp. SD212	Brevundimonas	1		0		0		0		0		0		0		0		0		0		0		0		0		0		0		0		0		0		0		0		0		0		0		0
Brevundimonas terrae	Brevundimonas	1		0		0		0		0	71.7301	0.00877636		0		0		0		0		0		0		0		0		0		0		0		0		0		0		0		0		0		0
Brevundimonas vancanneytii	Brevundimonas	1		0		0		0		0		0	50.7925	0.011028		0		0		0		0		0		0		0		0		0		0		0		0		0		0		0		0		0
Brevundimonas vesicularis	Brevundimonas	1		0		0		0		0		0		0		0		0		0		0		0		0		0		0		0		0		0		0		0		0		0		0		0
Brucella melitensis	Brucella	1		0		0		0		0		0		0		0		0		0		0		0		0		0		0		0		0		0		0		0		0		0		0		0
Brucellaceae bacterium 47211606		1		0		0		0		0		0		0		0		0		0		0		0		0		0		0		0		0		0		0		0		0		0		0		0
Burkholderia vietnamiensis	Burkholderia	1		0		0		0		0		0		0		0		0		0		0		0		0		0		0		0		0		0	18.9763	0.172926		0		0		0		0		0
Campylobacter hyointestinalis	Campylobacter	1		0		0		0		0		0		0		0		0		0		0		0		0		0		0		0		0		0		0		0		0		0		0		0
Campylobacter jejuni	Campylobacter	1		0		0	10.9859	0.00308961		0		0		0		0		0		0		0		0		0		0		0		0		0		0		0		0		0		0		0		0
Campylobacter lanienae	Campylobacter	1		0		0	879.714	0.247407		0		0		0		0		0		0		0		0		0		0		0		0		0		0		0		0		0		0		0		0
Campylobacter sp. oral clone HB035	Campylobacter	1		0		0		0		0		0		0		0		0		0		0		0	388.463	0.26646		0		0		0		0		0		0		0		0		0		0		0
Candidatus Hepatoplasma crinochetorum	Candidatus Hepatoplasma	1		0	160.117	0.0227784		0		0		0		0		0		0		0		0		0		0		0		0		0		0		0		0		0		0		0		0		0
Candidatus Nitrosoglobus terrae	Candidatus Nitrosoglobus	1		0		0		0		0		0		0		0		0		0		0		0		0		0		0		0		0		0		0		0		0		0		0		0
Candidatus Tokpelaia hoelldoblerii	Candidatus Tokpelaia	1		0		0		0		0		0		0		0		0		0		0		0		0		0		0		0		0		0		0		0		0		0		0		0
Capnocytophaga granulosa	Capnocytophaga	1		0		0		0		0		0		0		0		0		0		0		0		0	19.592	0.0061481		0		0		0		0		0		0		0		0		0		0
Caproiciproducens sp. NJN-50	Caproiciproducens	1		0		0	10.9859	0.00308961		0		0		0		0		0		0		0		0		0		0		0		0		0		0		0		0		0		0		0		0
Catonella sp. oral clone EZ006	Catonella	1		0		0	261.548	0.0735565		0		0		0		0		0		0		0		0		0		0		0		0		0		0		0		0		0		0		0		0
Christensenella massiliensis	Christensenella	1		0		0		0		0		0		0		0		0		0		0		0		0		0		0		0		0		0		0		0		0		0		0	34.13	0.0363472
Chryseobacterium camelliae	Chryseobacterium	1		0		0		0		0		0	613.742	0.133255		0		0		0		0		0		0		0		0		0		0		0		0		0		0		0		0		0
Chryseobacterium sp. H3001	Chryseobacterium	1	48.0127	0.0117482		0		0		0		0		0		0		0		0		0		0		0		0		0		0		0		0		0		0		0		0		0		0
Chryseobacterium sp. NBC 122	Chryseobacterium	1	22.5942	0.00552858		0		0		0		0		0		0		0		0		0		0		0		0		0		0		0		0		0		0		0		0		0		0
Citricoccus sp. SGAir0253	Citricoccus	1	42.3641	0.0103661		0		0		0		0		0		0		0		0		0		0		0		0		0		0		0		0		0		0		0		0		0		0
Citrobacter pasteurii	Citrobacter	1		0		0		0		0		0		0		0		0		0		0		0		0		0		0		0		0		0		0		0		0		0		0		0
Clostridiales genomosp. BVAB1		1		0		0		0		0		0		0		0		0		0		0		0		0		0		0		0		0		0		0		0		0		0		0		0
Clostridium argentinense	Clostridium	1		0		0		0		0		0		0		0		0		0		0		0		0		0		0		0		0		0		0		0		0		0		0		0
Clostridium butyricum	Clostridium	1		0		0		0		0		0		0		0		0		0		0	10.6989	0.00904432		0		0		0		0		0		0		0		0		0		0		0		0
Clostridium carboxidivorans	Clostridium	1		0		0		0		0		0		0		0		0		0		0	10.6989	0.00904432		0		0		0		0		0		0		0		0		0		0		0		0
Clostridium diolis	Clostridium	1		0		0		0		0		0		0		0		0		0		0		0		0		0		0		0		0		0		0		0		0		0		0		0
Clostridium fallax	Clostridium	1		0		0		0		0		0		0		0		0		0		0		0		0		0		0		0		0		0		0		0		0		0		0		0
Clostridium sp. BNL1100	Clostridium	1		0		0	10.1408	0.00285195		0		0		0		0		0		0		0		0		0		0		0		0		0		0		0		0		0		0		0		0
Colwellia sp. 20A7	Colwellia	1		0		0		0		0		0		0		0		0		0		0		0		0		0		0		0		0		0		0		0		0		0		0		0
Colwellia sp. Arc7-D	Colwellia	1		0		0		0		0		0		0		0		0		0		0		0		0		0		0		0		0		0		0		0		0		0		0		0
Colwellia sp. MT41	Colwellia	1		0		0		0		0		0		0		0		0		0		0		0		0		0		0		0		0		0		0		0		0		0		0		0
Comamonas thiooxydans	Comamonas	1		0		0		0		0	291.548	0.0356717		0		0		0		0		0		0		0		0		0		0		0		0		0		0		0		0		0		0
Corynebacterium argentoratense	Corynebacterium	1		0		0		0		0		0		0		0		0	94.9328	1.18058		0		0		0		0		0		0		0		0		0		0		0		0		0		0
Corynebacterium endometrii	Corynebacterium	1		0		0		0		0		0		0		0		0		0		0		0		0		0		0		0		0		0		0		0		0		0		0		0
Corynebacterium jeikeium	Corynebacterium	1		0		0		0		0		0		0		0		0		0		0		0		0		0		0		0		0		0		0		0		0		0		0		0
Corynebacterium kroppenstedtii	Corynebacterium	1		0		0		0		0		0		0		0		0		0		0		0		0		0		0		0		0		0		0		0		0		0		0		0
Corynebacterium maris	Corynebacterium	1	49.7072	0.0121629		0		0		0		0		0		0		0		0		0		0		0		0		0		0		0		0		0		0		0		0		0		0
Corynebacterium resistens	Corynebacterium	1		0		0		0		0		0		0		0		0		0		0		0		0		0		0		0		0		0		0		0		0		0		0		0
Corynebacterium singulare	Corynebacterium	1		0		0		0		0		0		0		0		0		0		0		0		0		0		0		0		0		0		0		0		0		0		0		0
Corynebacterium ulcerans	Corynebacterium	1		0		0		0		0		0		0		0		0		0		0		0		0		0		0		0		0		0		0		0		0		0		0		0
Corynebacterium vitaeruminis	Corynebacterium	1		0		0		0		0		0		0		0		0		0		0		0		0		0		0		0		0		0		0		0		0		0		0		0
Cronobacter sakazakii	Cronobacter	1		0		0		0		0		0	10.5818	0.0022975		0		0		0		0		0		0		0		0		0		0		0		0		0		0		0		0		0
Cronobacter turicensis	Cronobacter	1		0		0		0		0		0		0		0		0		0		0		0		0		0		0		0		0		0		0		0		0		0		0		0
Cupriavidus necator	Cupriavidus	1		0		0		0		0		0		0		0		0		0		0		0		0		0		0		0		0		0		0		0		0		0		0		0	48.4889
cyanobacterium NIES-2125		1		0		0		0		0		0		0		0		0		0		0		0		0		0		0		0		0		0		0		0		0		0		0		0
Cystobacter fuscus	Cystobacter	1	353.599	0.0865223		0		0		0		0		0		0		0		0		0		0		0		0		0		0		0		0		0		0		0		0		0		0
Deinococcus wulumuqiensis	Deinococcus	1		0		0		0		0		0		0		0		0		0		0		0		0		0		0		0		0		0		0		0		0		0		0		0
Dermabacter vaginalis	Dermabacter	1		0		0		0		0		0		0		0		0		0		0		0		0		0		0		0		0		0		0		0		0		0		0		0
Desulfosporosinus meridiei	Desulfosporosinus	1		0		0		0		0		0		0		0		0		0		0		0		0		0		0		0		0		0		0		0		0		0		0		0	70.5293
Desulfovibrio salexigens	Desulfovibrio	1		0		0		0		0		0		0		0		0		0		0		0		0		0		0		0		0		0		0		0		0		0		0	45.0516	0.0479784
Draconibacterium orientale	Draconibacterium	1		0		0		0	63.1521	0.014941		0		0		0		0		0		0		0		0		0		0		0		0		0		0		0		0		0		0		0
Eikenella exigua	Eikenella	1		0		0		0		0		0		0		0		0		0		0		0		0		0		0		0		0		0		0		0		0		0		0		0
Enterobacteriaceae bacterium A-F18		1		0		0		0		0		0	423.271	0.0918999		0		0		0		0		0		0		0		0		0		0		0		0		0		0		0		0		0
Erwinia tracheiphila	Erwinia	1		0		0		0		0		0		0		0		0		0		0		0		0		0		0		0		0		0		0		0		0		0		0		0
Fabibacter pacificus	Fabibacter	1		0		0		0		0		0		0		0		0		0		0	10.6989	0.00904432		0		0		0		0		0		0		0		0		0		0		0		0
Finegoldia magna	Finegoldia	1		0		0		0		0		0		0		0		0		0		0		0		0		0		0		0		0		0		0		0		0		0		0		0
Flavisolibacter ginsenosidimutans	Flavisolibacter	1	51.4018	0.0125775		0		0		0		0		0		0		0		0		0		0		0		0		0		0		0		0		0		0		0		0		0		0
Flavivirga eckloniae	Flavivirga	1		0		0		0		0		0		0		0		0		0		0		0		0		0		0		0		0		0		0		0		0		0		0		0
Flavobacteriaceae bacterium UJ101		1		0		0		0	36.0869	0.0085377		0		0		0		0		0		0		0		0		0		0		0		0		0		0		0		0		0		0		0
Flavobacterium sangjuense	Flavobacterium	1		0		0		0		0		0		0		0		0		0		0		0		0		0		0		0		0		0		0		0		0		0		0		0
Fretibacterium fastidiosum	Fretibacterium	1		0		0		0		0		0		0		0	27.3843	0.0816727		0		0		0		0		0		0		0		0		0		0		0		0		0		0		0
furfural-degrading bacterium C6		1		0		0		0	148.859	0.035218		0		0		0		0		0		0		0		0		0		0		0		0		0		0		0		0		0		0		0
Gillisia sp. Hel1_33_143	Gillisia	1		0		0		0	153.369	0.0362852		0		0		0		0		0		0		0		0		0		0		0		0		0		0		0		0		0		0		0
Glaesserella sp. 15-184	Glaesserella	1		0	33.6552	0.00478782		0		0		0		0		0		0		0		0		0		0		0		0		0		0		0		0		0		0		0		0		0
Inhella inkyongensis	Inhella	1		0		0		0		0		0		0		0		0		0		0		0		0		0		0		0		0		0		0		0		0		0		0		0
Janthinobacterium sp. 1_2014MBL_MicDiv	Janthinobacterium	1	11.2971	0.00276429		0		0		0		0		0		0		0		0		0		0		0		0		0		0		0		0		0		0		0		0		0		0
Klebsiella grimontii	Klebsiella	1		0		0		0	85.7064	0.020277		0		0		0		0		0		0		0		0		0		0		0		0		0		0		0		0		0		0		0
Klebsiella phage KL	Webervirus	1		0		0		0	572.88	0.135536		0		0		0		0		0		0		0		0		0		0		0		0		0		0		0		0		0		0		0
Kosakonia oryzae	Kosakonia	1		0		0		0		0		0	12.6981	0.002757		0		0		0		0		0		0		0		0		0		0		0		0		0		0		0		0		0
Kosakonia radicincitans	Kosakonia	1		0		0		0		0		0	31.7453	0.0068925		0		0		0		0		0		0		0		0		0		0		0		0		0		0		0		0		0
Lacimicrobium alkaliphilum	Lacimicrobium	1		0		0		0		0		0		0		0		0		0		0		0		0		0		0		0		0		0		0		0		0		0		0		0
Lacrimispora celerecrescens	Lachnoclostridium	1		0		0		0		0		0		0		0		0		0		0		0		0		0		0		0		0		0		0		0		0		0		0		0
Lacrimispora indolis	Lachnoclostridium	1		0		0		0		0		0		0		0		0		0		0		0		0		0		0		0		0		0		0		0		0		0		0		0
Lactobacillus acidophilus	Lactobacillus	1		0		0		0		0		0		0		0		0		0		0		0		0		0		0		0		0		0		0		0		0		0		0		0
Lactobacillus amylovorus	Lactobacillus	1		0		0		0		0		0		0		0		0		0		0		0		0		0		0		0		0		0		0		0		0		0		0		0
Lactobacillus crispatus	Lactobacillus	1		0		0		0		0		0		0		0		0		0		0		0		0		0		0		0		0		0		0		0		0		0		0		0
Lactobacillus johnsonii	Lactobacillus	1		0		0		0		0		0		0		0		0		0		0	19.2579	0.0162798		0		0		0		0		0		0		0		0		0		0		0		0
Lactobacillus reuteri	Lactobacillus	1		0		0		0		0		0		0		0		0		0		0		0		0		0		0		0		0		0		0		0		0		0		0		0
Lactobacillus salivarius	Lactobacillus	1		0		0		0		0		0		0		0		0		0		0		0		0		0		0		0		0		0		0		0		0		0		0		0
Leclercia sp. LSNIH3	Leclercia	1		0		0		0		0		0	14.8145	0.0032165		0		0		0		0		0		0		0		0		0		0		0		0		0		0		0		0		0
Legionella oakridgensis	Legionella	1		0		0		0		0		0		0		0		0		0		0		0		0		0		0		0		0		0		0		0		0		0		0		0
Leptolyngbya boryana	Leptolyngbya	1		0		0		0		0		0		0		0		0		0		0		0		0		0		0		0		0		0		0		0		0		0		0		0
Leptolyngbya sp. PKUAC-GDTS1-24	Leptolyngbya	1		0		0		0		0		0		0		0		0		0		0		0		0		0		0		0		0		0		0		0		0		0		0		0
Lysinibacillus fusiformis	Lysinibacillus	1		0		0		0		0		0		0		0		0		0		0		0		0		0		0		0		0		0		0		0		0		0		0		0
Lysobacter sp. HDW10	Lysobacter	1		0	665.71	0.0947046		0		0		0		0		0		0		0		0		0		0		0		0		0		0		0		0		0		0		0		0		0
Marinirhabdus gelatinilytica	Marinirhabdus	1		0		0		0		0		0		0		0		0		0		0		0		0		0		0		0		0		0		0		0		0		0		0		0
Metakosakonia sp. MRY16-398	Metakosakonia	1		0		0		0		0		0	3221.09	0.699359		0		0		0		0		0		0		0		0		0		0		0		0		0		0		0		0		0
Methylomonas sp. DH-1	Methylomonas	1		0		0		0		0		0		0		0		0		0		0		0		0		0		0		0		0		0		0		0		0		0		0		0
Methylorubrum populi	Methylorubrum	1		0		0		0		0		0		0		0		0		0		0		0		0		0		0		0		0		0		0		0		0		0		0		0
Micrococcus sp. ALBL_223	Micrococcus	1		0		0		0		0		0		0		0		0		0		0		0		0		0		0		0		0		0		0		0		0		0		0		0
Micropruina glycogenica	Micropruina	1	19.2051	0.00469929		0		0		0		0		0		0		0		0		0		0		0		0		0		0		0		0		0		0		0		0		0		0
Moraxella cuniculi	Moraxella	1	215.21	0.0526597		0		0		0		0		0		0		0		0		0		0		0		0		0		0		0		0		0		0		0		0		0		0
Moraxella nonliquefaciens	Moraxella	1		0		0		0		0		0		0		0		0		0		0		0		0		0		0		0		0		0		0		0		0		0		0		0
Moraxella phage Mcat15		1		0		0		0		0		0		0		0		0		0		0		0		0		0		0		0		0		0		0		0		0		0		0		0
Muricauda ruestringensis	Muricauda	1		0		0		0	85.7064	0.020277		0		0		0		0		0		0		0		0		0		0		0		0		0		0		0		0		0		0		0
Mycolicibacillus koreensis	Mycolicibacillus	1		0		0		0		0		0		0		0		0		0		0		0		0		0		0		0		0		0		0		0		0		0		0		0
Neisseria animalis	Neisseria	1	52.5315	0.012854		0		0		0		0		0		0		0		0		0		0		0		0		0		0		0		0		0		0		0		0		0		0
Neorhizobium sp. NCHU2750	Neorhizobium	1		0		0		0		0	18.511	0.00226487		0		0		0		0		0		0		0		0		0		0		0		0		0		0		0		0		0		0
Niabella soli	Niabella	1		0		0		0		0	59.0038	0.00721927		0		0		0		0		0		0		0		0		0		0		0		0		0		0		0		0		0		0
Nitrosococcus oceani	Nitrosococcus	1		0		0		0		0		0		0		0		0		0		0		0		0		0		0		0		0		0		0		0		0		0		0		0
Nostoc sp. NIES-4103	Nostoc	1		0		0		0		0		0		0		0		0		0		0		0		0		0		0		0		0		0		0		0		0		0		0		0
Oceanobacillus iheyensis	Oceanobacillus	1		0		0		0		0		0		0		0		0		0		0		0		0		0		0		0		0		0		0		0		0		0		0		0
Ochrobactrum pseudogrignonense	Ochrobactrum	1		0		0		0		0		0		0		0		0		0		0		0		0		0		0		0		0		0		0		0		0		0		0		0
Ochrobactrum quorumnocens	Ochrobactrum	1		0		0		0		0		0		0		0		0		0		0		0		0		0		0		0		0		0		0		0		0		0		0		0
Oculatella kazantipica	Oculatella	1		0		0		0		0		0		0		0		0		0		0		0		0		0		0		0		0		0		0		0		0		0		0		0
Orbus sp. IPMB12	Orbus	1		0		0		0		0		0		0		0		0		0		0		0		0		0		0		0		0		0		0		0		0		0		0		0
Ornithinimicrobium sp. AMA3305	Ornithinimicrobium	1	147.427	0.036074		0		0		0		0		0		0		0		0		0		0		0		0		0		0		0		0		0		0		0		0		0		0
Oscillatoria acuminata	Oscillatoria	1		0		0		0		0		0		0		0		0		0		0		0		0		0		0		0		0		0		0		0		0		0		0		0
Paenibacillus jilunlii	Paenibacillus	1		0		0		0		0		0		0		0		0		0		0		0		0		0		0		0		0		0		0		0		0		0		0		0
Paenibacillus riograndensis	Paenibacillus	1		0		0		0		0		0		0		0		0		0		0		0		0		0		0		0		0		0		0		0		0		0		0		0
Paenibacillus sp. 37	Paenibacillus	1		0		0		0		0		0		0		0		0		0		0		0		0		0		0		0		0		0		0		0		0		0		0		0
Paenibacillus sp. FSL R5-0912	Paenibacillus	1		0		0		0		0		0		0		0		0		0		0		0		0		0		0		0		0		0		0		0		0		0		0		0
Paenibacillus sp. FSL R7-0273	Paenibacillus	1		0		0		0		0		0		0		0		0		0		0		0		0		0		0		0		0		0		0		0		0		0		0		0
Paenibacillus sp. FSL R7-0331	Paenibacillus	1		0		0		0		0		0		0		0		0		0		0		0		0		0		0		0		0		0		0		0		0		0		0		0
Paenibacillus xylanexedens	Paenibacillus	1		0		0		0		0		0		0		0		0		0		0		0		0		0		0		0		0		0		0		0		0		0		0		0
Paenisporosarcina indica	Paenisporosarcina	1		0		0		0		0		0		0		0		0		0		0		0		0		0		0		0		0		0		0		0		0		0		0		0
Pangolin coronavirus	Betacoronavirus	1		0		0		0		0		0		0		0		0		0		0		0		0		0		0		0		0		0		0		0		0		0		0		0
Pantoea dispersa	Pantoea	1		0		0		0		0		0	12.6981	0.002757		0		0		0		0		0		0		0		0		0		0		0		0		0		0		0		0		0
Pantoea vagans	Pantoea	1		0		0		0		0		0	10.5818	0.0022975		0		0		0		0		0		0		0		0		0		0		0		0		0		0		0		0		0
Paracoccus contaminans	Paracoccus	1		0		0		0		0		0		0		0		0		0		0		0		0		0		0		0		0		0		0		0		0		0		0		0
Paracoccus jeotgali	Paracoccus	1		0		0		0		0		0		0		0		0		0		0		0		0		0		0		0		0		0		0		0		0		0		0		0
Paracoccus sp. Arc7-R13	Paracoccus	1	10.7322	0.00262608		0		0		0		0		0		0		0		0		0		0		0		0		0		0		0		0		0		0		0		0		0		0
Paracoccus sp. BM15	Paracoccus	1		0		0		0		0		0		0		0		0		0		0		0		0		0		0		0		0		0		0		0		0		0		0		0
Paracoccus yeei	Paracoccus	1		0		0		0		0		0		0		0		0		0		0		0		0		0		0		0		0		0		0		0		0		0		0		0
Pasteurella dagmatis	Pasteurella	1		0		0		0		0		0		0		0		0		0		0		0		0		0		0		0		0		0		0		0		0		0		0		0
Pectobacterium versatile	Pectobacterium	1		0		0		0	225.543	0.0533607		0		0		0		0		0		0		0		0		0		0		0		0		0		0		0		0		0		0		0
Pedobacter chitinilyticus	Pedobacter	1		0		0		0		0		0	16932.9	3.67646		0		0		0		0		0		0		0		0		0		0		0		0		0		0		0		0		0
Pelosinus fermentans	Pelosinus	1		0		0		0		0		0		0		0		0		0		0		0		0		0		0		0		0		0		0		0		0		0		0		0	13.2242
Permianibacter aggregans	Permianibacter	1		0		0		0		0		0		0		0		0		0		0		0		0		0		0		0		0		0		0		0		0		0		0		0
Phyllobacterium sp. T1293	Phyllobacterium	1		0		0		0		0		0		0		0		0		0		0		0		0		0		0		0		0		0		0		0		0		0		0		0
Planococcus sp. MB-3u-03	Planococcus	1		0		0		0	90.2173	0.0213443		0		0		0		0		0		0		0		0		0		0		0		0		0		0		0		0		0		0		0
Polaribacter sp. Hel1_33_78	Polaribacter	1		0		0		0	103.75	0.0245459		0		0		0		0		0		0		0		0		0		0		0		0		0		0		0		0		0		0		0
Polaribacter sp. KT 15	Polaribacter	1		0		0		0		0		0		0		0		0		0		0		0		0		0		0		0		0		0		0		0		0		0		0		0
Pontibacter sp. BT326	Pontibacter	1	201.088	0.0492044		0		0		0		0		0		0		0		0		0		0		0		0		0		0		0		0		0		0		0		0		0		0
Prevotella aurantiaca	Prevotella	1		0		0		0		0		0		0		0		0		0	22.1368	0.0295926		0		0		0		0		0		0		0		0		0		0		0		0		0
Prevotella sp. oral clone ID019	Prevotella	1		0		0		0		0		0		0		0		0		0		0		0		0		0		0		0		0		0		0		0		0		0		0		0
Prevotella sp. oral taxon 308	Alloprevotella	1		0		0		0		0		0		0		0		0		0		0		0	60.9219	0.0417885		0		0		0		0		0		0		0		0		0		0		0
Prolixibacteraceae bacterium MeG22		1	242.888	0.0594322		0		0		0		0		0		0		0		0		0		0		0		0		0		0		0		0		0		0		0		0		0		0
Proteiniphilum saccharofermentans	Proteiniphilum	1	188.097	0.0460254		0		0		0		0		0		0		0		0		0		0		0		0		0		0		0		0		0		0		0		0		0		0
Pseudoalteromonas nigrifaciens	Pseudoalteromonas	1		0		0		0		0		0		0		0		0		0		0		0		0		0		0		0		0		0		0		0		0		0		0		0
Pseudoalteromonas sp. A25	Pseudoalteromonas	1		0		0		0		0		0		0		0		0		0		0		0		0		0		0		0		0		0		0		0		0		0		0		0
Pseudoalteromonas sp. NC201	Pseudoalteromonas	1		0		0		0		0		0		0		0		0		0		0		0		0		0		0		0		0		0		0		0		0		0		0		0
Pseudoalteromonas sp. THAF3	Pseudoalteromonas	1		0		0		0		0		0		0		0		0		0		0		0		0		0		0		0		0		0		0		0		0		0		0		0
Pseudomonas cichorii	Pseudomonas	1		0		0		0		0		0		0		0		0		0		0		0		0		0		0		0		0		0		0		0		0		0		0		0
Pseudomonas corrugata	Pseudomonas	1		0		0		0		0		0		0		0		0		0		0		0		0		0		0		0		0		0		0		0		0		0		0		0
Pseudomonas luteola	Pseudomonas	1		0		0		0		0		0		0		0		0		0		0		0		0		0		0		0		0		0		0		0		0		0		0		0
Pseudomonas pohangensis	Pseudomonas	1		0		0		0		0		0		0		0		0		0		0		0		0		0		0		0		0		0		0		0		0		0		0		0
Pseudomonas protegens	Pseudomonas	1		0		0		0		0		0		0		0		0	11.557	0.143722		0		0		0		0		0		0		0		0		0		0		0		0		0		0
Pseudomonas salegens	Pseudomonas	1		0		0		0		0		0		0		0		0		0		0		0		0		0		0		0		0		0		0		0		0		0		0		0
Pseudomonas sp. 02C 26	Pseudomonas	1		0		0		0		0		0		0		0		0		0		0		0		0		0		0		0		0		0		0		0		0		0		0		0
Pseudomonas sp. KU43P	Pseudomonas	1		0		0		0		0		0		0		0		0		0		0		0		0		0		0		0		0		0		0		0		0		0		0		0
Pseudomonas sp. QZS01	Pseudomonas	1		0		0		0		0		0		0		0		0		0		0		0		0		0		0		0		0		0		0		0		0		0		0		0
Pseudomonas sp. S150	Pseudomonas	1		0		0		0		0	164.285	0.0201007		0		0		0		0		0		0		0		0		0		0		0		0		0		0		0		0		0		0
Pseudomonas sp. S174S	Pseudomonas	1		0		0		0		0		0		0		0		0		0		0		0		0		0		0		0		0		0		0		0		0		0		0		0
Pseudomonas sp. S-6-2	Pseudomonas	1		0		0		0		0		0		0		0		0		0		0		0		0		0		0		0		0		0		0		0		0		0		0		0
Pseudomonas xinjiangensis	Pseudomonas	1		0		0		0		0		0		0		0		0		0		0		0		0		0		0		0		0		0		0		0		0		0		0		0
Pseudopropionibacterium propionicum	Pseudopropionibacterium	1	10.7322	0.00262608		0		0		0		0		0		0		0		0		0		0		0		0		0		0		0		0		0		0		0		0		0		0
Pseudoxanthomonas suwonensis	Pseudoxanthomonas	1	54.7909	0.0134068		0		0		0		0		0		0		0		0		0		0		0		0		0		0		0		0		0		0		0		0		0		0
Psychrobacillus sp. AK 1817	Psychrobacillus	1		0		0		0		0		0		0		0		0		0		0		0		0		0		0		0		0		0		0		0		0		0		0		0
Psychrobacter cryohalolentis	Psychrobacter	1	17.5105	0.00428465		0		0		0		0		0		0		0		0		0		0		0		0		0		0		0		0		0		0		0		0		0		0
Psychrobacter sp. AntiMn-1	Psychrobacter	1	19.2051	0.00469929		0		0		0		0		0		0		0		0		0		0		0		0		0		0		0		0		0		0		0		0		0		0
Psychrobacter sp. YP14	Psychrobacter	1	22.5942	0.00552858		0		0		0		0		0		0		0		0		0		0		0		0		0		0		0		0		0		0		0		0		0		0
Psychrobacter urativorans	Psychrobacter	1	35.5859	0.00870751		0		0		0		0		0		0		0		0		0		0		0		0		0		0		0		0		0		0		0		0		0		0
Rahnella aquatilis	Rahnella	1		0		0		0		0		0		0		0		0		0		0		0		0		0		0		0		0		0		0		0		0		0		0		0
Rhizobium leguminosarum	Rhizobium	1		0		0		0		0		0	148.145	0.032165		0		0		0		0		0		0		0		0		0		0		0		0		0		0		0		0		0
Rhodobacter sphaeroides	Rhodobacter	1	59.3098	0.0145125		0		0		0		0		0		0		0		0		0		0		0		0		0		0		0		0		0		0		0		0		0		0
Rhodopseudomonas palustris	Rhodopseudomonas	1	10.7322	0.00262608		0		0		0		0		0		0		0		0		0		0		0		0		0		0		0		0		0		0		0		0		0		0
Riemerella columbipharyngis	Riemerella	1		0		0		0		0		0		0		0		0		0		0		0		0		0		0		0		0		0		0		0		0		0		0		0
Robiginitalea biformata	Robiginitalea	1	395.398	0.0967502		0		0		0		0		0		0		0		0		0		0		0		0		0		0		0		0		0		0		0		0		0		0
Salegentibacter sp. T436	Salegentibacter	1		0		0		0		0		0		0		0		0		0		0		0		0		0		0		0		0		0		0		0		0		0		0		0
Scytonema sp. HK-05	Scytonema	1		0		0		0		0		0		0		0		0		0		0		0		0		0		0		0		0		0		0		0		0		0		0		0
Scytonema sp. NIES-4073	Scytonema	1		0		0		0		0		0		0		0		0		0		0		0		0		0		0		0		0		0		0		0		0		0		0		0
Sebaldella termitidis	Sebaldella	1		0		0		0		0		0		0		0		0		0		0		0		0		0		0		0		0		0		0		0		0		0		0		0
Selenomonas dianae	Selenomonas	1		0		0	10.5633	0.00297078		0		0		0		0		0		0		0		0		0		0		0		0		0		0		0		0		0		0		0		0
Seonamhaeicola sp. S2-3	Seonamhaeicola	1		0		0		0		0		0		0		0		0		0		0		0		0		0		0		0		0		0		0		0		0		0		0		0
Shewanella sediminis	Shewanella	1		0		0		0		0		0		0		0		0		0		0		0		0		0		0		0		0		0		0		0		0		0		0		0
Shewanella sp. Arc9-LZ	Shewanella	1		0		0		0		0		0		0		0		0		0		0		0		0		0		0		0		0		0		0		0		0		0		0		0
Shigella flexneri	Shigella	1		0		0		0		0		0	27.5126	0.0059735		0		0		0		0		0		0		0		0		0		0		0		0		0		0		0		0		0
Shinella sp. HZN7	Shinella	1		0		0		0		0		0	289.94	0.0629515		0		0		0		0		0		0		0		0		0		0		0		0		0		0		0		0		0
Shinella zoogloeoides	Shinella	1		0		0		0		0		0	25.3962	0.005514		0		0		0		0		0		0		0		0		0		0		0		0		0		0		0		0		0
Siphovirus contig89		1		0		0		0		0		0		0		0		0		0		0		0		0		0		0		0	13.2412	0.16433		0		0		0		0		0		0		0
Solobacterium moorei	Solobacterium	1		0		0		0		0		0		0		0		0		0		0		0		0		0		0		0		0		0		0		0		0		0		0		0
Sphingobacterium cavernae	Sphingobacterium	1		0		0		0		0		0		0		0		0		0		0		0		0		0		0		0		0		0		0		0		0		0		0		0
Sphingobacterium sp. H07	Sphingobacterium	1		0		0		0		0		0	677.233	0.14704		0		0		0		0		0		0		0		0		0		0		0		0		0		0		0		0		0
Sphingobium sp. PAMC28499	Sphingobium	1		0		0		0		0	233.701	0.028594		0		0		0		0		0		0		0		0		0		0		0		0		0		0		0		0		0		0
Sphingomonas leidyi	Sphingomonas	1		0		0		0		0		0		0		0		0		0		0		0		0		0		0		0		0		0		0		0		0		0		0		0
Sphingomonas sp. FARSPH	Sphingomonas	1		0		0		0		0		0		0		0		0		0		0		0		0		0		0		0		0		0		0		0		0		0		0		0
Spiroplasma endosymbiont of Glossina tachinoides	Spiroplasma	1		0		0	874.644	0.245981		0		0		0		0		0		0		0		0		0		0		0		0		0		0		0		0		0		0		0		0
Staphylococcus auricularis	Staphylococcus	1		0	29.3208	0.00417121		0		0		0		0		0		0		0		0		0		0		0		0		0		0		0		0		0		0		0		0		0
Staphylococcus caprae	Staphylococcus	1		0		0		0		0		0		0		0		0		0		0		0		0		0		0		0		0		0		0		0		0		0		0		0
Staphylococcus lugdunensis	Staphylococcus	1		0		0		0		0		0		0		0		0		0		0		0		0		0		0		0		0		0		0		0		0		0		0		0
Staphylococcus sciuri	Staphylococcus	1		0		0		0		0		0		0		0		0		0		0		0		0		0		0		0		0		0		0		0	11.8115	0.00287441		0		0		0
Staphylococcus sp. M0911	Staphylococcus	1		0		0		0		0		0		0		0		0		0		0		0		0		0		0		0		0		0		0		0		0		0		0		0
Staphylococcus virus SEP9	Sextaecvirus	1		0		0		0		0		0		0		0		0		0		0		0		0		0		0		0		0		0		0		0		0		0		0		0
Staphylococcus virus Sextaec	Sextaecvirus	1		0		0		0		0		0		0		0		0		0		0		0		0		0		0		0		0		0		0		0		0		0		0		0
Staphylococcus warneri	Staphylococcus	1		0		0		0		0		0		0		0		0		0		0		0		0		0		0		0		0		0		0		0		0		0		0		0
Stenotrophomonas rhizophila	Stenotrophomonas	1		0		0		0		0		0		0	10.103	0.011144		0		0		0		0		0		0		0		0		0		0		0		0		0		0		0		0
Streptococcus periodonticum	Streptococcus	1		0		0		0		0		0		0		0		0		0		0		0		0		0		0		0		0	21.6878	0.258207		0		0		0		0		0		0
Streptococcus satellite phage Javan434		1		0		0		0		0		0		0	89.6092	0.098842		0		0		0		0		0		0		0		0		0		0		0		0		0		0		0		0
Streptococcus sp. oral taxon 057	Streptococcus	1		0		0		0		0		0		0		0		0		0		0		0		0		0		0		0		0		0		0	65.7984	0.0858289		0		0		0		0
Swingsia samuiensis	Swingsia	1		0		0		0		0		0		0		0		0		0		0		0		0		0		0		0		0		0		0		0		0		0		0		0
Tessaracoccus flavescens	Tessaracoccus	1		0		0		0		0		0		0		0		0		0		0		0		0		0		0		0		0		0		0		0		0		0		0		0
Treponema calligyrum	Treponema	1		0		0	188.872	0.0531175		0		0		0		0		0		0		0		0		0		0		0		0		0		0		0		0		0		0		0		0
Treponema medium	Treponema	1		0		0		0		0		0		0		0		0		0		0		0		0		0		0		0		0		0		0	83.4699	0.10888		0		0		0		0
Treponema succinifaciens	Treponema	1		0		0		0		0		0		0		0		0		0		0		0		0		0		0		0		0		0		0		0		0		0		0		0
uncultured Bacilli bacterium		1		0	15.8077	0.00224883		0		0		0		0		0		0		0		0		0		0		0		0		0		0		0		0		0		0		0		0		0
uncultured Bacillus sp.	Bacillus	1		0		0		0		0		0		0		0		0		0		0		0		0		0		0		0		0		0		0		0		0		0		0		0
uncultured bacterium ARCTIC47_D_06		1		0		0	18.1689	0.00510974		0		0		0		0		0		0		0		0		0		0		0		0		0		0		0		0		0		0		0		0
uncultured bacterium BD_contig03773		1		0		0		0		0		0		0		0		0		0		0		0		0		0		0		0		0		0		0		0		0		0		0	66.8949	0.0712406
uncultured bacterium Contig11		1		0	32.6353	0.00464274		0		0		0		0		0		0		0		0		0		0		0		0		0		0		0		0		0		0		0		0		0
uncultured cyanobacterium		1		0		0		0		0		0		0		0		0		0		0		0		0		0		0		0		0		0		0		0		0		0		0		0
uncultured Enterobacter sp.	Enterobacter	1		0		0		0		0		0	173.541	0.037679		0		0		0		0		0		0		0		0		0		0		0		0		0		0		0		0		0
uncultured Flavobacteriia bacterium		1		0		0		0		0		0		0		0		0		0		0		0		0		0		0		0		0		0		0		0		0		0		0	28.2142	0.0300471
uncultured Lachnospiraceae bacterium		1		0		0	11.8309	0.00332727		0		0		0		0		0		0		0		0		0		0		0		0		0		0		0		0		0		0		0		0
uncultured Neisseria sp.	Neisseria	1		0		0		0		0		0		0		0		0		0		0		0		0		0		0		0		0		0		0		0		0		0		0		0	35.2647
uncultured soil bacterium		1		0		0		0		0		0		0		0		0		0		0		0		0		0		0		0		0		0		0		0		0		0		0		0
uncultured Sphingomonas sp.	Sphingomonas	1		0		0		0		0		0		0		0		0		0		0		0		0		0		0		0		0		0		0		0		0		0		0		0
uncultured Tannerella sp.	Tannerella	1		0	169.551	0.0241205		0		0		0		0		0		0		0		0		0		0		0		0		0		0		0		0		0		0		0		0		0
Vibrio sp. HBUAS61001	Vibrio	1		0		0		0		0		0		0		0		0		0		0		0		0		0		0		0		0		0		0		0		0		0		0		0
Virgibacillus halodenitrificans	Virgibacillus	1		0		0		0		0		0		0		0		0		0		0		0		0		0		0		0		0		0		0		0		0		0		0		0
Weissella cibaria	Weissella	1		0		0		0		0		0		0		0		0		0		0		0		0		0		0		0		0		0		0		0		0		0		0		0
Xanthobacter autotrophicus	Xanthobacter	1		0		0		0		0		0		0		0		0		0		0		0		0		0		0		0		0		0		0		0		0		0		0		0
Yersinia pseudotuberculosis	Yersinia	1		0		0		0		0	27.7665	0.0033973		0		0		0		0		0		0		0		0		0		0		0		0		0		0		0		0		0		0
Yersinia ruckeri	Yersinia	1		0		0		0		0		0		0		0		0		0		0		0		0		0		0		0		0		0		0		0		0		0		0		0
			319	937	233	937	213	937	227	937	200	937	197	937	182	937	159	937	98	937	115	937	118	937	119	937	86	937	57	937	56	937	82	937	66	937	65	937	112	937	107	937	97	937	172	937	141	937	127
			408680	100	702932	100	355575	100	422677	100	817310	100	460578	100	90659	100	33529.4	100	8041.22	100	74805.2	100	118294	100	145786	100	318668	100	16997.9	100	9440.73	100	8057.69	100	8399.4	100	10973.7	100	76662.3	100	410919	100	17458.9	100	128151	100	93899.9	100	80099.3
[truncated: 109 more columns]

## Sheet: Summarize
Samples (Mild, Asymptomatic, and Reinfection)						Negative samples n=12						Severe samples n=10
Samples	Taxa/Sample		Taxon (n=937)	FQ		Samples	Taxa/sample		Taxon (n=218)	FQ		Samples	Taxa/sample		Taxon (n=92)	FQ
BCSIR-7a	319		uncultured bacterium	72	Recovered	BCSIR-410	148		[Haemophilus] ducreyi	5		BCSIR-65	44		[Brevibacterium] frigoritolerans	1
BCSIR-66	233		SARS-CoV-2	69	Recovered	BCSIR-406	117		Acidovorax carolinensis	4		BCSIR-415	19		Acidovorax sp. ALBL_202	1
BCSIR-12	213		Pseudomonas putida	55		BCSIR-400	123		Acidovorax sp. KKS102	1		BCSIR-412	15		Acinetobacter baumannii	8
BCSIR-393	227		Escherichia coli	47	Recovered	BCSIR-407	48		Acinetobacter baumannii	7		BCSIR-411	7		Aegilops tauschii	1
BCSIR-398	200		Lacrimispora sphenoides	40	Recovered	BCSIR-404	51		Acinetobacter guillouiae	4		BCSIR-376A	10		Agrobacterium tumefaciens	4
BCSIR-392	197		Staphylococcus epidermidis	40		BCSIR-402	24		Acinetobacter gyllenbergii	2		BCSIR-418	16		Anaerocolumna sp. CBA3638	1
BCSIR-6a	182		Streptococcus pneumoniae	35		BCSIR-403	14		Acinetobacter haemolyticus	6		BCSIR-414	6		Aspergillus nidulans	1
BCSIR-8a	159		Delftia acidovorans	29		BCSIR-399	7		Acinetobacter indicus	11		BCSIR-413	3		Bacillus pseudofirmus	1
BCSIR-2a	98		Prevotella jejuni	29		BCSIR-401	21		Acinetobacter johnsonii	5		BCSIR-419	5		Bacillus simplex	1
BCSIR-80	115		Anaerocolumna sp. CBA3638	28	Recovered	BCSIR-405	48		Acinetobacter junii	9		BCSIR-416	21		Beta vulgaris	1
BCSIR-82	118		Corynebacterium segmentosum	28	Recovered	BCSIR-409	85		Acinetobacter lwoffii	6					Brassica rapa	1
BCSIR-83	119		Prevotella melaninogenica	28	Recovered	BCSIR-408	102		Acinetobacter nosocomialis	2					Brevundimonas sp. GW460-12-10-14-LB2	1
BCSIR-78	86		Stenotrophomonas maltophilia	28					Acinetobacter pittii	3					Candida albicans	2
BCSIR-3b	57		Streptococcus mitis	28					Acinetobacter radioresistens	3					Capnocytophaga sputigena	1
BCSIR-81	56		Acinetobacter guillouiae	27					Acinetobacter schindleri	6					Chlamydomonas agloeformis	1
BCSIR-1	82		Haemophilus parainfluenzae	27					Acinetobacter soli	2					Comamonas aquatica	1
BCSIR-2b	66		Prevotella intermedia	27					Acinetobacter sp. ACNIH1	5					Corynebacterium diphtheriae	1
BCSIR-5a	65		Veillonella dispar	27					Acinetobacter sp. ACNIH2	4					Corynebacterium glaucum	1
BCSIR-72	112		Veillonella parvula	27					Acinetobacter sp. LoGeW2-3	1					Corynebacterium ureicelerivorans	1
BCSIR-391	107		Acinetobacter johnsonii	26					Acinetobacter sp. SWBY1	5					Delftia sp. Cs1-4	1
BCSIR-390	97		Streptococcus oralis	26					Acinetobacter sp. WCHA45	2					Elizabethkingia sp. JS20170427COW	1
BCSIR-67	172		Streptococcus salivarius	25					Acinetobacter tandoii	1					Enterococcus faecalis	1
BCSIR-85	141		Veillonella atypica	25					Acinetobacter towneri	6					Enterococcus faecium	3
BCSIR-424	127		Campylobacter concisus	24					Acinetobacter ursingii	2					Finegoldia magna	1
BCSIR-7c	168		Fusobacterium pseudoperiodonticum	24					Aeromonas caviae	2					Fusobacterium pseudoperiodonticum	1
BCSIR-3a	189		Lactobacillus fermentum	24					Aeromonas veronii	1					Fusobacterium varium	1
BCSIR-397	109		Moraxella osloensis	24					Agrobacterium fabrum	7					Gemella haemolysans	1
BCSIR-394	61		Staphylococcus aureus	24					Agrobacterium tumefaciens	6					Haemophilus parainfluenzae	1
BCSIR-396	64		Neisseria meningitidis	23					Agromyces flavus	1					Janthinobacterium sp. SNU WT3	1
BCSIR-69	54		Porphyromonas gingivalis	23					Arenimonas daejeonensis	1					Klebsiella michiganensis	1
BCSIR-70	47		Prevotella oris	23					Arthrobacter sp. YC-RL1	1					Lacrimispora sphenoides	2
BCSIR-61	34		Prevotella scopos	23					Bacillus cereus	2					Lactobacillus crispatus	2
BCSIR-52	39		Prevotella sp. oral taxon 299	23					Bacillus megaterium	2					Lactobacillus curvatus	1
BCSIR-56	26		Streptococcus parasanguinis	23					Bacillus sp. Y1	1					Lactobacillus delbrueckii	1
BCSIR-87	32		Fusobacterium nucleatum	22					Bacteroides heparinolyticus	2					Lactobacillus fermentum	1
BCSIR-74	29		Gemella haemolysans	22					Bdellovibrio bacteriovorus	3					Lactobacillus iners	1
BCSIR-58	35		Haemophilus influenzae	22					Brevundimonas diminuta	4					Lactobacillus paracasei	1
BCSIR-76	30		Lachnoanaerobaculum umeaense	22					Brevundimonas mediterranea	2					Leclercia adecarboxylata	1
BCSIR-60	50		Neisseria subflava	22					Brevundimonas naejangsanensis	4					Leptotrichia wadei	1
BCSIR-62	53		Prevotella denticola	22					Brevundimonas sp. Bb-A	3					Leuconostoc citreum	1
BCSIR-51	34		Prevotella enoeca	22					Brevundimonas sp. DS20	8					Leuconostoc garlicum	1
BCSIR-68	32		Streptococcus australis	22					Brevundimonas sp. GW460-12-10-14-LB2	2					Leuconostoc lactis	2
BCSIR-71	23		Streptococcus sp. oral taxon 431	22					Brevundimonas subvibrioides	6					Leuconostoc pseudomesenteroides	1
BCSIR-57	14		Bacillus pseudofirmus	21					Caulobacter vibrioides	4					Lysinibacillus sp. B2A1	1
BCSIR-53	12		Klebsiella oxytoca	21					Cellulosimicrobium cellulans	1					Lysinibacillus sphaericus	1
BCSIR-59	7		Lactobacillus delbrueckii	21					Chroococcidiopsis thermalis	2					Lysobacter maris	1
BCSIR-55	14		Leptotrichia wadei	21					Chryseobacterium arthrosphaerae	2					Massilia putida	1
BCSIR-15	13		Lysinibacillus sphaericus	21					Chryseobacterium haifense	4					Massilia sp. WG5	1
BCSIR-9	11		Neisseria flavescens	21					Chryseobacterium indologenes	9					Methylibium petroleiphilum	1
BCSIR-73	8		Pseudomonas aeruginosa	21					Chryseobacterium nakagawai	1					Methylotenera mobilis	1
BCSIR-64	5		Streptococcus gwangjuense	21					Chryseobacterium piperi	1					Monascus floridanus	1
BCSIR-6c	4		Streptococcus sanguinis	21					Chryseobacterium shandongense	3					Moraxella bovis	1
BCSIR-2c	3		[Eubacterium] sulci	20					Chryseobacterium sp.	1					Moraxella catarrhalis	2
BCSIR-37a	2		Campylobacter showae	20					Chryseobacterium taklimakanense	7					Neisseria chenwenguii	1
BCSIR-37b	2		Clostridium perfringens	20					Cloacibacterium normanense	9					Neisseria subflava	1
BCSIR-5b	4		Gemella sanguinis	20					Comamonas testosteroni	2					Orbus sp. IPMB12	1
BCSIR-4b	4		Streptococcus sp. LPB0220	20					Corynebacterium aurimucosum	1					Oryza sativa	2
BCSIR-42	4		Tannerella sp. oral taxon HOT-286	20					Corynebacterium casei	3					Pedobacter ginsengisoli	1
BCSIR-88	5		Veillonella rodentium	20					Corynebacterium diphtheriae	1					Phyllobacterium myrsinacearum	1
BCSIR-428	7		Atopobium parvulum	19					Corynebacterium glaucum	1					Prevotella fusca	2
BCSIR-420	4		Capnocytophaga sputigena	19					Corynebacterium jeikeium	3					Prevotella intermedia	1
BCSIR-422	6		Gemella morbillorum	18					Corynebacterium matruchotii	2					Prevotella jejuni	2
BCSIR-426	6		Prevotella fusca	19					Corynebacterium minutissimum	2					Prevotella melaninogenica	1
BCSIR-421	14		Rothia mucilaginosa	19					Corynebacterium segmentosum	7					Psathyrella candolleana	1
BCSIR-50	12		Schaalia odontolytica	19					Corynebacterium simulans	4					Pseudomonas azotoformans	3
BCSIR-427	19		Selenomonas sp. oral taxon 478	19					Corynebacterium singulare	2					Pseudomonas fulva	1
BCSIR-77	28		Alloprevotella sp. E39	18					Corynebacterium striatum	3					Pseudomonas putida	3
BCSIR-75	23		Capnocytophaga leadbetteri	18					Corynebacterium ulcerans	3					Rhizobium sp. M15	1
BCSIR-84	25		Cutibacterium acnes	18					Corynebacterium ureicelerivorans	4					Rothia dentocariosa	1
BCSIR-6b	30		Haemophilus haemolyticus	18					Croceicoccus marinus	1					Saccharomyces cerevisiae	10
BCSIR-7b	28		Klebsiella pneumoniae	18					Cupriavidus metallidurans	8					SARS-CoV-2	8
BCSIR-8b	16		Streptococcus gordonii	18					Cupriavidus necator	7					Schaalia odontolytica	1
BCSIR-4a	14		Streptococcus pseudopneumoniae	18					Cupriavidus taiwanensis	5					Sinorhizobium meliloti	1
BCSIR-86	33		Streptococcus sp. 116-D4	18					Cutibacterium acnes	8					Sphingobacterium thalpophilum	1
BCSIR-423	31		Tannerella forsythia	18					Cutibacterium granulosum	2					Staphylococcus aureus	2
BCSIR-54	48		Treponema sp. OMZ 804	18					Desulfobacula toluolica	1					Staphylococcus haemolyticus	3
BCSIR-425	51		Acinetobacter junii	17					Dolosigranulum pigrum	3					Streptococcus gwangjuense	2
BCSIR-395 n=78	113		Bacteroides fragilis	17					Elizabethkingia anophelis	5					Streptococcus mitis	3
			Capnocytophaga sp. FDAARGOS_737	17					Empedobacter brevis	7					Streptococcus oralis	2
			Dolosigranulum pigrum	17					Enterobacter asburiae	1					Streptococcus pseudopneumoniae	2
			Leptotrichia sp. oral taxon 212	17					Enterobacter bugandensis	1					Streptococcus sp. 116-D4	1
			Neisseria mucosa	17					Enterobacter cloacae	3					Streptococcus sp. NPS 308	1
			Prevotella dentalis	17					Enterobacter hormaechei	8					Streptococcus sp. oral taxon 064	1
			Streptococcus sp. 1643	17					Enterobacter roggenkampii	1					Streptococcus sp. VT 162	1
			Treponema sp. OMZ 838	17					Escherichia coli	9					Triticum aestivum	5
			Capnocytophaga gingivalis	16					Exiguobacterium mexicanum	1					Triticum monococcum	1
			Ralstonia solanacearum	16					Exiguobacterium sp. AT1b	3					Triticum turgidum	1
			Rheinheimera sp. LHK132	16					Filimonas lacunae	2					uncultured Neisseria sp.	1
			Rothia dentocariosa	16					Fimbriimonas ginsengisoli	6					Variovorax sp. PBS-H4	1
			Selenomonas sp. oral taxon 136	16					Finegoldia magna	4					Veillonella atypica	1
			Streptococcus anginosus	16					Flavobacterium album	4					Veillonella dispar	2
			Acinetobacter schindleri	15					Flavobacterium anatoliense	2					Veillonella parvula	2
			Mogibacterium diversum	15					Flavobacterium anhuiense	3
			Neisseria elongata	15					Flavobacterium columnare	3
			Phyllobacterium myrsinacearum	15					Flavobacterium haoranii	7
			Streptococcus koreensis	15					Flavobacterium johnsoniae	1
			Streptococcus sp. NPS 308	15					Flavobacterium psychrophilum	6
			Lautropia mirabilis	14					Flavobacterium sangjuense	3
			Micrococcus luteus	14					Flavobacterium sp. CJ74	3
			Prevotella ruminicola	14					Fusobacterium nucleatum	2
			Pseudomonas monteilii	14					Fusobacterium pseudoperiodonticum	2
			Streptococcus sp. A12	14					Gemella sanguinis	2
			Streptococcus sp. I-G2	14					Gramella sp. MAR_2010_147	1
			Streptococcus sp. I-P16	14					Haemophilus influenzae	3
			Streptococcus sp. oral taxon 064	14					Herbaspirillum seropedicae	3
			Streptococcus sp. VT 162	14					Human coronavirus NL63	2
			Streptococcus thermophilus	14					Idiomarinaceae bacterium HL-53	4
			[Brevibacterium] frigoritolerans	13					Janibacter melonis	3
			Granulicatella adiacens	13					Klebsiella pneumoniae	5
			Haemophilus parahaemolyticus	13					Klebsiella variicola	1
			Lacrimispora saccharolytica	13					Kocuria palustris	4
			Pseudomonas stutzeri	13					Lactobacillus crispatus	1
			Selenomonas sp. oral taxon 126	13					Lactobacillus delbrueckii	2
			Streptococcus agalactiae	13					Lactobacillus fermentum	3
			Streptococcus cristatus	13					Lactococcus lactis	2
			Fusobacterium periodonticum	12					Lawsonella clevelandensis	3
			Haemophilus pittmaniae	12					Legionella fallonii	1
			Klebsiella michiganensis	12					Leuconostoc mesenteroides	2
			Leptotrichia buccalis	12					Listeria monocytogenes	1
			Megasphaera stantonii	12					Lysobacter oculi	2
			Moraxella catarrhalis	12					Macrococcus sp. IME1552	3
			Neisseria sp. oral taxon 014	12					Microarray RNA control template pNIAysic-2	1
			Pseudomonas fluorescens	12					Micrococcus luteus	8
			Selenomonas sputigena	12					Moraxella osloensis	9
			Treponema denticola	12					Myroides odoratimimus	7
			uncultured Prevotella sp.	12					Myroides phaeus	5
			Bacteroides dorei	11					Neisseria meningitidis	2
			Bacteroides ovatus	11					Nocardioides daphniae	2
			Candidatus Saccharibacteria oral taxon TM7x	11					Nocardioides dokdonensis	2
			Capnocytophaga endodontalis	11					Nocardioides seonyuensis	2
			Clostridium botulinum	11					Nocardioides sp. JQ2195	2
			Filifactor alocis	11					Nostocales cyanobacterium HT-58-2	1
			Leptotrichia trevisanii	11					Novosphingobium sp. P6W	4
			Neisseria cinerea	11					Pandoraea pnomenusa	2
			Paraprevotella xylaniphila	11					Paracoccus contaminans	4
			Parvimonas micra	11					Paracoccus pantotrophus	3
			Salmonella enterica	11					Paracoccus sp. AK26	3
			Streptococcus viridans	11					Paracoccus yeei	4
			Acinetobacter indicus	10					Pedobacter cryoconitis	2
			Aggregatibacter aphrophilus	10					Pedobacter heparinus	1
			Bacteroides vulgatus	10					Pedobacter suwonensis	3
			Enterobacter asburiae	10					Pedosphaera parvula	2
			Enterobacter kobei	10					Peptostreptococcaceae bacterium oral taxon 929	1
			Fusobacterium hwasookii	10					Plesiomonas shigelloides	2
			Haemophilus sp. oral taxon 036	10					Prevotella intermedia	1
			Leptotrichia sp. oral taxon 498	10					Prevotella jejuni	1
			Porphyromonas asaccharolytica	10					Prevotella melaninogenica	3
			Porphyromonas cangingivalis	10					Prevotella scopos	1
			Pseudomonas mendocina	10					Propionibacterium freudenreichii	1
			Selenomonas sp. oral taxon 920	10					Propioniciclava sp. HDW11	3
			uncultured Bacteroidetes bacterium	10					Pseudomonas aeruginosa	7
			Acinetobacter haemolyticus	9					Pseudomonas chlororaphis	2
			Aggregatibacter segnis	9					Pseudomonas corrugata	1
			Bacteroides thetaiotaomicron	9					Pseudomonas fluorescens	3
			Enterobacter hormaechei	9					Pseudomonas mendocina	11
			Erysipelothrix rhusiopathiae	9					Pseudomonas mosselii	2
			Lactobacillus curvatus	9					Pseudomonas oleovorans	5
			Leclercia adecarboxylata	9					Pseudomonas putida	5
			Leptotrichia goodfellowii	9					Pseudomonas sp. LPH1	3
			Leptotrichia hofstadii	9					Pseudomonas sp. S174S	2
			Leptotrichia hongkongensis	9					Pseudomonas stutzeri	7
			Neisseria lactamica	9					Ralstonia pickettii	8
			Rothia aeria	9					Ralstonia solanacearum	8
			Schaalia meyeri	9					Rheinheimera sp. D18	10
			Sphingobacterium sp. B29	9					Rheinheimera sp. F8	1
			Streptococcus sp. FDAARGOS_192	9					Rheinheimera sp. LHK132	7
			TM7 phylum sp. oral taxon 952	9					Riemerella anatipestifer	3
			Actinomyces gaoshouyii	8					Salinicoccus halodurans	1
			Actinomyces pacaensis	8					Salmonella enterica	3
			Brevundimonas naejangsanensis	8					Scytonema sp. HK-05	2
			Candidatus Saccharibacteria bacterium FS15P	8					Severe acute respiratory syndrome-related coronavirus	6
			Citrobacter freundii	8					Sphingobacterium alimentarium	3
			Clostridioides difficile	8					Sphingobacterium daejeonense	2
			Delftia sp. Cs1-4	8					Sphingobacterium hotanense	8
			Delftia tsuruhatensis	8					Sphingobacterium mizutaii	2
			Eikenella corrodens	8					Sphingobacterium sp. B29	9
			Enterobacter cloacae	8					Sphingobacterium sp. dk4302	4
			Leptotrichia shahii	8					Sphingobacterium sp. DR205	9
			Lysinibacillus sp. B2A1	8					Sphingobacterium sp. G1-14	11
			Megasphaera elsdenii	8					Sphingobacterium sp. ML3W	3
			Ochrobactrum anthropi	8					Sphingobacterium thalpophilum	6
			Paludibacter propionicigenes	8					Sphingomonas sp. IC081	4
			Parabacteroides distasonis	8					Staphylococcus arlettae	8
			Porphyromonas crevioricanis	8					Staphylococcus aureus	9
			Pseudomonas chlororaphis	8					Staphylococcus auricularis	1
			Rheinheimera sp. D18	8					Staphylococcus capitis	8
			Streptococcus equinus	8					Staphylococcus caprae	2
			Streptococcus intermedius	8					Staphylococcus cohnii	3
			Streptococcus vestibularis	8					Staphylococcus epidermidis	11
			Treponema pedis	8					Staphylococcus haemolyticus	9
			uncultured Prevotellaceae bacterium	8					Staphylococcus hominis	8
			Actinomyces israelii	7					Staphylococcus lugdunensis	2
			Aeromonas hydrophila	7					Staphylococcus pasteuri	3
			Agrobacterium tumefaciens	7					Staphylococcus saprophyticus	2
			Bacteroides zoogleoformans	7					Staphylococcus sciuri	2
			Bergeyella cardium	7					Staphylococcus warneri	5
			candidate division SR1 bacterium RAAC1_SR1_1	7					Streptococcus agalactiae	1
			Capnocytophaga sp. oral taxon 878	7					Streptococcus dysgalactiae	5
			Clostridium beijerinckii	7					Streptococcus gwangjuense	2
			Corynebacterium striatum	7					Streptococcus mitis	4
			Elizabethkingia anophelis	7					Streptococcus oralis	2
			Empedobacter brevis	7					Streptococcus pneumoniae	5
			Enterobacter ludwigii	7					Streptococcus pyogenes	1
			Exiguobacterium mexicanum	7					Streptococcus salivarius	2
			Lachnospiraceae bacterium oral taxon 500	7					Streptococcus thermophilus	3
			Megasphaera hexanoica	7					Tessaracoccus flavus	4
			Muribaculaceae bacterium DSM 108610	7					Tessaracoccus sp. T2.5-30	2
			Neisseria gonorrhoeae	7					Tetrasphaera sp. HKS02	1
			Oblitimonas alkaliphila	7					uncultured Acidobacteria bacterium	2
			Pasteurella multocida	7					uncultured actinobacterium	3
			Peptostreptococcus anaerobius	7					uncultured bacterium	12
			Prevotella sp. Sc00026	7					uncultured Chloroflexi bacterium	1
			Pseudomonas oleovorans	7					uncultured organism	5
			Pseudomonas sp. LPH1	7					uncultured Salinicola sp.	1
			Sphingobacterium sp. DR205	7					uncultured Selenomonas sp.	1
			Sphingobacterium sp. G1-14	7					Veillonella dispar	2
			Staphylococcus haemolyticus	7					Vibrio cholerae	3
			Actinomyces radicidentis	6					Xanthomonas citri	1
			Actinomyces viscosus	6
			Aggregatibacter actinomycetemcomitans	6
			Bacteroides heparinolyticus	6
			Bacteroides sp. CBA7301	6
			Bacteroides uniformis	6
			Brevundimonas diminuta	6
			Butyrivibrio hungatei	6
			Candidatus Saccharibacteria bacterium FS07P-B	6
			Capnocytophaga sp. oral taxon 864	6
			Cardiobacterium hominis	6
			Comamonas terrigena	6
			Dialister pneumosintes	6
			Enterobacter roggenkampii	6
			Flavobacterium columnare	6
			Flavobacterium psychrophilum	6
			Herbinix luporum	6
			Leptotrichia sp. oral taxon 847	6
			Massilia oculi	6
			Pseudomonas alcaliphila	6
			Pseudomonas sihuiensis	6
			Pseudomonas sp. JY-Q	6
			Pseudomonas sp. phDV1	6
			Rheinheimera sp. F8	6
			Streptococcus constellatus	6
			Streptococcus milleri	6
			TM7 phylum sp. oral taxon 957	6
			uncultured Leptotrichia sp.	6
			Vibrio anguillarum	6
			[Ruminococcus] gnavus	5
			Achromobacter xylosoxidans	5
			Acinetobacter lwoffii	5
			Acinetobacter radioresistens	5
			Aerococcus viridans	5
			Alloprevotella tannerae	5
			Alteromonas macleodii	5
			Anaerostipes hadrus	5
			Bacteroides caccae	5
			Bacteroides caecimuris	5
			Bacteroides cellulosilyticus	5
			Bacteroides helcogenes	5
			Barnesiella viscericola	5
			Bergeyella sp. AF14	5
			Brevundimonas sp. Bb-A	5
			Brevundimonas sp. DS20	5
			Candidatus Saccharibacteria bacterium FS05P-B	5
			Capnocytophaga ochracea	5
			Chryseobacterium gallinarum	5
			Chryseobacterium gleum	5
			Chryseobacterium shandongense	5
			Cutibacterium granulosum	5
			Flavobacterium haoranii	5
			Hungatella hathewayi	5
			Klebsiella aerogenes	5
			Klebsiella variicola	5
			Lachnospira eligens	5
			Moraxella bovis	5
			Moraxella bovoculi	5
			Muribaculum sp. H5	5
			Muribaculum sp. TLL-A4	5
			Mycoplasma salivarium	5
			Myroides sp. CJ210	5
			Neisseria polysaccharea	5
			Odoribacter splanchnicus	5
			Prevotella pallens	5
			Prevotella shahii	5
			Proteus mirabilis	5
			Pseudomonas sp.	5
			Pseudomonas sp. PONIH3	5
			Pseudomonas sp. THAF187a	5
			Pseudomonas virus phi12	5
			Shewanella putrefaciens	5
			Shewanella sp. FDAARGOS_354	5
			Sphingobacterium hotanense	5
			Sphingobacterium mizutaii	5
			Sphingobacterium psychroaquaticum	5
			Sphingobacterium sp. dk4302	5
			Sphingobacterium sp. ML3W	5
			Sphingobacterium thalpophilum	5
			Streptococcus suis	5
			uncultured Caudovirales phage	5
			uncultured phage	5
			uncultured Treponema sp.	5
			Variovorax sp. PMC12	5
			Yersinia massiliensis	5
			[Clostridium] innocuum	4
			[Haemophilus] ducreyi	4
			Acinetobacter sp. ACNIH1	4
			Acinetobacter wuhouensis	4
			Actinobacillus pleuropneumoniae	4
			Actinomyces sp. oral taxon 171	4
			Alteromonas stellipolaris	4
			Bacillus simplex	4
			Bacteroides salanitronis	4
			Butyrivibrio proteoclasticus	4
			Campylobacter gracilis	4
			candidate division SR1 bacterium Aalborg_AAW-1	4
			Candidatus Saccharibacteria bacterium FS13P	4
			Capnocytophaga canimorsus	4
			Capnocytophaga sp. oral taxon 323	4
			Chitinophaga pinensis	4
			Chryseobacterium carnipullorum	4
			Chryseobacterium indologenes	4
			Chryseobacterium sp. F5649	4
			Chryseobacterium sp. G0186	4
			Chryseobacterium sp. H6466	4
			Chryseobacterium sp. StRB126	4
			Chryseobacterium taklimakanense	4
			Citrobacter braakii	4
			Clostridium tetani	4
			Comamonas aquatica	4
			Comamonas testosteroni	4
			Elizabethkingia meningoseptica	4
			Enterobacter sp. ODB01	4
			Enterobacter sp. T2	4
			Enterocloster clostridioformis	4
			Enterococcus faecalis	4
			Erysipelotrichaceae bacterium I46	4
			Exiguobacterium sp. AT1b	4
			Flavobacterium album	4
			Flavobacterium indicum	4
			Flavobacterium johnsoniae	4
			Flavobacterium sediminis	4
			Flavobacterium sp. 140616W15	4
			Flavobacterium sp. CJ74	4
			Flavobacterium sp. HYN0086	4
			Grimontia hollisae	4
			Hungateiclostridium clariflavum	4
			Kingella kingae	4
			Lachnospiraceae bacterium GAM79	4
			Leclercia sp. 119287	4
			Methylobacterium bullatum	4
			Mogibacterium pumilum	4
			Muribaculum intestinale	4
			Mycoplasma orale	4
			Myroides odoratimimus	4
			Pantoea agglomerans	4
			Pedobacter heparinus	4
			Pedobacter sp. CJ43	4
			Pedobacter sp. HDW13	4
			Pedobacter suwonensis	4
			Petrimonas mucosa	4
			Plesiomonas shigelloides	4
			Pseudoalteromonas tunicata	4
			Pseudobutyrivibrio xylanivorans	4
			Pseudomonas entomophila	4
			Pseudopedobacter saltans	4
			Roseburia intestinalis	4
			Saccharomyces 20S RNA narnavirus	4
			Shewanella marisflavi	4
			Sphingobacteriaceae bacterium GW460-11-11-14-LB5	4
			Sphingobacterium daejeonense	4
			Sphingobacterium lactis	4
			Sphingobacterium sp. CZ-2	4
			Sphingobacterium sp. PM2-P1-29	4
			Sphingomonas paucimobilis	4
			SR1 bacterium human oral taxon HOT-345	4
			Streptobacillus moniliformis	4
			TM7 phylum sp. oral taxon 488	4
			Treponema brennaborense	4
			Treponema phagedenis	4
			Treponema putidum	4
			uncultured Actinomyces sp.	4
			uncultured Bacteroidales bacterium	4
			uncultured Campylobacter sp.	4
			Vibrio cholerae	4
			Acidovorax avenae	3
			Acidovorax carolinensis	3
			Actinomyces hongkongensis	3
			Actinomyces howellii	3
			Actinomyces oris	3
			Aeromonas salmonicida	3
			Agrobacterium fabrum	3
			Agrobacterium sp. MA01	3
			Agrobacterium sp. RAC06	3
			Alteromonas mediterranea	3
			Aminipila butyrica	3
			Anaerocolumna jejuensis	3
			Anaerotignum propionicum	3
			Arsenophonus endosymbiont of Aleurodicus dispersus	3
			Bacteroides intestinalis	3
			Bacteroides xylanisolvens	3
			Buchnera aphidicola	3
			Campylobacter ureolyticus	3
			Candidatus Azobacteroides pseudotrichonymphae	3
			Caulobacter vibrioides	3
			Chryseobacterium arthrosphaerae	3
			Chryseobacterium bernardetii	3
			Chryseobacterium indoltheticum	3
			Chryseobacterium joostei	3
			Chryseobacterium lactis	3
			Chryseobacterium nakagawai	3
			Chryseobacterium sp. 17S1E7	3
			Chryseobacterium sp. G0162	3
			Chryseobacterium sp. IHB B 17019	3
			Citrobacter freundii complex sp. CFNIH3	3
			Clostridium chauvoei	3
			Corynebacterium aurimucosum	3
			Corynebacterium casei	3
			Corynebacterium diphtheriae	3
			Corynebacterium simulans	3
			Delftia sp. HK171	3
			Duncaniella sp. B8	3
			Duncaniella sp. C9	3
			Enterobacter bugandensis	3
			Enterocloster bolteae	3
			Erysipelotrichaceae bacterium MTC7	3
			Faecalibacterium prausnitzii	3
			Flavobacterium anatoliense	3
			Flavobacterium anhuiense	3
			Flavobacterium arcticum	3
			Flavobacterium branchiophilum	3
			Flavobacterium commune	3
			Flavobacterium crocinum	3
			Flavobacterium nackdongense	3
			Flavobacterium sp. XS-5	3
			Fusobacterium sp. oral taxon 203	3
			Glaesserella parasuis	3
			Idiomarinaceae bacterium HL-53	3
			Klebsiella quasipneumoniae	3
			Lachnospiraceae bacterium	3
			Listeria monocytogenes	3
			Litorilituus sediminis	3
			Methylomonas clara	3
			Methylophilus sp. TWE2	3
			Microbacterium oxydans	3
			Moraxella ovis	3
			Myroides phaeus	3
			Neisseria sp. KEM232	3
			Paenibacillus guangzhouensis	3
			Pedobacter cryoconitis	3
			Pedobacter ginsengisoli	3
			Pedobacter sp. G11	3
			Pedobacter sp. KBS0701	3
			Pedobacter sp. PACM 27299	3
			Pedobacter steynii	3
			Peptococcus niger	3
			Photobacterium damselae	3
			Porphyromonas endodontalis	3
			Porphyromonas sp. oral clone F016	3
			Providencia stuartii	3
			Pseudoalteromonas atlantica	3
			Pseudoalteromonas carrageenovora	3
			Pseudoalteromonas luteoviolacea	3
			Pseudomonas alkylphenolica	3
			Pseudomonas balearica	3
			Pseudomonas fulva	3
			Pseudomonas plecoglossicida	3
			Pseudomonas sp. R32	3
			Pseudomonas sp. SWI44	3
			Pseudomonas sp. THAF42	3
			Raoultella ornithinolytica	3
			Schaalia cardiffensis	3
			Serratia marcescens	3
			Shewanella algae	3
			Shewanella baltica	3
			Sneathia amnii	3
			Sphingobium yanoikuyae	3
			Sphingomonas sp. LK11	3
			Stenotrophomonas acidaminiphila	3
			Stenotrophomonas sp. LM091	3
			Streptococcus pyogenes	3
			Thalassolituus oleivorans	3
			uncultured Gemella sp.	3
			uncultured Granulicatella sp.	3
			uncultured Pseudomonas sp.	3
			Vibrio parahaemolyticus	3
			Weeksella virosa	3
			Absiella argi	2
			Acinetobacter parvus	2
			Acinetobacter phage TAC1	2
			Acinetobacter sp. WCHA45	2
			Acinetobacter sp. WCHA55	2
			Actinomyces naeslundii	2
			Actinomyces sp. Chiba101	2
			Aeromonas caviae	2
			Aeromonas sp. 19m	2
			Agrobacterium vitis	2
			Alishewanella sp. 205	2
			Alistipes communis	2
			Alistipes dispar	2
			Alistipes shahii	2
			Alistipes sp. dk3624	2
			Aminipila sp. JN-18	2
			Azotobacter chroococcum	2
			Bacillus asahii	2
			Bacillus miscanthi	2
			Bacteroidetes bacterium UKL13-3	2
			Brevundimonas sp. 'scallop'	2
			Brevundimonas subvibrioides	2
			Campylobacter fetus	2
			Catenovulum sp. CCB-QB4	2
			Cedecea neteri	2
			Cellulophaga lytica	2
			Chryseobacterium antarcticum	2
			Chryseobacterium balustinum	2
			Chryseobacterium glaciei	2
			Chryseobacterium haifense	2
			Chryseobacterium piperi	2
			Chryseobacterium sp. NEB161	2
			Chryseobacterium sp. POL2	2
			Clostridium cellulovorans	2
			Clostridium septicum	2
			Clostridium sp. CT4	2
			Collinsella aerofaciens	2
			Colwellia sp. Arc7-635	2
			Corynebacterium propinquum	2
			Corynebacterium timonense	2
			Elizabethkingia miricola	2
			Empedobacter falsenii	2
			Enterobacter sp. CRENT-193	2
			Enterobacter sp. LU1	2
			Enterobacteriaceae bacterium ENNIH1	2
			Enterobacteriaceae bacterium ENNIH2	2
			Enterobacteriaceae bacterium ENNIH3	2
			Enterococcus cecorum	2
			Enterococcus faecium	2
			Erysipelothrix sp. HDW6B	2
			Exiguobacterium sp. S3-2	2
			Flavobacterium gilvum	2
			Flavobacterium kingsejongi	2
			Flavobacterium magnum	2
			Flavobacterium pallidum	2
			Flavobacterium sp. Sr18	2
			Hymenobacter sp. BT182	2
			Klebsiella phage KP1801	2
			Klebsiella phage KpKT21phi1	2
			Klebsiella phage NJR15	2
			Klebsiella phage NJS1	2
			Klebsiella phage NJS2	2
			Klebsiella phage NJS3	2
			Klebsiella phage vB_KpnS_15-38_KLPPOU149	2
			Klebsiella sp. LY	2
			Kytococcus sedentarius	2
			Lachnoclostridium phocaeense	2
			Lachnoclostridium phytofermentans	2
			Lachnospiraceae bacterium KM106-2	2
			Lactobacillus helveticus	2
			Lactobacillus sakei	2
			Lawsonella clevelandensis	2
			Leadbetterella byssophila	2
			Leclercia sp. W17	2
			Leptotrichia sp. oral clone FP036	2
			Lysinibacillus sp. YS11	2
			Mannheimia sp. USDA-ARS-USMARC-1261	2
			Maribacter sp. HTCC2170	2
			Massilistercora timonensis	2
			Methylobacterium radiotolerans	2
			Methylophilus medardicus	2
			Mitsuaria sp. 7	2
			Mixta theicola	2
			Mobiluncus curtisii	2
			Mucinivorans hirudinis	2
			Myroides profundi	2
			Myroides sp. ZB35	2
			Neisseria oralis	2
			Neisseria perflava	2
			Neisseria sicca	2
			Neisseria sp. 10022	2
			Nibribacter sp. BT10	2
			Oleiphilus messinensis	2
			Paenibacillus borealis	2
			Paenibacillus sp. FSL H7-0737	2
			Paenibacillus xylanilyticus	2
			Paeniclostridium sordellii	2
			Panacibacter ginsenosidivorans	2
			Pantoea sp. SO10	2
			Paraglaciecola sp. L1A13	2
			Pectobacterium carotovorum	2
			Pedobacter sp. eg	2
			Peptoniphilus harei	2
			Phyllobacterium zundukense	2
			Phytobacter sp. SCO41	2
			Phytobacter ursingii	2
			Phytohabitans flavus	2
			Piscirickettsia salmonis	2
			Prevotella nigrescens	2
			Proteus vulgaris	2
			Pseudoalteromonas arctica	2
			Pseudoalteromonas donghaensis	2
			Pseudoalteromonas piscicida	2
			Pseudoalteromonas sp. DL-6	2
			Pseudoalteromonas spongiae	2
			Pseudomonas alcaligenes	2
			Pseudomonas marincola	2
			Pseudomonas mosselii	2
			Pseudomonas saudimassiliensis	2
			Pseudomonas sp. SWI6	2
			Pseudomonas sp. VLB120	2
			Raoultella planticola	2
			Rheinheimera aquimaris	2
			Rheinheimera sp.	2
			Rhizobium rhizoryzae	2
			Rhodoferax ferrireducens	2
			Salinimonas lutimaris	2
			Scytonema hyalinum	2
			Selenomonas sp. oral clone GI064	2
			Shewanella livingstonensis	2
			Shewanella pealeana	2
			Shewanella woodyi	2
			Shewanella xiamenensis	2
			Sinorhizobium meliloti	2
			Solitalea canadensis	2
			Sphingobacterium alimentarium	2
			Staphylococcus cohnii	2
			Staphylococcus nepalensis	2
			Streptococcus equi	2
			Streptococcus gallolyticus	2
			Streptococcus mutans	2
			Succinivibrio dextrinosolvens	2
			uncultured Clostridium sp.	2
			uncultured Klebsiella sp.	2
			uncultured Parabacteroides sp.	2
			uncultured rumen bacterium	2
			uncultured Veillonella sp.	2
			Variovorax paradoxus	2
			Vibrio alginolyticus	2
			Vibrio phage JSF5	2
			Vibrio vulnificus	2
			Weissella confusa	2
			Wenyingzhuangia fucanilytica	2
			Yersinia enterocolitica	2
			Yersinia pestis	2
			Zunongwangia profunda	2
			[Clostridium] hylemonae	1
			[Clostridium] methoxybenzovorans	1
			[Clostridium] scindens	1
			[Eubacterium] rectale	1
			[Ruminococcus] torques	1
			Acidithiobacillus ferrivorans	1
			Acidovorax facilis	1
			Acidovorax sp. 1608163	1
			Acidovorax sp. ALBL_202	1
			Acidovorax sp. T1	1
			Acinetobacter bereziniae	1
			Acinetobacter calcoaceticus	1
			Acinetobacter chinensis	1
			Acinetobacter defluvii	1
			Acinetobacter nosocomialis	1
			Acinetobacter sp. 185	1
			Acinetobacter sp. ACNIH2	1
			Acinetobacter tandoii	1
			Actinobacillus lignieresii	1
			Actinobacillus suis	1
			Actinomyces slackii	1
			Aequorivita sublithincola	1
			Aeromonas media	1
			Aeromonas simiae	1
			Aeromonas sp. ASNIH1	1
			Aeromonas sp. ASNIH2	1
			Aeromonas sp. ASNIH3	1
			Aeromonas sp. ASNIH5	1
			Aeromonas sp. ASNIH7	1
			Aeromonas veronii	1
			Agarivorans gilvus	1
			Akkermansia glycaniphila	1
			Alcaligenes faecalis	1
			Alicycliphilus denitrificans	1
			Alistipes finegoldii	1
			Alteromonas australica	1
			Anabaena cylindrica	1
			Anaerococcus prevotii	1
			Anaerocolumna xylanovorans	1
			Antarcticibacterium sp. PAMC 28998	1
			Arthrobacter sp. MN05-02	1
			Avibacterium volantium	1
			Bacillus amyloliquefaciens	1
			Bacillus anthracis	1
			Bacillus cereus	1
			Bacillus circulans	1
			Bacillus kochii	1
			Bacillus krulwichiae	1
			Bacillus lehensis	1
			Bacillus litoralis	1
			Bacillus megaterium	1
			Bacillus muralis	1
			Bacillus oceanisediminis	1
			Bacillus sp. BCF5	1
			Bacillus sp. HBCD-sjtu	1
			Bacillus subtilis	1
			Bacillus thermoamylovorans	1
			Bacillus thuringiensis	1
			bacterium	1
			Bacteroidetes bacterium oral taxon 272	1
			Bacteroidetes bacterium oral taxon 511	1
			Basella alba alphaendornavirus 1	1
			Bifidobacterium bifidum	1
			Bifidobacterium breve	1
			Bifidobacterium longum	1
			Bifidobacterium pseudocatenulatum	1
			Blautia hansenii	1
			Bosea vaviloviae	1
			Brevibacterium linens	1
			Brevundimonas sp. GW460-12-10-14-LB2	1
			Brevundimonas sp. SD212	1
			Brevundimonas terrae	1
			Brevundimonas vancanneytii	1
			Brevundimonas vesicularis	1
			Brucella melitensis	1
			Brucellaceae bacterium 47211606	1
			Burkholderia vietnamiensis	1
			Campylobacter hyointestinalis	1
			Campylobacter jejuni	1
			Campylobacter lanienae	1
			Campylobacter sp. oral clone HB035	1
			Candidatus Hepatoplasma crinochetorum	1
			Candidatus Nitrosoglobus terrae	1
			Candidatus Tokpelaia hoelldoblerii	1
			Capnocytophaga granulosa	1
			Caproiciproducens sp. NJN-50	1
			Catonella sp. oral clone EZ006	1
			Christensenella massiliensis	1
			Chryseobacterium camelliae	1
			Chryseobacterium sp. H3001	1
			Chryseobacterium sp. NBC 122	1
			Citricoccus sp. SGAir0253	1
			Citrobacter pasteurii	1
			Clostridiales genomosp. BVAB1	1
			Clostridium argentinense	1
			Clostridium butyricum	1
			Clostridium carboxidivorans	1
			Clostridium diolis	1
			Clostridium fallax	1
			Clostridium sp. BNL1100	1
			Colwellia sp. 20A7	1
			Colwellia sp. Arc7-D	1
			Colwellia sp. MT41	1
			Comamonas thiooxydans	1
			Corynebacterium argentoratense	1
			Corynebacterium endometrii	1
			Corynebacterium jeikeium	1
			Corynebacterium kroppenstedtii	1
			Corynebacterium maris	1
			Corynebacterium resistens	1
			Corynebacterium singulare	1
			Corynebacterium ulcerans	1
			Corynebacterium vitaeruminis	1
			Cronobacter sakazakii	1
			Cronobacter turicensis	1
			Cupriavidus necator	1
			cyanobacterium NIES-2125	1
			Cystobacter fuscus	1
			Deinococcus wulumuqiensis	1
			Dermabacter vaginalis	1
			Desulfosporosinus meridiei	1
			Desulfovibrio salexigens	1
			Draconibacterium orientale	1
			Eikenella exigua	1
			Enterobacteriaceae bacterium A-F18	1
			Erwinia tracheiphila	1
			Fabibacter pacificus	1
			Finegoldia magna	1
			Flavisolibacter ginsenosidimutans	1
			Flavivirga eckloniae	1
			Flavobacteriaceae bacterium UJ101	1
			Flavobacterium sangjuense	1
			Fretibacterium fastidiosum	1
			furfural-degrading bacterium C6	1
			Gillisia sp. Hel1_33_143	1
			Glaesserella sp. 15-184	1
			Inhella inkyongensis	1
			Janthinobacterium sp. 1_2014MBL_MicDiv	1
			Klebsiella grimontii	1
			Klebsiella phage KL	1
			Kosakonia oryzae	1
			Kosakonia radicincitans	1
			Lacimicrobium alkaliphilum	1
			Lacrimispora celerecrescens	1
			Lacrimispora indolis	1
			Lactobacillus acidophilus	1
			Lactobacillus amylovorus	1
			Lactobacillus crispatus	1
			Lactobacillus johnsonii	1
			Lactobacillus reuteri	1
			Lactobacillus salivarius	1
			Leclercia sp. LSNIH3	1
			Legionella oakridgensis	1
			Leptolyngbya boryana	1
			Leptolyngbya sp. PKUAC-GDTS1-24	1
			Lysinibacillus fusiformis	1
			Lysobacter sp. HDW10	1
			Marinirhabdus gelatinilytica	1
			Metakosakonia sp. MRY16-398	1
			Methylomonas sp. DH-1	1
			Methylorubrum populi	1
			Micrococcus sp. ALBL_223	1
			Micropruina glycogenica	1
			Moraxella cuniculi	1
			Moraxella nonliquefaciens	1
			Moraxella phage Mcat15	1
			Muricauda ruestringensis	1
			Mycolicibacillus koreensis	1
			Neisseria animalis	1
			Neorhizobium sp. NCHU2750	1
			Niabella soli	1
			Nitrosococcus oceani	1
			Nostoc sp. NIES-4103	1
			Oceanobacillus iheyensis	1
			Ochrobactrum pseudogrignonense	1
			Ochrobactrum quorumnocens	1
			Oculatella kazantipica	1
			Orbus sp. IPMB12	1
			Ornithinimicrobium sp. AMA3305	1
			Oscillatoria acuminata	1
			Paenibacillus jilunlii	1
			Paenibacillus riograndensis	1
			Paenibacillus sp. 37	1
			Paenibacillus sp. FSL R5-0912	1
			Paenibacillus sp. FSL R7-0273	1
			Paenibacillus sp. FSL R7-0331	1
			Paenibacillus xylanexedens	1
			Paenisporosarcina indica	1
			Pangolin coronavirus	1
			Pantoea dispersa	1
			Pantoea vagans	1
			Paracoccus contaminans	1
			Paracoccus jeotgali	1
			Paracoccus sp. Arc7-R13	1
			Paracoccus sp. BM15	1
			Paracoccus yeei	1
			Pasteurella dagmatis	1
			Pectobacterium versatile	1
			Pedobacter chitinilyticus	1
			Pelosinus fermentans	1
			Permianibacter aggregans	1
			Phyllobacterium sp. T1293	1
			Planococcus sp. MB-3u-03	1
			Polaribacter sp. Hel1_33_78	1
			Polaribacter sp. KT 15	1
			Pontibacter sp. BT326	1
			Prevotella aurantiaca	1
			Prevotella sp. oral clone ID019	1
			Prevotella sp. oral taxon 308	1
			Prolixibacteraceae bacterium MeG22	1
			Proteiniphilum saccharofermentans	1
			Pseudoalteromonas nigrifaciens	1
			Pseudoalteromonas sp. A25	1
			Pseudoalteromonas sp. NC201	1
			Pseudoalteromonas sp. THAF3	1
			Pseudomonas cichorii	1
			Pseudomonas corrugata	1
			Pseudomonas luteola	1
			Pseudomonas pohangensis	1
			Pseudomonas protegens	1
			Pseudomonas salegens	1
			Pseudomonas sp. 02C 26	1
			Pseudomonas sp. KU43P	1
			Pseudomonas sp. QZS01	1
			Pseudomonas sp. S150	1
			Pseudomonas sp. S174S	1
			Pseudomonas sp. S-6-2	1
			Pseudomonas xinjiangensis	1
			Pseudopropionibacterium propionicum	1
			Pseudoxanthomonas suwonensis	1
			Psychrobacillus sp. AK 1817	1
			Psychrobacter cryohalolentis	1
			Psychrobacter sp. AntiMn-1	1
			Psychrobacter sp. YP14	1
			Psychrobacter urativorans	1
			Rahnella aquatilis	1
			Rhizobium leguminosarum	1
			Rhodobacter sphaeroides	1
			Rhodopseudomonas palustris	1
			Riemerella columbipharyngis	1
			Robiginitalea biformata	1
			Salegentibacter sp. T436	1
			Scytonema sp. HK-05	1
			Scytonema sp. NIES-4073	1
			Sebaldella termitidis	1
			Selenomonas dianae	1
			Seonamhaeicola sp. S2-3	1
			Shewanella sediminis	1
			Shewanella sp. Arc9-LZ	1
			Shigella flexneri	1
			Shinella sp. HZN7	1
			Shinella zoogloeoides	1
			Siphovirus contig89	1
			Solobacterium moorei	1
			Sphingobacterium cavernae	1
			Sphingobacterium sp. H07	1
			Sphingobium sp. PAMC28499	1
			Sphingomonas leidyi	1
			Sphingomonas sp. FARSPH	1
			Spiroplasma endosymbiont of Glossina tachinoides	1
			Staphylococcus auricularis	1
			Staphylococcus caprae	1
			Staphylococcus lugdunensis	1
			Staphylococcus sciuri	1
			Staphylococcus sp. M0911	1
			Staphylococcus virus SEP9	1
			Staphylococcus virus Sextaec	1
			Staphylococcus warneri	1
			Stenotrophomonas rhizophila	1
			Streptococcus periodonticum	1
			Streptococcus satellite phage Javan434	1
			Streptococcus sp. oral taxon 057	1
			Swingsia samuiensis	1
			Tessaracoccus flavescens	1
			Treponema calligyrum	1
			Treponema medium	1
			Treponema succinifaciens	1
			uncultured Bacilli bacterium	1
			uncultured Bacillus sp.	1
			uncultured bacterium ARCTIC47_D_06	1
			uncultured bacterium BD_contig03773	1
			uncultured bacterium Contig11	1
			uncultured cyanobacterium	1
			uncultured Enterobacter sp.	1
			uncultured Flavobacteriia bacterium	1
			uncultured Lachnospiraceae bacterium	1
			uncultured Neisseria sp.	1
			uncultured soil bacterium	1
			uncultured Sphingomonas sp.	1
			uncultured Tannerella sp.	1
			Vibrio sp. HBUAS61001	1
			Virgibacillus halodenitrificans	1
			Weissella cibaria	1
			Xanthobacter autotrophicus	1
			Yersinia pseudotuberculosis	1
			Yersinia ruckeri	1

## Sheet: Common taxa
Samples (Mild, Asymptomatic, and Reinfection)						Negative samples n=12						Severe samples n=10													[Brevibacterium] frigoritolerans	1
Samples	Taxa/Sample		Taxon (n=937)	FQ		Samples	Taxa/sample		Taxon (n=218)	FQ		Samples	Taxa/sample		Taxon (n=92)	FQ		Taxon (n=937)	FQ	Taxon (n=218)	FQ	Taxon (n=92)	FQ		[Brevibacterium] frigoritolerans	13		[Clostridium] hylemonae	1	[Brevibacterium] frigoritolerans	1	Agrobacterium tumefaciens
BCSIR-7a	319		uncultured bacterium	72	Recovered	BCSIR-410	148		[Haemophilus] ducreyi	5		BCSIR-65	44		[Brevibacterium] frigoritolerans	1		uncultured bacterium	72	[Haemophilus] ducreyi	5	[Brevibacterium] frigoritolerans	1		[Clostridium] hylemonae	1		[Clostridium] innocuum	4	[Brevibacterium] frigoritolerans	13	Agrobacterium tumefaciens
BCSIR-66	233		SARS-CoV-2	69	Recovered	BCSIR-406	117		Acidovorax carolinensis	4		BCSIR-415	19		Acidovorax sp. ALBL_202	1		SARS-CoV-2	69	Acidovorax carolinensis	4	Acidovorax sp. ALBL_202	1		[Clostridium] innocuum	4		[Clostridium] methoxybenzovorans	1	[Haemophilus] ducreyi	5	Agrobacterium tumefaciens
BCSIR-12	213		Pseudomonas putida	55		BCSIR-400	123		Acidovorax sp. KKS102	1		BCSIR-412	15		Acinetobacter baumannii	8		Pseudomonas putida	55	Acidovorax sp. KKS102	1	Acinetobacter baumannii	8		[Clostridium] methoxybenzovorans	1		[Clostridium] scindens	1	[Haemophilus] ducreyi	4	Brevundimonas sp. GW460-12-10-14-LB2
BCSIR-393	227		Escherichia coli	47	Recovered	BCSIR-407	48		Acinetobacter baumannii	7		BCSIR-411	7		Aegilops tauschii	1		Escherichia coli	47	Acinetobacter baumannii	7	Aegilops tauschii	1		[Clostridium] scindens	1		[Eubacterium] rectale	1	Acidovorax carolinensis	4	Brevundimonas sp. GW460-12-10-14-LB2
BCSIR-398	200		Lacrimispora sphenoides	40	Recovered	BCSIR-404	51		Acinetobacter guillouiae	4		BCSIR-376A	10		Agrobacterium tumefaciens	4		Lacrimispora sphenoides	40	Acinetobacter guillouiae	4	Agrobacterium tumefaciens	4		[Eubacterium] rectale	1		[Eubacterium] sulci	20	Acidovorax carolinensis	3	Brevundimonas sp. GW460-12-10-14-LB2
BCSIR-392	197		Staphylococcus epidermidis	40		BCSIR-402	24		Acinetobacter gyllenbergii	2		BCSIR-418	16		Anaerocolumna sp. CBA3638	1		Staphylococcus epidermidis	40	Acinetobacter gyllenbergii	2	Anaerocolumna sp. CBA3638	1		[Eubacterium] sulci	20		[Ruminococcus] gnavus	5	Acidovorax sp. ALBL_202	1	Corynebacterium diphtheriae
BCSIR-6a	182		Streptococcus pneumoniae	35		BCSIR-403	14		Acinetobacter haemolyticus	6		BCSIR-414	6		Aspergillus nidulans	1		Streptococcus pneumoniae	35	Acinetobacter haemolyticus	6	Aspergillus nidulans	1		[Haemophilus] ducreyi	5		[Ruminococcus] torques	1	Acidovorax sp. ALBL_202	1	Corynebacterium diphtheriae
BCSIR-8a	159		Delftia acidovorans	29		BCSIR-399	7		Acinetobacter indicus	11		BCSIR-413	3		Bacillus pseudofirmus	1		Delftia acidovorans	29	Acinetobacter indicus	11	Bacillus pseudofirmus	1		[Haemophilus] ducreyi	4		Absiella argi	2	Acinetobacter baumannii		Corynebacterium diphtheriae
BCSIR-2a	98		Prevotella jejuni	29		BCSIR-401	21		Acinetobacter johnsonii	5		BCSIR-419	5		Bacillus simplex	1		Prevotella jejuni	29	Acinetobacter johnsonii	5	Bacillus simplex	1		[Ruminococcus] gnavus	5		Achromobacter xylosoxidans	5	Acinetobacter baumannii		Finegoldia magna
BCSIR-80	115		Anaerocolumna sp. CBA3638	28	Recovered	BCSIR-405	48		Acinetobacter junii	9		BCSIR-416	21		Beta vulgaris	1		Anaerocolumna sp. CBA3638	28	Acinetobacter junii	9	Beta vulgaris	1		[Ruminococcus] torques	1		Acidithiobacillus ferrivorans	1	Acinetobacter guillouiae		Finegoldia magna
BCSIR-82	118		Corynebacterium segmentosum	28	Recovered	BCSIR-409	85		Acinetobacter lwoffii	6					Brassica rapa	1		Corynebacterium segmentosum	28	Acinetobacter lwoffii	6	Brassica rapa	1		Absiella argi	2		Acidovorax avenae	3	Acinetobacter guillouiae		Finegoldia magna
BCSIR-83	119		Prevotella melaninogenica	28	Recovered	BCSIR-408	102		Acinetobacter nosocomialis	2					Brevundimonas sp. GW460-12-10-14-LB2	1		Prevotella melaninogenica	28	Acinetobacter nosocomialis	2	Brevundimonas sp. GW460-12-10-14-LB2	1		Achromobacter xylosoxidans	5		Acidovorax facilis	1	Acinetobacter haemolyticus
BCSIR-78	86		Stenotrophomonas maltophilia	28					Acinetobacter pittii	3					Candida albicans	2		Stenotrophomonas maltophilia	28	Acinetobacter pittii	3	Candida albicans	2		Acidithiobacillus ferrivorans	1		Acidovorax sp. 1608163	1	Acinetobacter haemolyticus
BCSIR-3b	57		Streptococcus mitis	28					Acinetobacter radioresistens	3					Capnocytophaga sputigena	1		Streptococcus mitis	28	Acinetobacter radioresistens	3	Capnocytophaga sputigena	1		Acidovorax avenae	3		Acidovorax sp. KKS102	1	Acinetobacter indicus
BCSIR-81	56		Acinetobacter guillouiae	27					Acinetobacter schindleri	6					Chlamydomonas agloeformis	1		Acinetobacter guillouiae	27	Acinetobacter schindleri	6	Chlamydomonas agloeformis	1		Acidovorax carolinensis	4		Acidovorax sp. T1	1	Acinetobacter indicus
BCSIR-1	82		Haemophilus parainfluenzae	27					Acinetobacter soli	2					Comamonas aquatica	1		Haemophilus parainfluenzae	27	Acinetobacter soli	2	Comamonas aquatica	1		Acidovorax carolinensis	3		Acinetobacter bereziniae		Acinetobacter johnsonii
BCSIR-2b	66		Prevotella intermedia	27					Acinetobacter sp. ACNIH1	5					Corynebacterium diphtheriae	1		Prevotella intermedia	27	Acinetobacter sp. ACNIH1	5	Corynebacterium diphtheriae	1		Acidovorax facilis	1		Acinetobacter calcoaceticus		Acinetobacter johnsonii
BCSIR-5a	65		Veillonella dispar	27					Acinetobacter sp. ACNIH2	4					Corynebacterium glaucum	1		Veillonella dispar	27	Acinetobacter sp. ACNIH2	4	Corynebacterium glaucum	1		Acidovorax sp. 1608163	1		Acinetobacter chinensis		Acinetobacter junii
BCSIR-72	112		Veillonella parvula	27					Acinetobacter sp. LoGeW2-3	1					Corynebacterium ureicelerivorans	1		Veillonella parvula	27	Acinetobacter sp. LoGeW2-3	1	Corynebacterium ureicelerivorans	1		Acidovorax sp. ALBL_202	1		Acinetobacter defluvii		Acinetobacter junii
BCSIR-391	107		Acinetobacter johnsonii	26					Acinetobacter sp. SWBY1	5					Delftia sp. Cs1-4	1		Acinetobacter johnsonii	26	Acinetobacter sp. SWBY1	5	Delftia sp. Cs1-4	1		Acidovorax sp. ALBL_202	1		Acinetobacter gyllenbergii		Acinetobacter lwoffii
BCSIR-390	97		Streptococcus oralis	26					Acinetobacter sp. WCHA45	2					Elizabethkingia sp. JS20170427COW	1		Streptococcus oralis	26	Acinetobacter sp. WCHA45	2	Elizabethkingia sp. JS20170427COW	1		Acidovorax sp. KKS102	1		Acinetobacter parvus		Acinetobacter lwoffii
BCSIR-67	172		Streptococcus salivarius	25					Acinetobacter tandoii	1					Enterococcus faecalis	1		Streptococcus salivarius	25	Acinetobacter tandoii	1	Enterococcus faecalis	1		Acidovorax sp. T1	1		Acinetobacter phage TAC1		Acinetobacter nosocomialis
BCSIR-85	141		Veillonella atypica	25					Acinetobacter towneri	6					Enterococcus faecium	3		Veillonella atypica	25	Acinetobacter towneri	6	Enterococcus faecium	3		Acinetobacter baumannii	8		Acinetobacter pittii		Acinetobacter nosocomialis
BCSIR-424	127		Campylobacter concisus	24					Acinetobacter ursingii	2					Finegoldia magna	1		Campylobacter concisus	24	Acinetobacter ursingii	2	Finegoldia magna	1		Acinetobacter baumannii	7		Acinetobacter soli		Acinetobacter radioresistens
BCSIR-7c	168		Fusobacterium pseudoperiodonticum	24					Aeromonas caviae	2					Fusobacterium pseudoperiodonticum	1		Fusobacterium pseudoperiodonticum	24	Aeromonas caviae	2	Fusobacterium pseudoperiodonticum	1		Acinetobacter bereziniae	1		Acinetobacter sp. 185		Acinetobacter radioresistens
BCSIR-3a	189		Lactobacillus fermentum	24					Aeromonas veronii	1					Fusobacterium varium	1		Lactobacillus fermentum	24	Aeromonas veronii	1	Fusobacterium varium	1		Acinetobacter calcoaceticus	1		Acinetobacter sp. LoGeW2-3		Acinetobacter schindleri
BCSIR-397	109		Moraxella osloensis	24					Agrobacterium fabrum	7					Gemella haemolysans	1		Moraxella osloensis	24	Agrobacterium fabrum	7	Gemella haemolysans	1		Acinetobacter chinensis	1		Acinetobacter sp. SWBY1		Acinetobacter schindleri
BCSIR-394	61		Staphylococcus aureus	24					Agrobacterium tumefaciens	6					Haemophilus parainfluenzae	1		Staphylococcus aureus	24	Agrobacterium tumefaciens	6	Haemophilus parainfluenzae	1		Acinetobacter defluvii	1		Acinetobacter sp. WCHA55		Acinetobacter sp. ACNIH1
BCSIR-396	64		Neisseria meningitidis	23					Agromyces flavus	1					Janthinobacterium sp. SNU WT3	1		Neisseria meningitidis	23	Agromyces flavus	1	Janthinobacterium sp. SNU WT3	1		Acinetobacter guillouiae	4		Acinetobacter towneri		Acinetobacter sp. ACNIH1
BCSIR-69	54		Porphyromonas gingivalis	23					Arenimonas daejeonensis	1					Klebsiella michiganensis	1		Porphyromonas gingivalis	23	Arenimonas daejeonensis	1	Klebsiella michiganensis	1		Acinetobacter guillouiae	27		Acinetobacter ursingii		Acinetobacter sp. ACNIH2
BCSIR-70	47		Prevotella oris	23					Arthrobacter sp. YC-RL1	1					Lacrimispora sphenoides	2		Prevotella oris	23	Arthrobacter sp. YC-RL1	1	Lacrimispora sphenoides	2		Acinetobacter gyllenbergii	2		Acinetobacter wuhouensis		Acinetobacter sp. ACNIH2
BCSIR-61	34		Prevotella scopos	23					Bacillus cereus	2					Lactobacillus crispatus	2		Prevotella scopos	23	Bacillus cereus	2	Lactobacillus crispatus	2		Acinetobacter haemolyticus	6		Actinobacillus lignieresii		Acinetobacter sp. WCHA45
BCSIR-52	39		Prevotella sp. oral taxon 299	23					Bacillus megaterium	2					Lactobacillus curvatus	1		Prevotella sp. oral taxon 299	23	Bacillus megaterium	2	Lactobacillus curvatus	1		Acinetobacter haemolyticus	9		Actinobacillus pleuropneumoniae		Acinetobacter sp. WCHA45
BCSIR-56	26		Streptococcus parasanguinis	23					Bacillus sp. Y1	1					Lactobacillus delbrueckii	1		Streptococcus parasanguinis	23	Bacillus sp. Y1	1	Lactobacillus delbrueckii	1		Acinetobacter indicus	11		Actinobacillus suis		Acinetobacter tandoii
BCSIR-87	32		Fusobacterium nucleatum	22					Bacteroides heparinolyticus	2					Lactobacillus fermentum	1		Fusobacterium nucleatum	22	Bacteroides heparinolyticus	2	Lactobacillus fermentum	1		Acinetobacter indicus	10		Actinomyces gaoshouyii		Acinetobacter tandoii
BCSIR-74	29		Gemella haemolysans	22					Bdellovibrio bacteriovorus	3					Lactobacillus iners	1		Gemella haemolysans	22	Bdellovibrio bacteriovorus	3	Lactobacillus iners	1		Acinetobacter johnsonii	5		Actinomyces hongkongensis		Aeromonas caviae
BCSIR-58	35		Haemophilus influenzae	22					Brevundimonas diminuta	4					Lactobacillus paracasei	1		Haemophilus influenzae	22	Brevundimonas diminuta	4	Lactobacillus paracasei	1		Acinetobacter johnsonii	26		Actinomyces howellii		Aeromonas caviae
BCSIR-76	30		Lachnoanaerobaculum umeaense	22					Brevundimonas mediterranea	2					Leclercia adecarboxylata	1		Lachnoanaerobaculum umeaense	22	Brevundimonas mediterranea	2	Leclercia adecarboxylata	1		Acinetobacter junii	9		Actinomyces israelii		Aeromonas veronii
BCSIR-60	50		Neisseria subflava	22					Brevundimonas naejangsanensis	4					Leptotrichia wadei	1		Neisseria subflava	22	Brevundimonas naejangsanensis	4	Leptotrichia wadei	1		Acinetobacter junii	17		Actinomyces naeslundii		Aeromonas veronii
BCSIR-62	53		Prevotella denticola	22					Brevundimonas sp. Bb-A	3					Leuconostoc citreum	1		Prevotella denticola	22	Brevundimonas sp. Bb-A	3	Leuconostoc citreum	1		Acinetobacter lwoffii	6		Actinomyces oris		Agrobacterium fabrum
BCSIR-51	34		Prevotella enoeca	22					Brevundimonas sp. DS20	8					Leuconostoc garlicum	1		Prevotella enoeca	22	Brevundimonas sp. DS20	8	Leuconostoc garlicum	1		Acinetobacter lwoffii	5		Actinomyces pacaensis		Agrobacterium fabrum
BCSIR-68	32		Streptococcus australis	22					Brevundimonas sp. GW460-12-10-14-LB2	2					Leuconostoc lactis	2		Streptococcus australis	22	Brevundimonas sp. GW460-12-10-14-LB2	2	Leuconostoc lactis	2		Acinetobacter nosocomialis	2		Actinomyces radicidentis		Anaerocolumna sp. CBA3638
BCSIR-71	23		Streptococcus sp. oral taxon 431	22					Brevundimonas subvibrioides	6					Leuconostoc pseudomesenteroides	1		Streptococcus sp. oral taxon 431	22	Brevundimonas subvibrioides	6	Leuconostoc pseudomesenteroides	1		Acinetobacter nosocomialis	1		Actinomyces slackii		Anaerocolumna sp. CBA3638
BCSIR-57	14		Bacillus pseudofirmus	21					Caulobacter vibrioides	4					Lysinibacillus sp. B2A1	1		Bacillus pseudofirmus	21	Caulobacter vibrioides	4	Lysinibacillus sp. B2A1	1		Acinetobacter parvus	2		Actinomyces sp. Chiba101		Bacillus cereus
BCSIR-53	12		Klebsiella oxytoca	21					Cellulosimicrobium cellulans	1					Lysinibacillus sphaericus	1		Klebsiella oxytoca	21	Cellulosimicrobium cellulans	1	Lysinibacillus sphaericus	1		Acinetobacter phage TAC1	2		Actinomyces sp. oral taxon 171		Bacillus cereus
BCSIR-59	7		Lactobacillus delbrueckii	21					Chroococcidiopsis thermalis	2					Lysobacter maris	1		Lactobacillus delbrueckii	21	Chroococcidiopsis thermalis	2	Lysobacter maris	1		Acinetobacter pittii	3		Actinomyces viscosus		Bacillus megaterium
BCSIR-55	14		Leptotrichia wadei	21					Chryseobacterium arthrosphaerae	2					Massilia putida	1		Leptotrichia wadei	21	Chryseobacterium arthrosphaerae	2	Massilia putida	1		Acinetobacter radioresistens	3		Aegilops tauschii		Bacillus megaterium
BCSIR-15	13		Lysinibacillus sphaericus	21					Chryseobacterium haifense	4					Massilia sp. WG5	1		Lysinibacillus sphaericus	21	Chryseobacterium haifense	4	Massilia sp. WG5	1		Acinetobacter radioresistens	5		Aequorivita sublithincola		Bacillus pseudofirmus
BCSIR-9	11		Neisseria flavescens	21					Chryseobacterium indologenes	9					Methylibium petroleiphilum	1		Neisseria flavescens	21	Chryseobacterium indologenes	9	Methylibium petroleiphilum	1		Acinetobacter schindleri	6		Aerococcus viridans		Bacillus pseudofirmus
BCSIR-73	8		Pseudomonas aeruginosa	21					Chryseobacterium nakagawai	1					Methylotenera mobilis	1		Pseudomonas aeruginosa	21	Chryseobacterium nakagawai	1	Methylotenera mobilis	1		Acinetobacter schindleri	15		Aeromonas hydrophila		Bacillus simplex
BCSIR-64	5		Streptococcus gwangjuense	21					Chryseobacterium piperi	1					Monascus floridanus	1		Streptococcus gwangjuense	21	Chryseobacterium piperi	1	Monascus floridanus	1		Acinetobacter soli	2		Aeromonas media		Bacillus simplex
BCSIR-6c	4		Streptococcus sanguinis	21					Chryseobacterium shandongense	3					Moraxella bovis	1		Streptococcus sanguinis	21	Chryseobacterium shandongense	3	Moraxella bovis	1		Acinetobacter sp. 185	1		Aeromonas salmonicida		Bacteroides heparinolyticus
BCSIR-2c	3		[Eubacterium] sulci	20					Chryseobacterium sp.	1					Moraxella catarrhalis	2		[Eubacterium] sulci	20	Chryseobacterium sp.	1	Moraxella catarrhalis	2		Acinetobacter sp. ACNIH1	5		Aeromonas simiae		Bacteroides heparinolyticus
BCSIR-37a	2		Campylobacter showae	20					Chryseobacterium taklimakanense	7					Neisseria chenwenguii	1		Campylobacter showae	20	Chryseobacterium taklimakanense	7	Neisseria chenwenguii	1		Acinetobacter sp. ACNIH1	4		Aeromonas sp. 19m		Bacteroidetes bacterium oral taxon 272
BCSIR-37b	2		Clostridium perfringens	20					Cloacibacterium normanense	9					Neisseria subflava	1		Clostridium perfringens	20	Cloacibacterium normanense	9	Neisseria subflava	1		Acinetobacter sp. ACNIH2	4		Aeromonas sp. ASNIH1		Bacteroidetes bacterium oral taxon 511
BCSIR-5b	4		Gemella sanguinis	20					Comamonas testosteroni	2					Orbus sp. IPMB12	1		Gemella sanguinis	20	Comamonas testosteroni	2	Orbus sp. IPMB12	1		Acinetobacter sp. ACNIH2	1		Aeromonas sp. ASNIH2		Brevundimonas diminuta
BCSIR-4b	4		Streptococcus sp. LPB0220	20					Corynebacterium aurimucosum	1					Oryza sativa	2		Streptococcus sp. LPB0220	20	Corynebacterium aurimucosum	1	Oryza sativa	2		Acinetobacter sp. LoGeW2-3	1		Aeromonas sp. ASNIH3		Brevundimonas diminuta
BCSIR-42	4		Tannerella sp. oral taxon HOT-286	20					Corynebacterium casei	3					Pedobacter ginsengisoli	1		Tannerella sp. oral taxon HOT-286	20	Corynebacterium casei	3	Pedobacter ginsengisoli	1		Acinetobacter sp. SWBY1	5		Aeromonas sp. ASNIH5		Brevundimonas naejangsanensis
BCSIR-88	5		Veillonella rodentium	20					Corynebacterium diphtheriae	1					Phyllobacterium myrsinacearum	1		Veillonella rodentium	20	Corynebacterium diphtheriae	1	Phyllobacterium myrsinacearum	1		Acinetobacter sp. WCHA45	2		Aeromonas sp. ASNIH7		Brevundimonas naejangsanensis
BCSIR-428	7		Atopobium parvulum	19					Corynebacterium glaucum	1					Prevotella fusca	2		Atopobium parvulum	19	Corynebacterium glaucum	1	Prevotella fusca	2		Acinetobacter sp. WCHA45	2		Agarivorans gilvus		Brevundimonas sp. Bb-A
BCSIR-420	4		Capnocytophaga sputigena	19					Corynebacterium jeikeium	3					Prevotella intermedia	1		Capnocytophaga sputigena	19	Corynebacterium jeikeium	3	Prevotella intermedia	1		Acinetobacter sp. WCHA55	2		Aggregatibacter actinomycetemcomitans		Brevundimonas sp. Bb-A
BCSIR-422	6		Gemella morbillorum	18					Corynebacterium matruchotii	2					Prevotella jejuni	2		Gemella morbillorum	18	Corynebacterium matruchotii	2	Prevotella jejuni	2		Acinetobacter tandoii	1		Aggregatibacter aphrophilus		Brevundimonas sp. DS20
BCSIR-426	6		Prevotella fusca	19					Corynebacterium minutissimum	2					Prevotella melaninogenica	1		Prevotella fusca	19	Corynebacterium minutissimum	2	Prevotella melaninogenica	1		Acinetobacter tandoii	1		Aggregatibacter segnis		Brevundimonas sp. DS20
BCSIR-421	14		Rothia mucilaginosa	19					Corynebacterium segmentosum	7					Psathyrella candolleana	1		Rothia mucilaginosa	19	Corynebacterium segmentosum	7	Psathyrella candolleana	1		Acinetobacter towneri	6		Agrobacterium sp. MA01		Corynebacterium aurimucosum
BCSIR-50	12		Schaalia odontolytica	19					Corynebacterium simulans	4					Pseudomonas azotoformans	3		Schaalia odontolytica	19	Corynebacterium simulans	4	Pseudomonas azotoformans	3		Acinetobacter ursingii	2		Agrobacterium sp. RAC06		Corynebacterium aurimucosum
BCSIR-427	19		Selenomonas sp. oral taxon 478	19					Corynebacterium singulare	2					Pseudomonas fulva	1		Selenomonas sp. oral taxon 478	19	Corynebacterium singulare	2	Pseudomonas fulva	1		Acinetobacter wuhouensis	4		Agrobacterium vitis		Corynebacterium casei
BCSIR-77	28		Alloprevotella sp. E39	18					Corynebacterium striatum	3					Pseudomonas putida	3		Alloprevotella sp. E39	18	Corynebacterium striatum	3	Pseudomonas putida	3		Actinobacillus lignieresii	1		Agromyces flavus		Corynebacterium casei
BCSIR-75	23		Capnocytophaga leadbetteri	18					Corynebacterium ulcerans	3					Rhizobium sp. M15	1		Capnocytophaga leadbetteri	18	Corynebacterium ulcerans	3	Rhizobium sp. M15	1		Actinobacillus pleuropneumoniae	4		Akkermansia glycaniphila		Comamonas aquatica
BCSIR-84	25		Cutibacterium acnes	18					Corynebacterium ureicelerivorans	4					Rothia dentocariosa	1		Cutibacterium acnes	18	Corynebacterium ureicelerivorans	4	Rothia dentocariosa	1		Actinobacillus suis	1		Alcaligenes faecalis		Comamonas aquatica
BCSIR-6b	30		Haemophilus haemolyticus	18					Croceicoccus marinus	1					Saccharomyces cerevisiae	10		Haemophilus haemolyticus	18	Croceicoccus marinus	1	Saccharomyces cerevisiae	10		Actinomyces gaoshouyii	8		Alicycliphilus denitrificans		Comamonas testosteroni
BCSIR-7b	28		Klebsiella pneumoniae	18					Cupriavidus metallidurans	8					SARS-CoV-2	8		Klebsiella pneumoniae	18	Cupriavidus metallidurans	8	SARS-CoV-2	8		Actinomyces hongkongensis	3		Alishewanella sp. 205		Comamonas testosteroni
BCSIR-8b	16		Streptococcus gordonii	18					Cupriavidus necator	7					Schaalia odontolytica	1		Streptococcus gordonii	18	Cupriavidus necator	7	Schaalia odontolytica	1		Actinomyces howellii	3		Alistipes communis		Brevundimonas subvibrioides
BCSIR-4a	14		Streptococcus pseudopneumoniae	18					Cupriavidus taiwanensis	5					Sinorhizobium meliloti	1		Streptococcus pseudopneumoniae	18	Cupriavidus taiwanensis	5	Sinorhizobium meliloti	1		Actinomyces israelii	7		Alistipes dispar		Brevundimonas subvibrioides
BCSIR-86	33		Streptococcus sp. 116-D4	18					Cutibacterium acnes	8					Sphingobacterium thalpophilum	1		Streptococcus sp. 116-D4	18	Cutibacterium acnes	8	Sphingobacterium thalpophilum	1		Actinomyces naeslundii	2		Alistipes finegoldii		Capnocytophaga sputigena
BCSIR-423	31		Tannerella forsythia	18					Cutibacterium granulosum	2					Staphylococcus aureus	2		Tannerella forsythia	18	Cutibacterium granulosum	2	Staphylococcus aureus	2		Actinomyces oris	3		Alistipes shahii		Capnocytophaga sputigena
BCSIR-54	48		Treponema sp. OMZ 804	18					Desulfobacula toluolica	1					Staphylococcus haemolyticus	3		Treponema sp. OMZ 804	18	Desulfobacula toluolica	1	Staphylococcus haemolyticus	3		Actinomyces pacaensis	8		Alistipes sp. dk3624		Caulobacter vibrioides
BCSIR-425	51		Acinetobacter junii	17					Dolosigranulum pigrum	3					Streptococcus gwangjuense	2		Acinetobacter junii	17	Dolosigranulum pigrum	3	Streptococcus gwangjuense	2		Actinomyces radicidentis	6		Alloprevotella sp. E39		Caulobacter vibrioides
BCSIR-395 n=78	113		Bacteroides fragilis	17					Elizabethkingia anophelis	5					Streptococcus mitis	3		Bacteroides fragilis	17	Elizabethkingia anophelis	5	Streptococcus mitis	3		Actinomyces slackii	1		Alloprevotella tannerae		Chryseobacterium arthrosphaerae
			Capnocytophaga sp. FDAARGOS_737	17					Empedobacter brevis	7					Streptococcus oralis	2		Capnocytophaga sp. FDAARGOS_737	17	Empedobacter brevis	7	Streptococcus oralis	2		Actinomyces sp. Chiba101	2		Alteromonas australica		Chryseobacterium arthrosphaerae
			Dolosigranulum pigrum	17					Enterobacter asburiae	1					Streptococcus pseudopneumoniae	2		Dolosigranulum pigrum	17	Enterobacter asburiae	1	Streptococcus pseudopneumoniae	2		Actinomyces sp. oral taxon 171	4		Alteromonas macleodii		Chryseobacterium haifense
			Leptotrichia sp. oral taxon 212	17					Enterobacter bugandensis	1					Streptococcus sp. 116-D4	1		Leptotrichia sp. oral taxon 212	17	Enterobacter bugandensis	1	Streptococcus sp. 116-D4	1		Actinomyces viscosus	6		Alteromonas mediterranea		Chryseobacterium haifense
			Neisseria mucosa	17					Enterobacter cloacae	3					Streptococcus sp. NPS 308	1		Neisseria mucosa	17	Enterobacter cloacae	3	Streptococcus sp. NPS 308	1		Aegilops tauschii	1		Alteromonas stellipolaris		Chryseobacterium indologenes
			Prevotella dentalis	17					Enterobacter hormaechei	8					Streptococcus sp. oral taxon 064	1		Prevotella dentalis	17	Enterobacter hormaechei	8	Streptococcus sp. oral taxon 064	1		Aequorivita sublithincola	1		Aminipila butyrica		Chryseobacterium indologenes
			Streptococcus sp. 1643	17					Enterobacter roggenkampii	1					Streptococcus sp. VT 162	1		Streptococcus sp. 1643	17	Enterobacter roggenkampii	1	Streptococcus sp. VT 162	1		Aerococcus viridans	5		Aminipila sp. JN-18		Chryseobacterium nakagawai
			Treponema sp. OMZ 838	17					Escherichia coli	9					Triticum aestivum	5		Treponema sp. OMZ 838	17	Escherichia coli	9	Triticum aestivum	5		Aeromonas caviae	2		Anabaena cylindrica		Chryseobacterium nakagawai
			Capnocytophaga gingivalis	16					Exiguobacterium mexicanum	1					Triticum monococcum	1		Capnocytophaga gingivalis	16	Exiguobacterium mexicanum	1	Triticum monococcum	1		Aeromonas caviae	2		Anaerococcus prevotii		Chryseobacterium piperi
			Ralstonia solanacearum	16					Exiguobacterium sp. AT1b	3					Triticum turgidum	1		Ralstonia solanacearum	16	Exiguobacterium sp. AT1b	3	Triticum turgidum	1		Aeromonas hydrophila	7		Anaerocolumna jejuensis		Chryseobacterium piperi
			Rheinheimera sp. LHK132	16					Filimonas lacunae	2					uncultured Neisseria sp.	1		Rheinheimera sp. LHK132	16	Filimonas lacunae	2	uncultured Neisseria sp.	1		Aeromonas media	1		Anaerocolumna xylanovorans		Chryseobacterium shandongense
			Rothia dentocariosa	16					Fimbriimonas ginsengisoli	6					Variovorax sp. PBS-H4	1		Rothia dentocariosa	16	Fimbriimonas ginsengisoli	6	Variovorax sp. PBS-H4	1		Aeromonas salmonicida	3		Anaerostipes hadrus		Chryseobacterium shandongense
			Selenomonas sp. oral taxon 136	16					Finegoldia magna	4					Veillonella atypica	1		Selenomonas sp. oral taxon 136	16	Finegoldia magna	4	Veillonella atypica	1		Aeromonas simiae	1		Anaerotignum propionicum		Chryseobacterium taklimakanense
			Streptococcus anginosus	16					Flavobacterium album	4					Veillonella dispar	2		Streptococcus anginosus	16	Flavobacterium album	4	Veillonella dispar	2		Aeromonas sp. 19m	2		Antarcticibacterium sp. PAMC 28998		Chryseobacterium taklimakanense
			Acinetobacter schindleri	15					Flavobacterium anatoliense	2					Veillonella parvula	2		Acinetobacter schindleri	15	Flavobacterium anatoliense	2	Veillonella parvula	2		Aeromonas sp. ASNIH1	1		Arenimonas daejeonensis		Corynebacterium glaucum
			Mogibacterium diversum	15					Flavobacterium anhuiense	3								Mogibacterium diversum	15	Flavobacterium anhuiense	3				Aeromonas sp. ASNIH2	1		Arsenophonus endosymbiont of Aleurodicus dispersus		Corynebacterium glaucum
			Neisseria elongata	15					Flavobacterium columnare	3								Neisseria elongata	15	Flavobacterium columnare	3				Aeromonas sp. ASNIH3	1		Arthrobacter sp. MN05-02		Corynebacterium jeikeium
			Phyllobacterium myrsinacearum	15					Flavobacterium haoranii	7								Phyllobacterium myrsinacearum	15	Flavobacterium haoranii	7				Aeromonas sp. ASNIH5	1		Arthrobacter sp. YC-RL1		Corynebacterium jeikeium
			Streptococcus koreensis	15					Flavobacterium johnsoniae	1								Streptococcus koreensis	15	Flavobacterium johnsoniae	1				Aeromonas sp. ASNIH7	1		Aspergillus nidulans		Corynebacterium segmentosum
			Streptococcus sp. NPS 308	15					Flavobacterium psychrophilum	6								Streptococcus sp. NPS 308	15	Flavobacterium psychrophilum	6				Aeromonas veronii	1		Atopobium parvulum		Corynebacterium segmentosum
			Lautropia mirabilis	14					Flavobacterium sangjuense	3								Lautropia mirabilis	14	Flavobacterium sangjuense	3				Aeromonas veronii	1		Avibacterium volantium		Corynebacterium simulans
			Micrococcus luteus	14					Flavobacterium sp. CJ74	3								Micrococcus luteus	14	Flavobacterium sp. CJ74	3				Agarivorans gilvus	1		Azotobacter chroococcum		Corynebacterium simulans
			Prevotella ruminicola	14					Fusobacterium nucleatum	2								Prevotella ruminicola	14	Fusobacterium nucleatum	2				Aggregatibacter actinomycetemcomitans	6		Bacillus amyloliquefaciens		Corynebacterium singulare
			Pseudomonas monteilii	14					Fusobacterium pseudoperiodonticum	2								Pseudomonas monteilii	14	Fusobacterium pseudoperiodonticum	2				Aggregatibacter aphrophilus	10		Bacillus anthracis		Corynebacterium singulare
			Streptococcus sp. A12	14					Gemella sanguinis	2								Streptococcus sp. A12	14	Gemella sanguinis	2				Aggregatibacter segnis	9		Bacillus asahii		Corynebacterium striatum
			Streptococcus sp. I-G2	14					Gramella sp. MAR_2010_147	1								Streptococcus sp. I-G2	14	Gramella sp. MAR_2010_147	1				Agrobacterium fabrum	7		Bacillus cereus		Corynebacterium striatum
			Streptococcus sp. I-P16	14					Haemophilus influenzae	3								Streptococcus sp. I-P16	14	Haemophilus influenzae	3				Agrobacterium fabrum	3		Bacillus cereus		Corynebacterium ulcerans
			Streptococcus sp. oral taxon 064	14					Herbaspirillum seropedicae	3								Streptococcus sp. oral taxon 064	14	Herbaspirillum seropedicae	3				Agrobacterium sp. MA01	3		Bacillus megaterium		Corynebacterium ulcerans
			Streptococcus sp. VT 162	14					Human coronavirus NL63	2								Streptococcus sp. VT 162	14	Human coronavirus NL63	2				Agrobacterium sp. RAC06	3		Bacillus megaterium		Corynebacterium ureicelerivorans
			Streptococcus thermophilus	14					Idiomarinaceae bacterium HL-53	4								Streptococcus thermophilus	14	Idiomarinaceae bacterium HL-53	4				Agrobacterium tumefaciens	4		Bacillus pseudofirmus		Corynebacterium ureicelerivorans
			[Brevibacterium] frigoritolerans	13					Janibacter melonis	3								[Brevibacterium] frigoritolerans	13	Janibacter melonis	3				Agrobacterium tumefaciens	6		Bacillus pseudofirmus		Cupriavidus necator
			Granulicatella adiacens	13					Klebsiella pneumoniae	5								Granulicatella adiacens	13	Klebsiella pneumoniae	5				Agrobacterium tumefaciens	7		Bacillus simplex		Cupriavidus necator
			Haemophilus parahaemolyticus	13					Klebsiella variicola	1								Haemophilus parahaemolyticus	13	Klebsiella variicola	1				Agrobacterium vitis	2		Bacillus simplex		Cutibacterium acnes
			Lacrimispora saccharolytica	13					Kocuria palustris	4								Lacrimispora saccharolytica	13	Kocuria palustris	4				Agromyces flavus	1		Bacteroides heparinolyticus		Cutibacterium acnes
			Pseudomonas stutzeri	13					Lactobacillus crispatus	1								Pseudomonas stutzeri	13	Lactobacillus crispatus	1				Akkermansia glycaniphila	1		Bacteroides heparinolyticus		Cutibacterium granulosum
			Selenomonas sp. oral taxon 126	13					Lactobacillus delbrueckii	2								Selenomonas sp. oral taxon 126	13	Lactobacillus delbrueckii	2				Alcaligenes faecalis	1		Bacteroidetes bacterium oral taxon 272		Cutibacterium granulosum
			Streptococcus agalactiae	13					Lactobacillus fermentum	3								Streptococcus agalactiae	13	Lactobacillus fermentum	3				Alicycliphilus denitrificans	1		Bacteroidetes bacterium oral taxon 511		Delftia sp. Cs1-4
			Streptococcus cristatus	13					Lactococcus lactis	2								Streptococcus cristatus	13	Lactococcus lactis	2				Alishewanella sp. 205	2		Brevundimonas diminuta		Delftia sp. Cs1-4
			Fusobacterium periodonticum	12					Lawsonella clevelandensis	3								Fusobacterium periodonticum	12	Lawsonella clevelandensis	3				Alistipes communis	2		Brevundimonas diminuta		Dolosigranulum pigrum
			Haemophilus pittmaniae	12					Legionella fallonii	1								Haemophilus pittmaniae	12	Legionella fallonii	1				Alistipes dispar	2		Brevundimonas naejangsanensis		Dolosigranulum pigrum
			Klebsiella michiganensis	12					Leuconostoc mesenteroides	2								Klebsiella michiganensis	12	Leuconostoc mesenteroides	2				Alistipes finegoldii	1		Brevundimonas naejangsanensis		Elizabethkingia anophelis
			Leptotrichia buccalis	12					Listeria monocytogenes	1								Leptotrichia buccalis	12	Listeria monocytogenes	1				Alistipes shahii	2		Brevundimonas sp. Bb-A		Elizabethkingia anophelis
			Megasphaera stantonii	12					Lysobacter oculi	2								Megasphaera stantonii	12	Lysobacter oculi	2				Alistipes sp. dk3624	2		Brevundimonas sp. Bb-A		Empedobacter brevis
			Moraxella catarrhalis	12					Macrococcus sp. IME1552	3								Moraxella catarrhalis	12	Macrococcus sp. IME1552	3				Alloprevotella sp. E39	18		Brevundimonas sp. DS20		Empedobacter brevis
			Neisseria sp. oral taxon 014	12					Microarray RNA control template pNIAysic-2	1								Neisseria sp. oral taxon 014	12	Microarray RNA control template pNIAysic-2	1				Alloprevotella tannerae	5		Brevundimonas sp. DS20		Enterobacter asburiae
			Pseudomonas fluorescens	12					Micrococcus luteus	8								Pseudomonas fluorescens	12	Micrococcus luteus	8				Alteromonas australica	1		Brevundimonas sp. 'scallop'		Enterobacter asburiae
			Selenomonas sputigena	12					Moraxella osloensis	9								Selenomonas sputigena	12	Moraxella osloensis	9				Alteromonas macleodii	5		Brevundimonas sp. SD212		Enterobacter bugandensis
			Treponema denticola	12					Myroides odoratimimus	7								Treponema denticola	12	Myroides odoratimimus	7				Alteromonas mediterranea	3		Brevundimonas terrae		Enterobacter bugandensis
			uncultured Prevotella sp.	12					Myroides phaeus	5								uncultured Prevotella sp.	12	Myroides phaeus	5				Alteromonas stellipolaris	4		Brevundimonas vancanneytii		Enterobacter cloacae
			Bacteroides dorei	11					Neisseria meningitidis	2								Bacteroides dorei	11	Neisseria meningitidis	2				Aminipila butyrica	3		Brevundimonas vesicularis		Enterobacter cloacae
			Bacteroides ovatus	11					Nocardioides daphniae	2								Bacteroides ovatus	11	Nocardioides daphniae	2				Aminipila sp. JN-18	2		Brucella melitensis		Enterobacter hormaechei
			Candidatus Saccharibacteria oral taxon TM7x	11					Nocardioides dokdonensis	2								Candidatus Saccharibacteria oral taxon TM7x	11	Nocardioides dokdonensis	2				Anabaena cylindrica	1		Brucellaceae bacterium 47211606		Enterobacter hormaechei
			Capnocytophaga endodontalis	11					Nocardioides seonyuensis	2								Capnocytophaga endodontalis	11	Nocardioides seonyuensis	2				Anaerococcus prevotii	1		Buchnera aphidicola		Enterobacter roggenkampii
			Clostridium botulinum	11					Nocardioides sp. JQ2195	2								Clostridium botulinum	11	Nocardioides sp. JQ2195	2				Anaerocolumna jejuensis	3		Burkholderia vietnamiensis		Enterobacter roggenkampii
			Filifactor alocis	11					Nostocales cyanobacterium HT-58-2	1								Filifactor alocis	11	Nostocales cyanobacterium HT-58-2	1				Anaerocolumna sp. CBA3638	1		Butyrivibrio hungatei		Escherichia coli
			Leptotrichia trevisanii	11					Novosphingobium sp. P6W	4								Leptotrichia trevisanii	11	Novosphingobium sp. P6W	4				Anaerocolumna sp. CBA3638	28		Butyrivibrio proteoclasticus		Escherichia coli
			Neisseria cinerea	11					Pandoraea pnomenusa	2								Neisseria cinerea	11	Pandoraea pnomenusa	2				Anaerocolumna xylanovorans	1		Campylobacter concisus		Exiguobacterium mexicanum
			Paraprevotella xylaniphila	11					Paracoccus contaminans	4								Paraprevotella xylaniphila	11	Paracoccus contaminans	4				Anaerostipes hadrus	5		Campylobacter fetus		Exiguobacterium mexicanum
			Parvimonas micra	11					Paracoccus pantotrophus	3								Parvimonas micra	11	Paracoccus pantotrophus	3				Anaerotignum propionicum	3		Campylobacter gracilis		Exiguobacterium sp. AT1b
			Salmonella enterica	11					Paracoccus sp. AK26	3								Salmonella enterica	11	Paracoccus sp. AK26	3				Antarcticibacterium sp. PAMC 28998	1		Campylobacter hyointestinalis		Exiguobacterium sp. AT1b
			Streptococcus viridans	11					Paracoccus yeei	4								Streptococcus viridans	11	Paracoccus yeei	4				Arenimonas daejeonensis	1		Campylobacter jejuni		Enterococcus faecalis
			Acinetobacter indicus	10					Pedobacter cryoconitis	2								Acinetobacter indicus	10	Pedobacter cryoconitis	2				Arsenophonus endosymbiont of Aleurodicus dispersus	3		Campylobacter lanienae		Enterococcus faecalis
			Aggregatibacter aphrophilus	10					Pedobacter heparinus	1								Aggregatibacter aphrophilus	10	Pedobacter heparinus	1				Arthrobacter sp. MN05-02	1		Campylobacter showae		Enterococcus faecium
			Bacteroides vulgatus	10					Pedobacter suwonensis	3								Bacteroides vulgatus	10	Pedobacter suwonensis	3				Arthrobacter sp. YC-RL1	1		Campylobacter sp. oral clone HB035		Enterococcus faecium
			Enterobacter asburiae	10					Pedosphaera parvula	2								Enterobacter asburiae	10	Pedosphaera parvula	2				Aspergillus nidulans	1		Campylobacter ureolyticus
			Enterobacter kobei	10					Peptostreptococcaceae bacterium oral taxon 929	1								Enterobacter kobei	10	Peptostreptococcaceae bacterium oral taxon 929	1				Atopobium parvulum	19		Candida albicans
			Fusobacterium hwasookii	10					Plesiomonas shigelloides	2								Fusobacterium hwasookii	10	Plesiomonas shigelloides	2				Avibacterium volantium	1		candidate division SR1 bacterium Aalborg_AAW-1
			Haemophilus sp. oral taxon 036	10					Prevotella intermedia	1								Haemophilus sp. oral taxon 036	10	Prevotella intermedia	1				Azotobacter chroococcum	2		candidate division SR1 bacterium RAAC1_SR1_1
			Leptotrichia sp. oral taxon 498	10					Prevotella jejuni	1								Leptotrichia sp. oral taxon 498	10	Prevotella jejuni	1				Bacillus amyloliquefaciens	1		Candidatus Azobacteroides pseudotrichonymphae
			Porphyromonas asaccharolytica	10					Prevotella melaninogenica	3								Porphyromonas asaccharolytica	10	Prevotella melaninogenica	3				Bacillus anthracis	1		Candidatus Hepatoplasma crinochetorum
			Porphyromonas cangingivalis	10					Prevotella scopos	1								Porphyromonas cangingivalis	10	Prevotella scopos	1				Bacillus asahii	2		Candidatus Nitrosoglobus terrae
			Pseudomonas mendocina	10					Propionibacterium freudenreichii	1								Pseudomonas mendocina	10	Propionibacterium freudenreichii	1				Bacillus cereus	2		Candidatus Saccharibacteria bacterium FS05P-B
			Selenomonas sp. oral taxon 920	10					Propioniciclava sp. HDW11	3								Selenomonas sp. oral taxon 920	10	Propioniciclava sp. HDW11	3				Bacillus cereus	1		Candidatus Saccharibacteria bacterium FS07P-B
			uncultured Bacteroidetes bacterium	10					Pseudomonas aeruginosa	7								uncultured Bacteroidetes bacterium	10	Pseudomonas aeruginosa	7				Bacillus circulans	1		Candidatus Saccharibacteria bacterium FS13P
			Acinetobacter haemolyticus	9					Pseudomonas chlororaphis	2								Acinetobacter haemolyticus	9	Pseudomonas chlororaphis	2				Bacillus kochii	1		Candidatus Saccharibacteria bacterium FS15P
			Aggregatibacter segnis	9					Pseudomonas corrugata	1								Aggregatibacter segnis	9	Pseudomonas corrugata	1				Bacillus krulwichiae	1		Candidatus Saccharibacteria oral taxon TM7x
			Bacteroides thetaiotaomicron	9					Pseudomonas fluorescens	3								Bacteroides thetaiotaomicron	9	Pseudomonas fluorescens	3				Bacillus lehensis	1		Candidatus Tokpelaia hoelldoblerii
			Enterobacter hormaechei	9					Pseudomonas mendocina	11								Enterobacter hormaechei	9	Pseudomonas mendocina	11				Bacillus litoralis	1		Capnocytophaga canimorsus
			Erysipelothrix rhusiopathiae	9					Pseudomonas mosselii	2								Erysipelothrix rhusiopathiae	9	Pseudomonas mosselii	2				Bacillus megaterium	2		Capnocytophaga endodontalis
			Lactobacillus curvatus	9					Pseudomonas oleovorans	5								Lactobacillus curvatus	9	Pseudomonas oleovorans	5				Bacillus megaterium	1		Capnocytophaga gingivalis
			Leclercia adecarboxylata	9					Pseudomonas putida	5								Leclercia adecarboxylata	9	Pseudomonas putida	5				Bacillus miscanthi	2		Capnocytophaga granulosa
			Leptotrichia goodfellowii	9					Pseudomonas sp. LPH1	3								Leptotrichia goodfellowii	9	Pseudomonas sp. LPH1	3				Bacillus muralis	1		Capnocytophaga leadbetteri
			Leptotrichia hofstadii	9					Pseudomonas sp. S174S	2								Leptotrichia hofstadii	9	Pseudomonas sp. S174S	2				Bacillus oceanisediminis	1		Capnocytophaga ochracea
			Leptotrichia hongkongensis	9					Pseudomonas stutzeri	7								Leptotrichia hongkongensis	9	Pseudomonas stutzeri	7				Bacillus pseudofirmus	1		Capnocytophaga sp. FDAARGOS_737
			Neisseria lactamica	9					Ralstonia pickettii	8								Neisseria lactamica	9	Ralstonia pickettii	8				Bacillus pseudofirmus	21		Capnocytophaga sp. oral taxon 323
			Rothia aeria	9					Ralstonia solanacearum	8								Rothia aeria	9	Ralstonia solanacearum	8				Bacillus simplex	1		Capnocytophaga sp. oral taxon 864
			Schaalia meyeri	9					Rheinheimera sp. D18	10								Schaalia meyeri	9	Rheinheimera sp. D18	10				Bacillus simplex	4		Capnocytophaga sp. oral taxon 878
			Sphingobacterium sp. B29	9					Rheinheimera sp. F8	1								Sphingobacterium sp. B29	9	Rheinheimera sp. F8	1				Bacillus sp. BCF5	1		Corynebacterium endometrii
			Streptococcus sp. FDAARGOS_192	9					Rheinheimera sp. LHK132	7								Streptococcus sp. FDAARGOS_192	9	Rheinheimera sp. LHK132	7				Bacillus sp. HBCD-sjtu	1		Corynebacterium kroppenstedtii
			TM7 phylum sp. oral taxon 952	9					Riemerella anatipestifer	3								TM7 phylum sp. oral taxon 952	9	Riemerella anatipestifer	3				Bacillus sp. Y1	1		Corynebacterium maris
			Actinomyces gaoshouyii	8					Salinicoccus halodurans	1								Actinomyces gaoshouyii	8	Salinicoccus halodurans	1				Bacillus subtilis	1		Corynebacterium matruchotii
			Actinomyces pacaensis	8					Salmonella enterica	3								Actinomyces pacaensis	8	Salmonella enterica	3				Bacillus thermoamylovorans	1		Corynebacterium minutissimum
			Brevundimonas naejangsanensis	8					Scytonema sp. HK-05	2								Brevundimonas naejangsanensis	8	Scytonema sp. HK-05	2				Bacillus thuringiensis	1		Corynebacterium propinquum
			Candidatus Saccharibacteria bacterium FS15P	8					Severe acute respiratory syndrome-related coronavirus	6								Candidatus Saccharibacteria bacterium FS15P	8	Severe acute respiratory syndrome-related coronavirus	6				bacterium	1		Corynebacterium resistens
			Citrobacter freundii	8					Sphingobacterium alimentarium	3								Citrobacter freundii	8	Sphingobacterium alimentarium	3				Bacteroides caccae	5		Corynebacterium timonense
			Clostridioides difficile	8					Sphingobacterium daejeonense	2								Clostridioides difficile	8	Sphingobacterium daejeonense	2				Bacteroides caecimuris	5		Corynebacterium vitaeruminis
			Delftia sp. Cs1-4	8					Sphingobacterium hotanense	8								Delftia sp. Cs1-4	8	Sphingobacterium hotanense	8				Bacteroides cellulosilyticus	5		Croceicoccus marinus
			Delftia tsuruhatensis	8					Sphingobacterium mizutaii	2								Delftia tsuruhatensis	8	Sphingobacterium mizutaii	2				Bacteroides dorei	11		Cronobacter sakazakii
			Eikenella corrodens	8					Sphingobacterium sp. B29	9								Eikenella corrodens	8	Sphingobacterium sp. B29	9				Bacteroides fragilis	17		Cronobacter turicensis
			Enterobacter cloacae	8					Sphingobacterium sp. dk4302	4								Enterobacter cloacae	8	Sphingobacterium sp. dk4302	4				Bacteroides helcogenes	5		Cupriavidus metallidurans
			Leptotrichia shahii	8					Sphingobacterium sp. DR205	9								Leptotrichia shahii	8	Sphingobacterium sp. DR205	9				Bacteroides heparinolyticus	2		Cupriavidus taiwanensis
			Lysinibacillus sp. B2A1	8					Sphingobacterium sp. G1-14	11								Lysinibacillus sp. B2A1	8	Sphingobacterium sp. G1-14	11				Bacteroides heparinolyticus	6		cyanobacterium NIES-2125
			Megasphaera elsdenii	8					Sphingobacterium sp. ML3W	3								Megasphaera elsdenii	8	Sphingobacterium sp. ML3W	3				Bacteroides intestinalis	3		Cystobacter fuscus
			Ochrobactrum anthropi	8					Sphingobacterium thalpophilum	6								Ochrobactrum anthropi	8	Sphingobacterium thalpophilum	6				Bacteroides ovatus	11		Deinococcus wulumuqiensis
			Paludibacter propionicigenes	8					Sphingomonas sp. IC081	4								Paludibacter propionicigenes	8	Sphingomonas sp. IC081	4				Bacteroides salanitronis	4		Delftia acidovorans
			Parabacteroides distasonis	8					Staphylococcus arlettae	8								Parabacteroides distasonis	8	Staphylococcus arlettae	8				Bacteroides sp. CBA7301	6		Delftia sp. HK171
			Porphyromonas crevioricanis	8					Staphylococcus aureus	9								Porphyromonas crevioricanis	8	Staphylococcus aureus	9				Bacteroides thetaiotaomicron	9		Delftia tsuruhatensis
			Pseudomonas chlororaphis	8					Staphylococcus auricularis	1								Pseudomonas chlororaphis	8	Staphylococcus auricularis	1				Bacteroides uniformis	6		Dermabacter vaginalis
			Rheinheimera sp. D18	8					Staphylococcus capitis	8								Rheinheimera sp. D18	8	Staphylococcus capitis	8				Bacteroides vulgatus	10		Desulfobacula toluolica
			Streptococcus equinus	8					Staphylococcus caprae	2								Streptococcus equinus	8	Staphylococcus caprae	2				Bacteroides xylanisolvens	3		Desulfosporosinus meridiei
			Streptococcus intermedius	8					Staphylococcus cohnii	3								Streptococcus intermedius	8	Staphylococcus cohnii	3				Bacteroides zoogleoformans	7		Desulfovibrio salexigens
			Streptococcus vestibularis	8					Staphylococcus epidermidis	11								Streptococcus vestibularis	8	Staphylococcus epidermidis	11				Bacteroidetes bacterium oral taxon 272	1		Dialister pneumosintes
			Treponema pedis	8					Staphylococcus haemolyticus	9								Treponema pedis	8	Staphylococcus haemolyticus	9				Bacteroidetes bacterium oral taxon 511	1		Draconibacterium orientale
			uncultured Prevotellaceae bacterium	8					Staphylococcus hominis	8								uncultured Prevotellaceae bacterium	8	Staphylococcus hominis	8				Bacteroidetes bacterium UKL13-3	2		Duncaniella sp. B8
			Actinomyces israelii	7					Staphylococcus lugdunensis	2								Actinomyces israelii	7	Staphylococcus lugdunensis	2				Barnesiella viscericola	5		Duncaniella sp. C9
			Aeromonas hydrophila	7					Staphylococcus pasteuri	3								Aeromonas hydrophila	7	Staphylococcus pasteuri	3				Basella alba alphaendornavirus 1	1		Eikenella corrodens
			Agrobacterium tumefaciens	7					Staphylococcus saprophyticus	2								Agrobacterium tumefaciens	7	Staphylococcus saprophyticus	2				Bdellovibrio bacteriovorus	3		Eikenella exigua
			Bacteroides zoogleoformans	7					Staphylococcus sciuri	2								Bacteroides zoogleoformans	7	Staphylococcus sciuri	2				Bergeyella cardium	7		Elizabethkingia meningoseptica
			Bergeyella cardium	7					Staphylococcus warneri	5								Bergeyella cardium	7	Staphylococcus warneri	5				Bergeyella sp. AF14	5		Elizabethkingia miricola
			candidate division SR1 bacterium RAAC1_SR1_1	7					Streptococcus agalactiae	1								candidate division SR1 bacterium RAAC1_SR1_1	7	Streptococcus agalactiae	1				Beta vulgaris	1		Elizabethkingia sp. JS20170427COW
			Capnocytophaga sp. oral taxon 878	7					Streptococcus dysgalactiae	5								Capnocytophaga sp. oral taxon 878	7	Streptococcus dysgalactiae	5				Bifidobacterium bifidum	1		Empedobacter falsenii
			Clostridium beijerinckii	7					Streptococcus gwangjuense	2								Clostridium beijerinckii	7	Streptococcus gwangjuense	2				Bifidobacterium breve	1		Enterobacter kobei
			Corynebacterium striatum	7					Streptococcus mitis	4								Corynebacterium striatum	7	Streptococcus mitis	4				Bifidobacterium longum	1		Enterobacter ludwigii
			Elizabethkingia anophelis	7					Streptococcus oralis	2								Elizabethkingia anophelis	7	Streptococcus oralis	2				Bifidobacterium pseudocatenulatum	1		Enterobacter sp. CRENT-193
			Empedobacter brevis	7					Streptococcus pneumoniae	5								Empedobacter brevis	7	Streptococcus pneumoniae	5				Blautia hansenii	1		Enterobacter sp. LU1
			Enterobacter ludwigii	7					Streptococcus pyogenes	1								Enterobacter ludwigii	7	Streptococcus pyogenes	1				Bosea vaviloviae	1		Enterobacter sp. ODB01
			Exiguobacterium mexicanum	7					Streptococcus salivarius	2								Exiguobacterium mexicanum	7	Streptococcus salivarius	2				Brassica rapa	1		Enterobacter sp. T2
			Lachnospiraceae bacterium oral taxon 500	7					Streptococcus thermophilus	3								Lachnospiraceae bacterium oral taxon 500	7	Streptococcus thermophilus	3				Brevibacterium linens	1		Enterobacteriaceae bacterium A-F18
			Megasphaera hexanoica	7					Tessaracoccus flavus	4								Megasphaera hexanoica	7	Tessaracoccus flavus	4				Brevundimonas diminuta	4		Enterobacteriaceae bacterium ENNIH1
			Muribaculaceae bacterium DSM 108610	7					Tessaracoccus sp. T2.5-30	2								Muribaculaceae bacterium DSM 108610	7	Tessaracoccus sp. T2.5-30	2				Brevundimonas diminuta	6		Enterobacteriaceae bacterium ENNIH2
			Neisseria gonorrhoeae	7					Tetrasphaera sp. HKS02	1								Neisseria gonorrhoeae	7	Tetrasphaera sp. HKS02	1				Brevundimonas mediterranea	2		Enterobacteriaceae bacterium ENNIH3
			Oblitimonas alkaliphila	7					uncultured Acidobacteria bacterium	2								Oblitimonas alkaliphila	7	uncultured Acidobacteria bacterium	2				Brevundimonas naejangsanensis	4		Enterocloster bolteae
			Pasteurella multocida	7					uncultured actinobacterium	3								Pasteurella multocida	7	uncultured actinobacterium	3				Brevundimonas naejangsanensis	8		Enterocloster clostridioformis
			Peptostreptococcus anaerobius	7					uncultured bacterium	12								Peptostreptococcus anaerobius	7	uncultured bacterium	12				Brevundimonas sp. Bb-A	3		Enterobacter kobei
			Prevotella sp. Sc00026	7					uncultured Chloroflexi bacterium	1								Prevotella sp. Sc00026	7	uncultured Chloroflexi bacterium	1				Brevundimonas sp. Bb-A	5		Enterobacter ludwigii
			Pseudomonas oleovorans	7					uncultured organism	5								Pseudomonas oleovorans	7	uncultured organism	5				Brevundimonas sp. DS20	8		Enterobacter sp. CRENT-193
			Pseudomonas sp. LPH1	7					uncultured Salinicola sp.	1								Pseudomonas sp. LPH1	7	uncultured Salinicola sp.	1				Brevundimonas sp. DS20	5		Enterobacter sp. LU1
			Sphingobacterium sp. DR205	7					uncultured Selenomonas sp.	1								Sphingobacterium sp. DR205	7	uncultured Selenomonas sp.	1				Brevundimonas sp. GW460-12-10-14-LB2	1		Enterobacter sp. ODB01
			Sphingobacterium sp. G1-14	7					Veillonella dispar	2								Sphingobacterium sp. G1-14	7	Veillonella dispar	2				Brevundimonas sp. GW460-12-10-14-LB2	2		Enterobacter sp. T2
			Staphylococcus haemolyticus	7					Vibrio cholerae	3								Staphylococcus haemolyticus	7	Vibrio cholerae	3				Brevundimonas sp. GW460-12-10-14-LB2	1		Enterobacteriaceae bacterium A-F18
			Actinomyces radicidentis	6					Xanthomonas citri	1								Actinomyces radicidentis	6	Xanthomonas citri	1				Brevundimonas sp. 'scallop'	2		Enterobacteriaceae bacterium ENNIH1
			Actinomyces viscosus	6														Actinomyces viscosus	6						Brevundimonas sp. SD212	1		Enterobacteriaceae bacterium ENNIH2
			Aggregatibacter actinomycetemcomitans	6														Aggregatibacter actinomycetemcomitans	6						Brevundimonas subvibrioides	6		Enterobacteriaceae bacterium ENNIH3
			Bacteroides heparinolyticus	6														Bacteroides heparinolyticus	6						Brevundimonas subvibrioides	2		Enterocloster bolteae
			Bacteroides sp. CBA7301	6														Bacteroides sp. CBA7301	6						Brevundimonas terrae	1		Enterocloster clostridioformis
			Bacteroides uniformis	6														Bacteroides uniformis	6						Brevundimonas vancanneytii	1		Enterococcus cecorum
			Brevundimonas diminuta	6														Brevundimonas diminuta	6						Brevundimonas vesicularis	1		Erwinia tracheiphila
			Butyrivibrio hungatei	6														Butyrivibrio hungatei	6						Brucella melitensis	1		Erysipelothrix rhusiopathiae
			Candidatus Saccharibacteria bacterium FS07P-B	6														Candidatus Saccharibacteria bacterium FS07P-B	6						Brucellaceae bacterium 47211606	1		Erysipelothrix sp. HDW6B
			Capnocytophaga sp. oral taxon 864	6														Capnocytophaga sp. oral taxon 864	6						Buchnera aphidicola	3		Erysipelotrichaceae bacterium I46
			Cardiobacterium hominis	6														Cardiobacterium hominis	6						Burkholderia vietnamiensis	1		Erysipelotrichaceae bacterium MTC7
			Comamonas terrigena	6														Comamonas terrigena	6						Butyrivibrio hungatei	6		Exiguobacterium sp. S3-2
			Dialister pneumosintes	6														Dialister pneumosintes	6						Butyrivibrio proteoclasticus	4		Fabibacter pacificus
			Enterobacter roggenkampii	6														Enterobacter roggenkampii	6						Campylobacter concisus	24		Faecalibacterium prausnitzii
			Flavobacterium columnare	6														Flavobacterium columnare	6						Campylobacter fetus	2		Filifactor alocis
			Flavobacterium psychrophilum	6														Flavobacterium psychrophilum	6						Campylobacter gracilis	4		Filimonas lacunae
			Herbinix luporum	6														Herbinix luporum	6						Campylobacter hyointestinalis	1		Fimbriimonas ginsengisoli
			Leptotrichia sp. oral taxon 847	6														Leptotrichia sp. oral taxon 847	6						Campylobacter jejuni	1
			Massilia oculi	6														Massilia oculi	6						Campylobacter lanienae	1
			Pseudomonas alcaliphila	6														Pseudomonas alcaliphila	6						Campylobacter showae	20
			Pseudomonas sihuiensis	6														Pseudomonas sihuiensis	6						Campylobacter sp. oral clone HB035	1
			Pseudomonas sp. JY-Q	6														Pseudomonas sp. JY-Q	6						Campylobacter ureolyticus	3
			Pseudomonas sp. phDV1	6														Pseudomonas sp. phDV1	6						Candida albicans	2
			Rheinheimera sp. F8	6														Rheinheimera sp. F8	6						candidate division SR1 bacterium Aalborg_AAW-1	4
			Streptococcus constellatus	6														Streptococcus constellatus	6						candidate division SR1 bacterium RAAC1_SR1_1	7
			Streptococcus milleri	6														Streptococcus milleri	6						Candidatus Azobacteroides pseudotrichonymphae	3
			TM7 phylum sp. oral taxon 957	6														TM7 phylum sp. oral taxon 957	6						Candidatus Hepatoplasma crinochetorum	1
			uncultured Leptotrichia sp.	6														uncultured Leptotrichia sp.	6						Candidatus Nitrosoglobus terrae	1
			Vibrio anguillarum	6														Vibrio anguillarum	6						Candidatus Saccharibacteria bacterium FS05P-B	5
			[Ruminococcus] gnavus	5														[Ruminococcus] gnavus	5						Candidatus Saccharibacteria bacterium FS07P-B	6
			Achromobacter xylosoxidans	5														Achromobacter xylosoxidans	5						Candidatus Saccharibacteria bacterium FS13P	4
			Acinetobacter lwoffii	5														Acinetobacter lwoffii	5						Candidatus Saccharibacteria bacterium FS15P	8
			Acinetobacter radioresistens	5														Acinetobacter radioresistens	5						Candidatus Saccharibacteria oral taxon TM7x	11
			Aerococcus viridans	5														Aerococcus viridans	5						Candidatus Tokpelaia hoelldoblerii	1
			Alloprevotella tannerae	5														Alloprevotella tannerae	5						Capnocytophaga canimorsus	4
			Alteromonas macleodii	5														Alteromonas macleodii	5						Capnocytophaga endodontalis	11
			Anaerostipes hadrus	5														Anaerostipes hadrus	5						Capnocytophaga gingivalis	16
			Bacteroides caccae	5														Bacteroides caccae	5						Capnocytophaga granulosa	1
			Bacteroides caecimuris	5														Bacteroides caecimuris	5						Capnocytophaga leadbetteri	18
			Bacteroides cellulosilyticus	5														Bacteroides cellulosilyticus	5						Capnocytophaga ochracea	5
			Bacteroides helcogenes	5														Bacteroides helcogenes	5						Capnocytophaga sp. FDAARGOS_737	17
			Barnesiella viscericola	5														Barnesiella viscericola	5						Capnocytophaga sp. oral taxon 323	4
			Bergeyella sp. AF14	5														Bergeyella sp. AF14	5						Capnocytophaga sp. oral taxon 864	6
			Brevundimonas sp. Bb-A	5														Brevundimonas sp. Bb-A	5						Capnocytophaga sp. oral taxon 878	7
			Brevundimonas sp. DS20	5														Brevundimonas sp. DS20	5						Capnocytophaga sputigena	1
			Candidatus Saccharibacteria bacterium FS05P-B	5														Candidatus Saccharibacteria bacterium FS05P-B	5						Capnocytophaga sputigena	19
			Capnocytophaga ochracea	5														Capnocytophaga ochracea	5						Caproiciproducens sp. NJN-50	1
			Chryseobacterium gallinarum	5														Chryseobacterium gallinarum	5						Cardiobacterium hominis	6
			Chryseobacterium gleum	5														Chryseobacterium gleum	5						Catenovulum sp. CCB-QB4	2
			Chryseobacterium shandongense	5														Chryseobacterium shandongense	5						Catonella sp. oral clone EZ006	1
			Cutibacterium granulosum	5														Cutibacterium granulosum	5						Caulobacter vibrioides	4
			Flavobacterium haoranii	5														Flavobacterium haoranii	5						Caulobacter vibrioides	3
			Hungatella hathewayi	5														Hungatella hathewayi	5						Cedecea neteri	2
			Klebsiella aerogenes	5														Klebsiella aerogenes	5						Cellulophaga lytica	2
			Klebsiella variicola	5														Klebsiella variicola	5						Cellulosimicrobium cellulans	1
			Lachnospira eligens	5														Lachnospira eligens	5						Chitinophaga pinensis	4
			Moraxella bovis	5														Moraxella bovis	5						Chlamydomonas agloeformis	1
			Moraxella bovoculi	5														Moraxella bovoculi	5						Christensenella massiliensis	1
			Muribaculum sp. H5	5														Muribaculum sp. H5	5						Chroococcidiopsis thermalis	2
			Muribaculum sp. TLL-A4	5														Muribaculum sp. TLL-A4	5						Chryseobacterium antarcticum	2
			Mycoplasma salivarium	5														Mycoplasma salivarium	5						Chryseobacterium arthrosphaerae	2
			Myroides sp. CJ210	5														Myroides sp. CJ210	5						Chryseobacterium arthrosphaerae	3
			Neisseria polysaccharea	5														Neisseria polysaccharea	5						Chryseobacterium balustinum	2
			Odoribacter splanchnicus	5														Odoribacter splanchnicus	5						Chryseobacterium bernardetii	3
			Prevotella pallens	5														Prevotella pallens	5						Chryseobacterium camelliae	1
			Prevotella shahii	5														Prevotella shahii	5						Chryseobacterium carnipullorum	4
			Proteus mirabilis	5														Proteus mirabilis	5						Chryseobacterium gallinarum	5
			Pseudomonas sp.	5														Pseudomonas sp.	5						Chryseobacterium glaciei	2
			Pseudomonas sp. PONIH3	5														Pseudomonas sp. PONIH3	5						Chryseobacterium gleum	5
			Pseudomonas sp. THAF187a	5														Pseudomonas sp. THAF187a	5						Chryseobacterium haifense	4
			Pseudomonas virus phi12	5														Pseudomonas virus phi12	5						Chryseobacterium haifense	2
			Shewanella putrefaciens	5														Shewanella putrefaciens	5						Chryseobacterium indologenes	9
			Shewanella sp. FDAARGOS_354	5														Shewanella sp. FDAARGOS_354	5						Chryseobacterium indologenes	4
			Sphingobacterium hotanense	5														Sphingobacterium hotanense	5						Chryseobacterium indoltheticum	3
			Sphingobacterium mizutaii	5														Sphingobacterium mizutaii	5						Chryseobacterium joostei	3
			Sphingobacterium psychroaquaticum	5														Sphingobacterium psychroaquaticum	5						Chryseobacterium lactis	3
			Sphingobacterium sp. dk4302	5														Sphingobacterium sp. dk4302	5						Chryseobacterium nakagawai	1
			Sphingobacterium sp. ML3W	5														Sphingobacterium sp. ML3W	5						Chryseobacterium nakagawai	3
			Sphingobacterium thalpophilum	5														Sphingobacterium thalpophilum	5						Chryseobacterium piperi	1
			Streptococcus suis	5														Streptococcus suis	5						Chryseobacterium piperi	2
			uncultured Caudovirales phage	5														uncultured Caudovirales phage	5						Chryseobacterium shandongense	3
			uncultured phage	5														uncultured phage	5						Chryseobacterium shandongense	5
			uncultured Treponema sp.	5														uncultured Treponema sp.	5						Chryseobacterium sp.	1
			Variovorax sp. PMC12	5														Variovorax sp. PMC12	5						Chryseobacterium sp. 17S1E7	3
			Yersinia massiliensis	5														Yersinia massiliensis	5						Chryseobacterium sp. F5649	4
			[Clostridium] innocuum	4														[Clostridium] innocuum	4						Chryseobacterium sp. G0162	3
			[Haemophilus] ducreyi	4														[Haemophilus] ducreyi	4						Chryseobacterium sp. G0186	4
			Acinetobacter sp. ACNIH1	4														Acinetobacter sp. ACNIH1	4						Chryseobacterium sp. H3001	1
			Acinetobacter wuhouensis	4														Acinetobacter wuhouensis	4						Chryseobacterium sp. H6466	4
			Actinobacillus pleuropneumoniae	4														Actinobacillus pleuropneumoniae	4						Chryseobacterium sp. IHB B 17019	3
			Actinomyces sp. oral taxon 171	4														Actinomyces sp. oral taxon 171	4						Chryseobacterium sp. NBC 122	1
			Alteromonas stellipolaris	4														Alteromonas stellipolaris	4						Chryseobacterium sp. NEB161	2
			Bacillus simplex	4														Bacillus simplex	4						Chryseobacterium sp. POL2	2
			Bacteroides salanitronis	4														Bacteroides salanitronis	4						Chryseobacterium sp. StRB126	4
			Butyrivibrio proteoclasticus	4														Butyrivibrio proteoclasticus	4						Chryseobacterium taklimakanense	7
			Campylobacter gracilis	4														Campylobacter gracilis	4						Chryseobacterium taklimakanense	4
			candidate division SR1 bacterium Aalborg_AAW-1	4														candidate division SR1 bacterium Aalborg_AAW-1	4						Citricoccus sp. SGAir0253	1
			Candidatus Saccharibacteria bacterium FS13P	4														Candidatus Saccharibacteria bacterium FS13P	4						Citrobacter braakii	4
			Capnocytophaga canimorsus	4														Capnocytophaga canimorsus	4						Citrobacter freundii	8
			Capnocytophaga sp. oral taxon 323	4														Capnocytophaga sp. oral taxon 323	4						Citrobacter freundii complex sp. CFNIH3	3
			Chitinophaga pinensis	4														Chitinophaga pinensis	4						Citrobacter pasteurii	1
			Chryseobacterium carnipullorum	4														Chryseobacterium carnipullorum	4						Cloacibacterium normanense	9
			Chryseobacterium indologenes	4														Chryseobacterium indologenes	4						Clostridiales genomosp. BVAB1	1
			Chryseobacterium sp. F5649	4														Chryseobacterium sp. F5649	4						Clostridioides difficile	8
			Chryseobacterium sp. G0186	4														Chryseobacterium sp. G0186	4						Clostridium argentinense	1
			Chryseobacterium sp. H6466	4														Chryseobacterium sp. H6466	4						Clostridium beijerinckii	7
			Chryseobacterium sp. StRB126	4														Chryseobacterium sp. StRB126	4						Clostridium botulinum	11
			Chryseobacterium taklimakanense	4														Chryseobacterium taklimakanense	4						Clostridium butyricum	1
			Citrobacter braakii	4														Citrobacter braakii	4						Clostridium carboxidivorans	1
			Clostridium tetani	4														Clostridium tetani	4						Clostridium cellulovorans	2
			Comamonas aquatica	4														Comamonas aquatica	4						Clostridium chauvoei	3
			Comamonas testosteroni	4														Comamonas testosteroni	4						Clostridium diolis	1
			Elizabethkingia meningoseptica	4														Elizabethkingia meningoseptica	4						Clostridium fallax	1
			Enterobacter sp. ODB01	4														Enterobacter sp. ODB01	4						Clostridium perfringens	20
			Enterobacter sp. T2	4														Enterobacter sp. T2	4						Clostridium septicum	2
			Enterocloster clostridioformis	4														Enterocloster clostridioformis	4						Clostridium sp. BNL1100	1
			Enterococcus faecalis	4														Enterococcus faecalis	4						Clostridium sp. CT4	2
			Erysipelotrichaceae bacterium I46	4														Erysipelotrichaceae bacterium I46	4						Clostridium tetani	4
			Exiguobacterium sp. AT1b	4														Exiguobacterium sp. AT1b	4						Collinsella aerofaciens	2
			Flavobacterium album	4														Flavobacterium album	4						Colwellia sp. 20A7	1
			Flavobacterium indicum	4														Flavobacterium indicum	4						Colwellia sp. Arc7-635	2
			Flavobacterium johnsoniae	4														Flavobacterium johnsoniae	4						Colwellia sp. Arc7-D	1
			Flavobacterium sediminis	4														Flavobacterium sediminis	4						Colwellia sp. MT41	1
			Flavobacterium sp. 140616W15	4														Flavobacterium sp. 140616W15	4						Comamonas aquatica	1
			Flavobacterium sp. CJ74	4														Flavobacterium sp. CJ74	4						Comamonas aquatica	4
			Flavobacterium sp. HYN0086	4														Flavobacterium sp. HYN0086	4						Comamonas terrigena	6
			Grimontia hollisae	4														Grimontia hollisae	4						Comamonas testosteroni	2
			Hungateiclostridium clariflavum	4														Hungateiclostridium clariflavum	4						Comamonas testosteroni	4
			Kingella kingae	4														Kingella kingae	4						Comamonas thiooxydans	1
			Lachnospiraceae bacterium GAM79	4														Lachnospiraceae bacterium GAM79	4						Corynebacterium argentoratense	1
			Leclercia sp. 119287	4														Leclercia sp. 119287	4						Corynebacterium aurimucosum	1
			Methylobacterium bullatum	4														Methylobacterium bullatum	4						Corynebacterium aurimucosum	3
			Mogibacterium pumilum	4														Mogibacterium pumilum	4						Corynebacterium casei	3
			Muribaculum intestinale	4														Muribaculum intestinale	4						Corynebacterium casei	3
			Mycoplasma orale	4														Mycoplasma orale	4						Corynebacterium diphtheriae	1
			Myroides odoratimimus	4														Myroides odoratimimus	4						Corynebacterium diphtheriae	1
			Pantoea agglomerans	4														Pantoea agglomerans	4						Corynebacterium diphtheriae	3
			Pedobacter heparinus	4														Pedobacter heparinus	4						Corynebacterium endometrii	1
			Pedobacter sp. CJ43	4														Pedobacter sp. CJ43	4						Corynebacterium glaucum	1
			Pedobacter sp. HDW13	4														Pedobacter sp. HDW13	4						Corynebacterium glaucum	1
			Pedobacter suwonensis	4														Pedobacter suwonensis	4						Corynebacterium jeikeium	3
			Petrimonas mucosa	4														Petrimonas mucosa	4						Corynebacterium jeikeium	1
			Plesiomonas shigelloides	4														Plesiomonas shigelloides	4						Corynebacterium kroppenstedtii	1
			Pseudoalteromonas tunicata	4														Pseudoalteromonas tunicata	4						Corynebacterium maris	1
			Pseudobutyrivibrio xylanivorans	4														Pseudobutyrivibrio xylanivorans	4						Corynebacterium matruchotii	2
			Pseudomonas entomophila	4														Pseudomonas entomophila	4						Corynebacterium minutissimum	2
			Pseudopedobacter saltans	4														Pseudopedobacter saltans	4						Corynebacterium propinquum	2
			Roseburia intestinalis	4														Roseburia intestinalis	4						Corynebacterium resistens	1
			Saccharomyces 20S RNA narnavirus	4														Saccharomyces 20S RNA narnavirus	4						Corynebacterium segmentosum	7
			Shewanella marisflavi	4														Shewanella marisflavi	4						Corynebacterium segmentosum	28
			Sphingobacteriaceae bacterium GW460-11-11-14-LB5	4														Sphingobacteriaceae bacterium GW460-11-11-14-LB5	4						Corynebacterium simulans	4
			Sphingobacterium daejeonense	4														Sphingobacterium daejeonense	4						Corynebacterium simulans	3
			Sphingobacterium lactis	4														Sphingobacterium lactis	4						Corynebacterium singulare	2
			Sphingobacterium sp. CZ-2	4														Sphingobacterium sp. CZ-2	4						Corynebacterium singulare	1
			Sphingobacterium sp. PM2-P1-29	4														Sphingobacterium sp. PM2-P1-29	4						Corynebacterium striatum	3
			Sphingomonas paucimobilis	4														Sphingomonas paucimobilis	4						Corynebacterium striatum	7
			SR1 bacterium human oral taxon HOT-345	4														SR1 bacterium human oral taxon HOT-345	4						Corynebacterium timonense	2
			Streptobacillus moniliformis	4														Streptobacillus moniliformis	4						Corynebacterium ulcerans	3
			TM7 phylum sp. oral taxon 488	4														TM7 phylum sp. oral taxon 488	4						Corynebacterium ulcerans	1
			Treponema brennaborense	4														Treponema brennaborense	4						Corynebacterium ureicelerivorans	1
			Treponema phagedenis	4														Treponema phagedenis	4						Corynebacterium ureicelerivorans	4
			Treponema putidum	4														Treponema putidum	4						Corynebacterium vitaeruminis	1
			uncultured Actinomyces sp.	4														uncultured Actinomyces sp.	4						Croceicoccus marinus	1
			uncultured Bacteroidales bacterium	4														uncultured Bacteroidales bacterium	4						Cronobacter sakazakii	1
			uncultured Campylobacter sp.	4														uncultured Campylobacter sp.	4						Cronobacter turicensis	1
			Vibrio cholerae	4														Vibrio cholerae	4						Cupriavidus metallidurans	8
			Acidovorax avenae	3														Acidovorax avenae	3						Cupriavidus necator	7
			Acidovorax carolinensis	3														Acidovorax carolinensis	3						Cupriavidus necator	1
			Actinomyces hongkongensis	3														Actinomyces hongkongensis	3						Cupriavidus taiwanensis	5
			Actinomyces howellii	3														Actinomyces howellii	3						Cutibacterium acnes	8
			Actinomyces oris	3														Actinomyces oris	3						Cutibacterium acnes	18
			Aeromonas salmonicida	3														Aeromonas salmonicida	3						Cutibacterium granulosum	2
			Agrobacterium fabrum	3														Agrobacterium fabrum	3						Cutibacterium granulosum	5
			Agrobacterium sp. MA01	3														Agrobacterium sp. MA01	3						cyanobacterium NIES-2125	1
			Agrobacterium sp. RAC06	3														Agrobacterium sp. RAC06	3						Cystobacter fuscus	1
			Alteromonas mediterranea	3														Alteromonas mediterranea	3						Deinococcus wulumuqiensis	1
			Aminipila butyrica	3														Aminipila butyrica	3						Delftia acidovorans	29
			Anaerocolumna jejuensis	3														Anaerocolumna jejuensis	3						Delftia sp. Cs1-4	1
			Anaerotignum propionicum	3														Anaerotignum propionicum	3						Delftia sp. Cs1-4	8
			Arsenophonus endosymbiont of Aleurodicus dispersus	3														Arsenophonus endosymbiont of Aleurodicus dispersus	3						Delftia sp. HK171	3
			Bacteroides intestinalis	3														Bacteroides intestinalis	3						Delftia tsuruhatensis	8
			Bacteroides xylanisolvens	3														Bacteroides xylanisolvens	3						Dermabacter vaginalis	1
			Buchnera aphidicola	3														Buchnera aphidicola	3						Desulfobacula toluolica	1
			Campylobacter ureolyticus	3														Campylobacter ureolyticus	3						Desulfosporosinus meridiei	1
			Candidatus Azobacteroides pseudotrichonymphae	3														Candidatus Azobacteroides pseudotrichonymphae	3						Desulfovibrio salexigens	1
			Caulobacter vibrioides	3														Caulobacter vibrioides	3						Dialister pneumosintes	6
			Chryseobacterium arthrosphaerae	3														Chryseobacterium arthrosphaerae	3						Dolosigranulum pigrum	3
			Chryseobacterium bernardetii	3														Chryseobacterium bernardetii	3						Dolosigranulum pigrum	17
			Chryseobacterium indoltheticum	3														Chryseobacterium indoltheticum	3						Draconibacterium orientale	1
			Chryseobacterium joostei	3														Chryseobacterium joostei	3						Duncaniella sp. B8	3
			Chryseobacterium lactis	3														Chryseobacterium lactis	3						Duncaniella sp. C9	3
			Chryseobacterium nakagawai	3														Chryseobacterium nakagawai	3						Eikenella corrodens	8
			Chryseobacterium sp. 17S1E7	3														Chryseobacterium sp. 17S1E7	3						Eikenella exigua	1
			Chryseobacterium sp. G0162	3														Chryseobacterium sp. G0162	3						Elizabethkingia anophelis	5
			Chryseobacterium sp. IHB B 17019	3														Chryseobacterium sp. IHB B 17019	3						Elizabethkingia anophelis	7
			Citrobacter freundii complex sp. CFNIH3	3														Citrobacter freundii complex sp. CFNIH3	3						Elizabethkingia meningoseptica	4
			Clostridium chauvoei	3														Clostridium chauvoei	3						Elizabethkingia miricola	2
			Corynebacterium aurimucosum	3														Corynebacterium aurimucosum	3						Elizabethkingia sp. JS20170427COW	1
			Corynebacterium casei	3														Corynebacterium casei	3						Empedobacter brevis	7
			Corynebacterium diphtheriae	3														Corynebacterium diphtheriae	3						Empedobacter brevis	7
			Corynebacterium simulans	3														Corynebacterium simulans	3						Empedobacter falsenii	2
			Delftia sp. HK171	3														Delftia sp. HK171	3						Enterobacter asburiae	1
			Duncaniella sp. B8	3														Duncaniella sp. B8	3						Enterobacter asburiae	10
			Duncaniella sp. C9	3														Duncaniella sp. C9	3						Enterobacter bugandensis	1
			Enterobacter bugandensis	3														Enterobacter bugandensis	3						Enterobacter bugandensis	3
			Enterocloster bolteae	3														Enterocloster bolteae	3						Enterobacter cloacae	3
			Erysipelotrichaceae bacterium MTC7	3														Erysipelotrichaceae bacterium MTC7	3						Enterobacter cloacae	8
			Faecalibacterium prausnitzii	3														Faecalibacterium prausnitzii	3						Enterobacter hormaechei	8
			Flavobacterium anatoliense	3														Flavobacterium anatoliense	3						Enterobacter hormaechei	9
			Flavobacterium anhuiense	3														Flavobacterium anhuiense	3						Enterobacter kobei	10
			Flavobacterium arcticum	3														Flavobacterium arcticum	3						Enterobacter ludwigii	7
			Flavobacterium branchiophilum	3														Flavobacterium branchiophilum	3						Enterobacter roggenkampii	1
			Flavobacterium commune	3														Flavobacterium commune	3						Enterobacter roggenkampii	6
			Flavobacterium crocinum	3														Flavobacterium crocinum	3						Enterobacter sp. CRENT-193	2
			Flavobacterium nackdongense	3														Flavobacterium nackdongense	3						Enterobacter sp. LU1	2
			Flavobacterium sp. XS-5	3														Flavobacterium sp. XS-5	3						Enterobacter sp. ODB01	4
			Fusobacterium sp. oral taxon 203	3														Fusobacterium sp. oral taxon 203	3						Enterobacter sp. T2	4
			Glaesserella parasuis	3														Glaesserella parasuis	3						Enterobacteriaceae bacterium A-F18	1
			Idiomarinaceae bacterium HL-53	3														Idiomarinaceae bacterium HL-53	3						Enterobacteriaceae bacterium ENNIH1	2
			Klebsiella quasipneumoniae	3														Klebsiella quasipneumoniae	3						Enterobacteriaceae bacterium ENNIH2	2
			Lachnospiraceae bacterium	3														Lachnospiraceae bacterium	3						Enterobacteriaceae bacterium ENNIH3	2
			Listeria monocytogenes	3														Listeria monocytogenes	3						Enterocloster bolteae	3
			Litorilituus sediminis	3														Litorilituus sediminis	3						Enterocloster clostridioformis	4
			Methylomonas clara	3														Methylomonas clara	3						Enterococcus cecorum	2
			Methylophilus sp. TWE2	3														Methylophilus sp. TWE2	3						Enterococcus faecalis	1
			Microbacterium oxydans	3														Microbacterium oxydans	3						Enterococcus faecalis	4
			Moraxella ovis	3														Moraxella ovis	3						Enterococcus faecium	3
			Myroides phaeus	3														Myroides phaeus	3						Enterococcus faecium	2
			Neisseria sp. KEM232	3														Neisseria sp. KEM232	3						Erwinia tracheiphila	1
			Paenibacillus guangzhouensis	3														Paenibacillus guangzhouensis	3						Erysipelothrix rhusiopathiae	9
			Pedobacter cryoconitis	3														Pedobacter cryoconitis	3						Erysipelothrix sp. HDW6B	2
			Pedobacter ginsengisoli	3														Pedobacter ginsengisoli	3						Erysipelotrichaceae bacterium I46	4
			Pedobacter sp. G11	3														Pedobacter sp. G11	3						Erysipelotrichaceae bacterium MTC7	3
			Pedobacter sp. KBS0701	3														Pedobacter sp. KBS0701	3						Escherichia coli	9
			Pedobacter sp. PACM 27299	3														Pedobacter sp. PACM 27299	3						Escherichia coli	47
			Pedobacter steynii	3														Pedobacter steynii	3						Exiguobacterium mexicanum	1
			Peptococcus niger	3														Peptococcus niger	3						Exiguobacterium mexicanum	7
			Photobacterium damselae	3														Photobacterium damselae	3						Exiguobacterium sp. AT1b	3
			Porphyromonas endodontalis	3														Porphyromonas endodontalis	3						Exiguobacterium sp. AT1b	4
			Porphyromonas sp. oral clone F016	3														Porphyromonas sp. oral clone F016	3						Exiguobacterium sp. S3-2	2
			Providencia stuartii	3														Providencia stuartii	3						Fabibacter pacificus	1
			Pseudoalteromonas atlantica	3														Pseudoalteromonas atlantica	3						Faecalibacterium prausnitzii	3
			Pseudoalteromonas carrageenovora	3														Pseudoalteromonas carrageenovora	3						Filifactor alocis	11
			Pseudoalteromonas luteoviolacea	3														Pseudoalteromonas luteoviolacea	3						Filimonas lacunae	2
			Pseudomonas alkylphenolica	3														Pseudomonas alkylphenolica	3						Fimbriimonas ginsengisoli	6
			Pseudomonas balearica	3														Pseudomonas balearica	3						Finegoldia magna	1
			Pseudomonas fulva	3														Pseudomonas fulva	3						Finegoldia magna	4
			Pseudomonas plecoglossicida	3														Pseudomonas plecoglossicida	3						Finegoldia magna	1
			Pseudomonas sp. R32	3														Pseudomonas sp. R32	3						Flavisolibacter ginsenosidimutans	1
			Pseudomonas sp. SWI44	3														Pseudomonas sp. SWI44	3						Flavivirga eckloniae	1
			Pseudomonas sp. THAF42	3														Pseudomonas sp. THAF42	3						Flavobacteriaceae bacterium UJ101	1
			Raoultella ornithinolytica	3														Raoultella ornithinolytica	3						Flavobacterium album	4
			Schaalia cardiffensis	3														Schaalia cardiffensis	3						Flavobacterium album	4
			Serratia marcescens	3														Serratia marcescens	3						Flavobacterium anatoliense	2
			Shewanella algae	3														Shewanella algae	3						Flavobacterium anatoliense	3
			Shewanella baltica	3														Shewanella baltica	3						Flavobacterium anhuiense	3
			Sneathia amnii	3														Sneathia amnii	3						Flavobacterium anhuiense	3
			Sphingobium yanoikuyae	3														Sphingobium yanoikuyae	3						Flavobacterium arcticum	3
			Sphingomonas sp. LK11	3														Sphingomonas sp. LK11	3						Flavobacterium branchiophilum	3
			Stenotrophomonas acidaminiphila	3														Stenotrophomonas acidaminiphila	3						Flavobacterium columnare	3
			Stenotrophomonas sp. LM091	3														Stenotrophomonas sp. LM091	3						Flavobacterium columnare	6
			Streptococcus pyogenes	3														Streptococcus pyogenes	3						Flavobacterium commune	3
			Thalassolituus oleivorans	3														Thalassolituus oleivorans	3						Flavobacterium crocinum	3
			uncultured Gemella sp.	3														uncultured Gemella sp.	3						Flavobacterium gilvum	2
			uncultured Granulicatella sp.	3														uncultured Granulicatella sp.	3						Flavobacterium haoranii	7
			uncultured Pseudomonas sp.	3														uncultured Pseudomonas sp.	3						Flavobacterium haoranii	5
			Vibrio parahaemolyticus	3														Vibrio parahaemolyticus	3						Flavobacterium indicum	4
			Weeksella virosa	3														Weeksella virosa	3						Flavobacterium johnsoniae	1
			Absiella argi	2														Absiella argi	2						Flavobacterium johnsoniae	4
			Acinetobacter parvus	2														Acinetobacter parvus	2						Flavobacterium kingsejongi	2
			Acinetobacter phage TAC1	2														Acinetobacter phage TAC1	2						Flavobacterium magnum	2
			Acinetobacter sp. WCHA45	2														Acinetobacter sp. WCHA45	2						Flavobacterium nackdongense	3
			Acinetobacter sp. WCHA55	2														Acinetobacter sp. WCHA55	2						Flavobacterium pallidum	2
			Actinomyces naeslundii	2														Actinomyces naeslundii	2						Flavobacterium psychrophilum	6
			Actinomyces sp. Chiba101	2														Actinomyces sp. Chiba101	2						Flavobacterium psychrophilum	6
			Aeromonas caviae	2														Aeromonas caviae	2						Flavobacterium sangjuense	3
			Aeromonas sp. 19m	2														Aeromonas sp. 19m	2						Flavobacterium sangjuense	1
			Agrobacterium vitis	2														Agrobacterium vitis	2						Flavobacterium sediminis	4
			Alishewanella sp. 205	2														Alishewanella sp. 205	2						Flavobacterium sp. 140616W15	4
			Alistipes communis	2														Alistipes communis	2						Flavobacterium sp. CJ74	3
			Alistipes dispar	2														Alistipes dispar	2						Flavobacterium sp. CJ74	4
			Alistipes shahii	2														Alistipes shahii	2						Flavobacterium sp. HYN0086	4
			Alistipes sp. dk3624	2														Alistipes sp. dk3624	2						Flavobacterium sp. Sr18	2
			Aminipila sp. JN-18	2														Aminipila sp. JN-18	2						Flavobacterium sp. XS-5	3
			Azotobacter chroococcum	2														Azotobacter chroococcum	2						Fretibacterium fastidiosum	1
			Bacillus asahii	2														Bacillus asahii	2						furfural-degrading bacterium C6	1
			Bacillus miscanthi	2														Bacillus miscanthi	2						Fusobacterium hwasookii	10
			Bacteroidetes bacterium UKL13-3	2														Bacteroidetes bacterium UKL13-3	2						Fusobacterium nucleatum	2
			Brevundimonas sp. 'scallop'	2														Brevundimonas sp. 'scallop'	2						Fusobacterium nucleatum	22
			Brevundimonas subvibrioides	2														Brevundimonas subvibrioides	2						Fusobacterium periodonticum	12
			Campylobacter fetus	2														Campylobacter fetus	2						Fusobacterium pseudoperiodonticum	1
			Catenovulum sp. CCB-QB4	2														Catenovulum sp. CCB-QB4	2						Fusobacterium pseudoperiodonticum	2
			Cedecea neteri	2														Cedecea neteri	2						Fusobacterium pseudoperiodonticum	24
			Cellulophaga lytica	2														Cellulophaga lytica	2						Fusobacterium sp. oral taxon 203	3
			Chryseobacterium antarcticum	2														Chryseobacterium antarcticum	2						Fusobacterium varium	1
			Chryseobacterium balustinum	2														Chryseobacterium balustinum	2						Gemella haemolysans	1
			Chryseobacterium glaciei	2														Chryseobacterium glaciei	2						Gemella haemolysans	22
			Chryseobacterium haifense	2														Chryseobacterium haifense	2						Gemella morbillorum	18
			Chryseobacterium piperi	2														Chryseobacterium piperi	2						Gemella sanguinis	2
			Chryseobacterium sp. NEB161	2														Chryseobacterium sp. NEB161	2						Gemella sanguinis	20
			Chryseobacterium sp. POL2	2														Chryseobacterium sp. POL2	2						Gillisia sp. Hel1_33_143	1
			Clostridium cellulovorans	2														Clostridium cellulovorans	2						Glaesserella parasuis	3
			Clostridium septicum	2														Clostridium septicum	2						Glaesserella sp. 15-184	1
			Clostridium sp. CT4	2														Clostridium sp. CT4	2						Gramella sp. MAR_2010_147	1
			Collinsella aerofaciens	2														Collinsella aerofaciens	2						Granulicatella adiacens	13
			Colwellia sp. Arc7-635	2														Colwellia sp. Arc7-635	2						Grimontia hollisae	4
			Corynebacterium propinquum	2														Corynebacterium propinquum	2						Haemophilus haemolyticus	18
			Corynebacterium timonense	2														Corynebacterium timonense	2						Haemophilus influenzae	3
			Elizabethkingia miricola	2														Elizabethkingia miricola	2						Haemophilus influenzae	22
			Empedobacter falsenii	2														Empedobacter falsenii	2						Haemophilus parahaemolyticus	13
			Enterobacter sp. CRENT-193	2														Enterobacter sp. CRENT-193	2						Haemophilus parainfluenzae	1
			Enterobacter sp. LU1	2														Enterobacter sp. LU1	2						Haemophilus parainfluenzae	27
			Enterobacteriaceae bacterium ENNIH1	2														Enterobacteriaceae bacterium ENNIH1	2						Haemophilus pittmaniae	12
			Enterobacteriaceae bacterium ENNIH2	2														Enterobacteriaceae bacterium ENNIH2	2						Haemophilus sp. oral taxon 036	10
			Enterobacteriaceae bacterium ENNIH3	2														Enterobacteriaceae bacterium ENNIH3	2						Herbaspirillum seropedicae	3
			Enterococcus cecorum	2														Enterococcus cecorum	2						Herbinix luporum	6
			Enterococcus faecium	2														Enterococcus faecium	2						Human coronavirus NL63	2
			Erysipelothrix sp. HDW6B	2														Erysipelothrix sp. HDW6B	2						Hungateiclostridium clariflavum	4
			Exiguobacterium sp. S3-2	2														Exiguobacterium sp. S3-2	2						Hungatella hathewayi	5
			Flavobacterium gilvum	2														Flavobacterium gilvum	2						Hymenobacter sp. BT182	2
			Flavobacterium kingsejongi	2														Flavobacterium kingsejongi	2						Idiomarinaceae bacterium HL-53	4
			Flavobacterium magnum	2														Flavobacterium magnum	2						Idiomarinaceae bacterium HL-53	3
			Flavobacterium pallidum	2														Flavobacterium pallidum	2						Inhella inkyongensis	1
			Flavobacterium sp. Sr18	2														Flavobacterium sp. Sr18	2						Janibacter melonis	3
			Hymenobacter sp. BT182	2														Hymenobacter sp. BT182	2						Janthinobacterium sp. 1_2014MBL_MicDiv	1
			Klebsiella phage KP1801	2														Klebsiella phage KP1801	2						Janthinobacterium sp. SNU WT3	1
			Klebsiella phage KpKT21phi1	2														Klebsiella phage KpKT21phi1	2						Kingella kingae	4
			Klebsiella phage NJR15	2														Klebsiella phage NJR15	2						Klebsiella aerogenes	5
			Klebsiella phage NJS1	2														Klebsiella phage NJS1	2						Klebsiella grimontii	1
			Klebsiella phage NJS2	2														Klebsiella phage NJS2	2						Klebsiella michiganensis	1
			Klebsiella phage NJS3	2														Klebsiella phage NJS3	2						Klebsiella michiganensis	12
			Klebsiella phage vB_KpnS_15-38_KLPPOU149	2														Klebsiella phage vB_KpnS_15-38_KLPPOU149	2						Klebsiella oxytoca	21
			Klebsiella sp. LY	2														Klebsiella sp. LY	2						Klebsiella phage KL	1
			Kytococcus sedentarius	2														Kytococcus sedentarius	2						Klebsiella phage KP1801	2
			Lachnoclostridium phocaeense	2														Lachnoclostridium phocaeense	2						Klebsiella phage KpKT21phi1	2
			Lachnoclostridium phytofermentans	2														Lachnoclostridium phytofermentans	2						Klebsiella phage NJR15	2
			Lachnospiraceae bacterium KM106-2	2														Lachnospiraceae bacterium KM106-2	2						Klebsiella phage NJS1	2
			Lactobacillus helveticus	2														Lactobacillus helveticus	2						Klebsiella phage NJS2	2
			Lactobacillus sakei	2														Lactobacillus sakei	2						Klebsiella phage NJS3	2
			Lawsonella clevelandensis	2														Lawsonella clevelandensis	2						Klebsiella phage vB_KpnS_15-38_KLPPOU149	2
			Leadbetterella byssophila	2														Leadbetterella byssophila	2						Klebsiella pneumoniae	5
			Leclercia sp. W17	2														Leclercia sp. W17	2						Klebsiella pneumoniae	18
			Leptotrichia sp. oral clone FP036	2														Leptotrichia sp. oral clone FP036	2						Klebsiella quasipneumoniae	3
			Lysinibacillus sp. YS11	2														Lysinibacillus sp. YS11	2						Klebsiella sp. LY	2
			Mannheimia sp. USDA-ARS-USMARC-1261	2														Mannheimia sp. USDA-ARS-USMARC-1261	2						Klebsiella variicola	1
			Maribacter sp. HTCC2170	2														Maribacter sp. HTCC2170	2						Klebsiella variicola	5
			Massilistercora timonensis	2														Massilistercora timonensis	2						Kocuria palustris	4
			Methylobacterium radiotolerans	2														Methylobacterium radiotolerans	2						Kosakonia oryzae	1
			Methylophilus medardicus	2														Methylophilus medardicus	2						Kosakonia radicincitans	1
			Mitsuaria sp. 7	2														Mitsuaria sp. 7	2						Kytococcus sedentarius	2
			Mixta theicola	2														Mixta theicola	2						Lachnoanaerobaculum umeaense	22
			Mobiluncus curtisii	2														Mobiluncus curtisii	2						Lachnoclostridium phocaeense	2
			Mucinivorans hirudinis	2														Mucinivorans hirudinis	2						Lachnoclostridium phytofermentans	2
			Myroides profundi	2														Myroides profundi	2						Lachnospira eligens	5
			Myroides sp. ZB35	2														Myroides sp. ZB35	2						Lachnospiraceae bacterium	3
			Neisseria oralis	2														Neisseria oralis	2						Lachnospiraceae bacterium GAM79	4
			Neisseria perflava	2														Neisseria perflava	2						Lachnospiraceae bacterium KM106-2	2
			Neisseria sicca	2														Neisseria sicca	2						Lachnospiraceae bacterium oral taxon 500	7
			Neisseria sp. 10022	2														Neisseria sp. 10022	2						Lacimicrobium alkaliphilum	1
			Nibribacter sp. BT10	2														Nibribacter sp. BT10	2						Lacrimispora celerecrescens	1
			Oleiphilus messinensis	2														Oleiphilus messinensis	2						Lacrimispora indolis	1
			Paenibacillus borealis	2														Paenibacillus borealis	2						Lacrimispora saccharolytica	13
			Paenibacillus sp. FSL H7-0737	2														Paenibacillus sp. FSL H7-0737	2						Lacrimispora sphenoides	2
			Paenibacillus xylanilyticus	2														Paenibacillus xylanilyticus	2						Lacrimispora sphenoides	40
			Paeniclostridium sordellii	2														Paeniclostridium sordellii	2						Lactobacillus acidophilus	1
			Panacibacter ginsenosidivorans	2														Panacibacter ginsenosidivorans	2						Lactobacillus amylovorus	1
			Pantoea sp. SO10	2														Pantoea sp. SO10	2						Lactobacillus crispatus	2
			Paraglaciecola sp. L1A13	2														Paraglaciecola sp. L1A13	2						Lactobacillus crispatus	1
			Pectobacterium carotovorum	2														Pectobacterium carotovorum	2						Lactobacillus crispatus	1
			Pedobacter sp. eg	2														Pedobacter sp. eg	2						Lactobacillus curvatus	1
			Peptoniphilus harei	2														Peptoniphilus harei	2						Lactobacillus curvatus	9
			Phyllobacterium zundukense	2														Phyllobacterium zundukense	2						Lactobacillus delbrueckii	1
			Phytobacter sp. SCO41	2														Phytobacter sp. SCO41	2						Lactobacillus delbrueckii	2
			Phytobacter ursingii	2														Phytobacter ursingii	2						Lactobacillus delbrueckii	21
			Phytohabitans flavus	2														Phytohabitans flavus	2						Lactobacillus fermentum	1
			Piscirickettsia salmonis	2														Piscirickettsia salmonis	2						Lactobacillus fermentum	3
			Prevotella nigrescens	2														Prevotella nigrescens	2						Lactobacillus fermentum	24
			Proteus vulgaris	2														Proteus vulgaris	2						Lactobacillus helveticus	2
			Pseudoalteromonas arctica	2														Pseudoalteromonas arctica	2						Lactobacillus iners	1
			Pseudoalteromonas donghaensis	2														Pseudoalteromonas donghaensis	2						Lactobacillus johnsonii	1
			Pseudoalteromonas piscicida	2														Pseudoalteromonas piscicida	2						Lactobacillus paracasei	1
			Pseudoalteromonas sp. DL-6	2														Pseudoalteromonas sp. DL-6	2						Lactobacillus reuteri	1
			Pseudoalteromonas spongiae	2														Pseudoalteromonas spongiae	2						Lactobacillus sakei	2
			Pseudomonas alcaligenes	2														Pseudomonas alcaligenes	2						Lactobacillus salivarius	1
			Pseudomonas marincola	2														Pseudomonas marincola	2						Lactococcus lactis	2
			Pseudomonas mosselii	2														Pseudomonas mosselii	2						Lautropia mirabilis	14
			Pseudomonas saudimassiliensis	2														Pseudomonas saudimassiliensis	2						Lawsonella clevelandensis	3
			Pseudomonas sp. SWI6	2														Pseudomonas sp. SWI6	2						Lawsonella clevelandensis	2
			Pseudomonas sp. VLB120	2														Pseudomonas sp. VLB120	2						Leadbetterella byssophila	2
			Raoultella planticola	2														Raoultella planticola	2						Leclercia adecarboxylata	1
			Rheinheimera aquimaris	2														Rheinheimera aquimaris	2						Leclercia adecarboxylata	9
			Rheinheimera sp.	2														Rheinheimera sp.	2						Leclercia sp. 119287	4
			Rhizobium rhizoryzae	2														Rhizobium rhizoryzae	2						Leclercia sp. LSNIH3	1
			Rhodoferax ferrireducens	2														Rhodoferax ferrireducens	2						Leclercia sp. W17	2
			Salinimonas lutimaris	2														Salinimonas lutimaris	2						Legionella fallonii	1
			Scytonema hyalinum	2														Scytonema hyalinum	2						Legionella oakridgensis	1
			Selenomonas sp. oral clone GI064	2														Selenomonas sp. oral clone GI064	2						Leptolyngbya boryana	1
			Shewanella livingstonensis	2														Shewanella livingstonensis	2						Leptolyngbya sp. PKUAC-GDTS1-24	1
			Shewanella pealeana	2														Shewanella pealeana	2						Leptotrichia buccalis	12
			Shewanella woodyi	2														Shewanella woodyi	2						Leptotrichia goodfellowii	9
			Shewanella xiamenensis	2														Shewanella xiamenensis	2						Leptotrichia hofstadii	9
			Sinorhizobium meliloti	2														Sinorhizobium meliloti	2						Leptotrichia hongkongensis	9
			Solitalea canadensis	2														Solitalea canadensis	2						Leptotrichia shahii	8
			Sphingobacterium alimentarium	2														Sphingobacterium alimentarium	2						Leptotrichia sp. oral clone FP036	2
			Staphylococcus cohnii	2														Staphylococcus cohnii	2						Leptotrichia sp. oral taxon 212	17
			Staphylococcus nepalensis	2														Staphylococcus nepalensis	2						Leptotrichia sp. oral taxon 498	10
			Streptococcus equi	2														Streptococcus equi	2						Leptotrichia sp. oral taxon 847	6
			Streptococcus gallolyticus	2														Streptococcus gallolyticus	2						Leptotrichia trevisanii	11
			Streptococcus mutans	2														Streptococcus mutans	2						Leptotrichia wadei	1
			Succinivibrio dextrinosolvens	2														Succinivibrio dextrinosolvens	2						Leptotrichia wadei	21
			uncultured Clostridium sp.	2														uncultured Clostridium sp.	2						Leuconostoc citreum	1
			uncultured Klebsiella sp.	2														uncultured Klebsiella sp.	2						Leuconostoc garlicum	1
			uncultured Parabacteroides sp.	2														uncultured Parabacteroides sp.	2						Leuconostoc lactis	2
			uncultured rumen bacterium	2														uncultured rumen bacterium	2						Leuconostoc mesenteroides	2
			uncultured Veillonella sp.	2														uncultured Veillonella sp.	2						Leuconostoc pseudomesenteroides	1
			Variovorax paradoxus	2														Variovorax paradoxus	2						Listeria monocytogenes	1
			Vibrio alginolyticus	2														Vibrio alginolyticus	2						Listeria monocytogenes	3
			Vibrio phage JSF5	2														Vibrio phage JSF5	2						Litorilituus sediminis	3
			Vibrio vulnificus	2														Vibrio vulnificus	2						Lysinibacillus fusiformis	1
			Weissella confusa	2														Weissella confusa	2						Lysinibacillus sp. B2A1	1
			Wenyingzhuangia fucanilytica	2														Wenyingzhuangia fucanilytica	2						Lysinibacillus sp. B2A1	8
			Yersinia enterocolitica	2														Yersinia enterocolitica	2						Lysinibacillus sp. YS11	2
			Yersinia pestis	2														Yersinia pestis	2						Lysinibacillus sphaericus	1
			Zunongwangia profunda	2														Zunongwangia profunda	2						Lysinibacillus sphaericus	21
			[Clostridium] hylemonae	1														[Clostridium] hylemonae	1						Lysobacter maris	1
			[Clostridium] methoxybenzovorans	1														[Clostridium] methoxybenzovorans	1						Lysobacter oculi	2
			[Clostridium] scindens	1														[Clostridium] scindens	1						Lysobacter sp. HDW10	1
			[Eubacterium] rectale	1														[Eubacterium] rectale	1						Macrococcus sp. IME1552	3
			[Ruminococcus] torques	1														[Ruminococcus] torques	1						Mannheimia sp. USDA-ARS-USMARC-1261	2
			Acidithiobacillus ferrivorans	1														Acidithiobacillus ferrivorans	1						Maribacter sp. HTCC2170	2
			Acidovorax facilis	1														Acidovorax facilis	1						Marinirhabdus gelatinilytica	1
			Acidovorax sp. 1608163	1														Acidovorax sp. 1608163	1						Massilia oculi	6
			Acidovorax sp. ALBL_202	1														Acidovorax sp. ALBL_202	1						Massilia putida	1
			Acidovorax sp. T1	1														Acidovorax sp. T1	1						Massilia sp. WG5	1
			Acinetobacter bereziniae	1														Acinetobacter bereziniae	1						Massilistercora timonensis	2
			Acinetobacter calcoaceticus	1														Acinetobacter calcoaceticus	1						Megasphaera elsdenii	8
			Acinetobacter chinensis	1														Acinetobacter chinensis	1						Megasphaera hexanoica	7
			Acinetobacter defluvii	1														Acinetobacter defluvii	1						Megasphaera stantonii	12
			Acinetobacter nosocomialis	1														Acinetobacter nosocomialis	1						Metakosakonia sp. MRY16-398	1
			Acinetobacter sp. 185	1														Acinetobacter sp. 185	1						Methylibium petroleiphilum	1
			Acinetobacter sp. ACNIH2	1														Acinetobacter sp. ACNIH2	1						Methylobacterium bullatum	4
			Acinetobacter tandoii	1														Acinetobacter tandoii	1						Methylobacterium radiotolerans	2
			Actinobacillus lignieresii	1														Actinobacillus lignieresii	1						Methylomonas clara	3
			Actinobacillus suis	1														Actinobacillus suis	1						Methylomonas sp. DH-1	1
			Actinomyces slackii	1														Actinomyces slackii	1						Methylophilus medardicus	2
			Aequorivita sublithincola	1														Aequorivita sublithincola	1						Methylophilus sp. TWE2	3
			Aeromonas media	1														Aeromonas media	1						Methylorubrum populi	1
			Aeromonas simiae	1														Aeromonas simiae	1						Methylotenera mobilis	1
			Aeromonas sp. ASNIH1	1														Aeromonas sp. ASNIH1	1						Microarray RNA control template pNIAysic-2	1
			Aeromonas sp. ASNIH2	1														Aeromonas sp. ASNIH2	1						Microbacterium oxydans	3
			Aeromonas sp. ASNIH3	1														Aeromonas sp. ASNIH3	1						Micrococcus luteus	8
			Aeromonas sp. ASNIH5	1														Aeromonas sp. ASNIH5	1						Micrococcus luteus	14
			Aeromonas sp. ASNIH7	1														Aeromonas sp. ASNIH7	1						Micrococcus sp. ALBL_223	1
			Aeromonas veronii	1														Aeromonas veronii	1						Micropruina glycogenica	1
			Agarivorans gilvus	1														Agarivorans gilvus	1						Mitsuaria sp. 7	2
			Akkermansia glycaniphila	1														Akkermansia glycaniphila	1						Mixta theicola	2
			Alcaligenes faecalis	1														Alcaligenes faecalis	1						Mobiluncus curtisii	2
			Alicycliphilus denitrificans	1														Alicycliphilus denitrificans	1						Mogibacterium diversum	15
			Alistipes finegoldii	1														Alistipes finegoldii	1						Mogibacterium pumilum	4
			Alteromonas australica	1														Alteromonas australica	1						Monascus floridanus	1
			Anabaena cylindrica	1														Anabaena cylindrica	1						Moraxella bovis	1
			Anaerococcus prevotii	1														Anaerococcus prevotii	1						Moraxella bovis	5
			Anaerocolumna xylanovorans	1														Anaerocolumna xylanovorans	1						Moraxella bovoculi	5
			Antarcticibacterium sp. PAMC 28998	1														Antarcticibacterium sp. PAMC 28998	1						Moraxella catarrhalis	2
			Arthrobacter sp. MN05-02	1														Arthrobacter sp. MN05-02	1						Moraxella catarrhalis	12
			Avibacterium volantium	1														Avibacterium volantium	1						Moraxella cuniculi	1
			Bacillus amyloliquefaciens	1														Bacillus amyloliquefaciens	1						Moraxella nonliquefaciens	1
			Bacillus anthracis	1														Bacillus anthracis	1						Moraxella osloensis	9
			Bacillus cereus	1														Bacillus cereus	1						Moraxella osloensis	24
			Bacillus circulans	1														Bacillus circulans	1						Moraxella ovis	3
			Bacillus kochii	1														Bacillus kochii	1						Moraxella phage Mcat15	1
			Bacillus krulwichiae	1														Bacillus krulwichiae	1						Mucinivorans hirudinis	2
			Bacillus lehensis	1														Bacillus lehensis	1						Muribaculaceae bacterium DSM 108610	7
			Bacillus litoralis	1														Bacillus litoralis	1						Muribaculum intestinale	4
			Bacillus megaterium	1														Bacillus megaterium	1						Muribaculum sp. H5	5
			Bacillus muralis	1														Bacillus muralis	1						Muribaculum sp. TLL-A4	5
			Bacillus oceanisediminis	1														Bacillus oceanisediminis	1						Muricauda ruestringensis	1
			Bacillus sp. BCF5	1														Bacillus sp. BCF5	1						Mycolicibacillus koreensis	1
			Bacillus sp. HBCD-sjtu	1														Bacillus sp. HBCD-sjtu	1						Mycoplasma orale	4
			Bacillus subtilis	1														Bacillus subtilis	1						Mycoplasma salivarium	5
			Bacillus thermoamylovorans	1														Bacillus thermoamylovorans	1						Myroides odoratimimus	7
			Bacillus thuringiensis	1														Bacillus thuringiensis	1						Myroides odoratimimus	4
			bacterium	1														bacterium	1						Myroides phaeus	5
			Bacteroidetes bacterium oral taxon 272	1														Bacteroidetes bacterium oral taxon 272	1						Myroides phaeus	3
			Bacteroidetes bacterium oral taxon 511	1														Bacteroidetes bacterium oral taxon 511	1						Myroides profundi	2
			Basella alba alphaendornavirus 1	1														Basella alba alphaendornavirus 1	1						Myroides sp. CJ210	5
			Bifidobacterium bifidum	1														Bifidobacterium bifidum	1						Myroides sp. ZB35	2
			Bifidobacterium breve	1														Bifidobacterium breve	1						Neisseria animalis	1
			Bifidobacterium longum	1														Bifidobacterium longum	1						Neisseria chenwenguii	1
			Bifidobacterium pseudocatenulatum	1														Bifidobacterium pseudocatenulatum	1						Neisseria cinerea	11
			Blautia hansenii	1														Blautia hansenii	1						Neisseria elongata	15
			Bosea vaviloviae	1														Bosea vaviloviae	1						Neisseria flavescens	21
			Brevibacterium linens	1														Brevibacterium linens	1						Neisseria gonorrhoeae	7
			Brevundimonas sp. GW460-12-10-14-LB2	1														Brevundimonas sp. GW460-12-10-14-LB2	1						Neisseria lactamica	9
			Brevundimonas sp. SD212	1														Brevundimonas sp. SD212	1						Neisseria meningitidis	2
			Brevundimonas terrae	1														Brevundimonas terrae	1						Neisseria meningitidis	23
			Brevundimonas vancanneytii	1														Brevundimonas vancanneytii	1						Neisseria mucosa	17
			Brevundimonas vesicularis	1														Brevundimonas vesicularis	1						Neisseria oralis	2
			Brucella melitensis	1														Brucella melitensis	1						Neisseria perflava	2
			Brucellaceae bacterium 47211606	1														Brucellaceae bacterium 47211606	1						Neisseria polysaccharea	5
			Burkholderia vietnamiensis	1														Burkholderia vietnamiensis	1						Neisseria sicca	2
			Campylobacter hyointestinalis	1														Campylobacter hyointestinalis	1						Neisseria sp. 10022	2
			Campylobacter jejuni	1														Campylobacter jejuni	1						Neisseria sp. KEM232	3
			Campylobacter lanienae	1														Campylobacter lanienae	1						Neisseria sp. oral taxon 014	12
			Campylobacter sp. oral clone HB035	1														Campylobacter sp. oral clone HB035	1						Neisseria subflava	1
			Candidatus Hepatoplasma crinochetorum	1														Candidatus Hepatoplasma crinochetorum	1						Neisseria subflava	22
			Candidatus Nitrosoglobus terrae	1														Candidatus Nitrosoglobus terrae	1						Neorhizobium sp. NCHU2750	1
			Candidatus Tokpelaia hoelldoblerii	1														Candidatus Tokpelaia hoelldoblerii	1						Niabella soli	1
			Capnocytophaga granulosa	1														Capnocytophaga granulosa	1						Nibribacter sp. BT10	2
			Caproiciproducens sp. NJN-50	1														Caproiciproducens sp. NJN-50	1						Nitrosococcus oceani	1
			Catonella sp. oral clone EZ006	1														Catonella sp. oral clone EZ006	1						Nocardioides daphniae	2
			Christensenella massiliensis	1														Christensenella massiliensis	1						Nocardioides dokdonensis	2
			Chryseobacterium camelliae	1														Chryseobacterium camelliae	1						Nocardioides seonyuensis	2
			Chryseobacterium sp. H3001	1														Chryseobacterium sp. H3001	1						Nocardioides sp. JQ2195	2
			Chryseobacterium sp. NBC 122	1														Chryseobacterium sp. NBC 122	1						Nostoc sp. NIES-4103	1
			Citricoccus sp. SGAir0253	1														Citricoccus sp. SGAir0253	1						Nostocales cyanobacterium HT-58-2	1
			Citrobacter pasteurii	1														Citrobacter pasteurii	1						Novosphingobium sp. P6W	4
			Clostridiales genomosp. BVAB1	1														Clostridiales genomosp. BVAB1	1						Oblitimonas alkaliphila	7
			Clostridium argentinense	1														Clostridium argentinense	1						Oceanobacillus iheyensis	1
			Clostridium butyricum	1														Clostridium butyricum	1						Ochrobactrum anthropi	8
			Clostridium carboxidivorans	1														Clostridium carboxidivorans	1						Ochrobactrum pseudogrignonense	1
			Clostridium diolis	1														Clostridium diolis	1						Ochrobactrum quorumnocens	1
			Clostridium fallax	1														Clostridium fallax	1						Oculatella kazantipica	1
			Clostridium sp. BNL1100	1														Clostridium sp. BNL1100	1						Odoribacter splanchnicus	5
			Colwellia sp. 20A7	1														Colwellia sp. 20A7	1						Oleiphilus messinensis	2
			Colwellia sp. Arc7-D	1														Colwellia sp. Arc7-D	1						Orbus sp. IPMB12	1
			Colwellia sp. MT41	1														Colwellia sp. MT41	1						Orbus sp. IPMB12	1
			Comamonas thiooxydans	1														Comamonas thiooxydans	1						Ornithinimicrobium sp. AMA3305	1
			Corynebacterium argentoratense	1														Corynebacterium argentoratense	1						Oryza sativa	2
			Corynebacterium endometrii	1														Corynebacterium endometrii	1						Oscillatoria acuminata	1
			Corynebacterium jeikeium	1														Corynebacterium jeikeium	1						Paenibacillus borealis	2
			Corynebacterium kroppenstedtii	1														Corynebacterium kroppenstedtii	1						Paenibacillus guangzhouensis	3
			Corynebacterium maris	1														Corynebacterium maris	1						Paenibacillus jilunlii	1
			Corynebacterium resistens	1														Corynebacterium resistens	1						Paenibacillus riograndensis	1
			Corynebacterium singulare	1														Corynebacterium singulare	1						Paenibacillus sp. 37	1
			Corynebacterium ulcerans	1														Corynebacterium ulcerans	1						Paenibacillus sp. FSL H7-0737	2
			Corynebacterium vitaeruminis	1														Corynebacterium vitaeruminis	1						Paenibacillus sp. FSL R5-0912	1
			Cronobacter sakazakii	1														Cronobacter sakazakii	1						Paenibacillus sp. FSL R7-0273	1
			Cronobacter turicensis	1														Cronobacter turicensis	1						Paenibacillus sp. FSL R7-0331	1
			Cupriavidus necator	1														Cupriavidus necator	1						Paenibacillus xylanexedens	1
			cyanobacterium NIES-2125	1														cyanobacterium NIES-2125	1						Paenibacillus xylanilyticus	2
			Cystobacter fuscus	1														Cystobacter fuscus	1						Paeniclostridium sordellii	2
			Deinococcus wulumuqiensis	1														Deinococcus wulumuqiensis	1						Paenisporosarcina indica	1
			Dermabacter vaginalis	1														Dermabacter vaginalis	1						Paludibacter propionicigenes	8
			Desulfosporosinus meridiei	1														Desulfosporosinus meridiei	1						Panacibacter ginsenosidivorans	2
			Desulfovibrio salexigens	1														Desulfovibrio salexigens	1						Pandoraea pnomenusa	2
			Draconibacterium orientale	1														Draconibacterium orientale	1						Pangolin coronavirus	1
			Eikenella exigua	1														Eikenella exigua	1						Pantoea agglomerans	4
			Enterobacteriaceae bacterium A-F18	1														Enterobacteriaceae bacterium A-F18	1						Pantoea dispersa	1
			Erwinia tracheiphila	1														Erwinia tracheiphila	1						Pantoea sp. SO10	2
			Fabibacter pacificus	1														Fabibacter pacificus	1						Pantoea vagans	1
			Finegoldia magna	1														Finegoldia magna	1						Parabacteroides distasonis	8
			Flavisolibacter ginsenosidimutans	1														Flavisolibacter ginsenosidimutans	1						Paracoccus contaminans	4
			Flavivirga eckloniae	1														Flavivirga eckloniae	1						Paracoccus contaminans	1
			Flavobacteriaceae bacterium UJ101	1														Flavobacteriaceae bacterium UJ101	1						Paracoccus jeotgali	1
			Flavobacterium sangjuense	1														Flavobacterium sangjuense	1						Paracoccus pantotrophus	3
			Fretibacterium fastidiosum	1														Fretibacterium fastidiosum	1						Paracoccus sp. AK26	3
			furfural-degrading bacterium C6	1														furfural-degrading bacterium C6	1						Paracoccus sp. Arc7-R13	1
			Gillisia sp. Hel1_33_143	1														Gillisia sp. Hel1_33_143	1						Paracoccus sp. BM15	1
			Glaesserella sp. 15-184	1														Glaesserella sp. 15-184	1						Paracoccus yeei	4
			Inhella inkyongensis	1														Inhella inkyongensis	1						Paracoccus yeei	1
			Janthinobacterium sp. 1_2014MBL_MicDiv	1														Janthinobacterium sp. 1_2014MBL_MicDiv	1						Paraglaciecola sp. L1A13	2
			Klebsiella grimontii	1														Klebsiella grimontii	1						Paraprevotella xylaniphila	11
			Klebsiella phage KL	1														Klebsiella phage KL	1						Parvimonas micra	11
			Kosakonia oryzae	1														Kosakonia oryzae	1						Pasteurella dagmatis	1
			Kosakonia radicincitans	1														Kosakonia radicincitans	1						Pasteurella multocida	7
			Lacimicrobium alkaliphilum	1														Lacimicrobium alkaliphilum	1						Pectobacterium carotovorum	2
			Lacrimispora celerecrescens	1														Lacrimispora celerecrescens	1						Pectobacterium versatile	1
			Lacrimispora indolis	1														Lacrimispora indolis	1						Pedobacter chitinilyticus	1
			Lactobacillus acidophilus	1														Lactobacillus acidophilus	1						Pedobacter cryoconitis	2
			Lactobacillus amylovorus	1														Lactobacillus amylovorus	1						Pedobacter cryoconitis	3
			Lactobacillus crispatus	1														Lactobacillus crispatus	1						Pedobacter ginsengisoli	1
			Lactobacillus johnsonii	1														Lactobacillus johnsonii	1						Pedobacter ginsengisoli	3
			Lactobacillus reuteri	1														Lactobacillus reuteri	1						Pedobacter heparinus	1
			Lactobacillus salivarius	1														Lactobacillus salivarius	1						Pedobacter heparinus	4
			Leclercia sp. LSNIH3	1														Leclercia sp. LSNIH3	1						Pedobacter sp. CJ43	4
			Legionella oakridgensis	1														Legionella oakridgensis	1						Pedobacter sp. eg	2
			Leptolyngbya boryana	1														Leptolyngbya boryana	1						Pedobacter sp. G11	3
			Leptolyngbya sp. PKUAC-GDTS1-24	1														Leptolyngbya sp. PKUAC-GDTS1-24	1						Pedobacter sp. HDW13	4
			Lysinibacillus fusiformis	1														Lysinibacillus fusiformis	1						Pedobacter sp. KBS0701	3
			Lysobacter sp. HDW10	1														Lysobacter sp. HDW10	1						Pedobacter sp. PACM 27299	3
			Marinirhabdus gelatinilytica	1														Marinirhabdus gelatinilytica	1						Pedobacter steynii	3
			Metakosakonia sp. MRY16-398	1														Metakosakonia sp. MRY16-398	1						Pedobacter suwonensis	3
			Methylomonas sp. DH-1	1														Methylomonas sp. DH-1	1						Pedobacter suwonensis	4
			Methylorubrum populi	1														Methylorubrum populi	1						Pedosphaera parvula	2
			Micrococcus sp. ALBL_223	1														Micrococcus sp. ALBL_223	1						Pelosinus fermentans	1
			Micropruina glycogenica	1														Micropruina glycogenica	1						Peptococcus niger	3
			Moraxella cuniculi	1														Moraxella cuniculi	1						Peptoniphilus harei	2
			Moraxella nonliquefaciens	1														Moraxella nonliquefaciens	1						Peptostreptococcaceae bacterium oral taxon 929	1
			Moraxella phage Mcat15	1														Moraxella phage Mcat15	1						Peptostreptococcus anaerobius	7
			Muricauda ruestringensis	1														Muricauda ruestringensis	1						Permianibacter aggregans	1
			Mycolicibacillus koreensis	1														Mycolicibacillus koreensis	1						Petrimonas mucosa	4
			Neisseria animalis	1														Neisseria animalis	1						Photobacterium damselae	3
			Neorhizobium sp. NCHU2750	1														Neorhizobium sp. NCHU2750	1						Phyllobacterium myrsinacearum	1
			Niabella soli	1														Niabella soli	1						Phyllobacterium myrsinacearum	15
			Nitrosococcus oceani	1														Nitrosococcus oceani	1						Phyllobacterium sp. T1293	1
			Nostoc sp. NIES-4103	1														Nostoc sp. NIES-4103	1						Phyllobacterium zundukense	2
			Oceanobacillus iheyensis	1														Oceanobacillus iheyensis	1						Phytobacter sp. SCO41	2
			Ochrobactrum pseudogrignonense	1														Ochrobactrum pseudogrignonense	1						Phytobacter ursingii	2
			Ochrobactrum quorumnocens	1														Ochrobactrum quorumnocens	1						Phytohabitans flavus	2
			Oculatella kazantipica	1														Oculatella kazantipica	1						Piscirickettsia salmonis	2
			Orbus sp. IPMB12	1														Orbus sp. IPMB12	1						Planococcus sp. MB-3u-03	1
			Ornithinimicrobium sp. AMA3305	1														Ornithinimicrobium sp. AMA3305	1						Plesiomonas shigelloides	2
			Oscillatoria acuminata	1														Oscillatoria acuminata	1						Plesiomonas shigelloides	4
			Paenibacillus jilunlii	1														Paenibacillus jilunlii	1						Polaribacter sp. Hel1_33_78	1
			Paenibacillus riograndensis	1														Paenibacillus riograndensis	1						Polaribacter sp. KT 15	1
			Paenibacillus sp. 37	1														Paenibacillus sp. 37	1						Pontibacter sp. BT326	1
			Paenibacillus sp. FSL R5-0912	1														Paenibacillus sp. FSL R5-0912	1						Porphyromonas asaccharolytica	10
			Paenibacillus sp. FSL R7-0273	1														Paenibacillus sp. FSL R7-0273	1						Porphyromonas cangingivalis	10
			Paenibacillus sp. FSL R7-0331	1														Paenibacillus sp. FSL R7-0331	1						Porphyromonas crevioricanis	8
			Paenibacillus xylanexedens	1														Paenibacillus xylanexedens	1						Porphyromonas endodontalis	3
			Paenisporosarcina indica	1														Paenisporosarcina indica	1						Porphyromonas gingivalis	23
			Pangolin coronavirus	1														Pangolin coronavirus	1						Porphyromonas sp. oral clone F016	3
			Pantoea dispersa	1														Pantoea dispersa	1						Prevotella aurantiaca	1
			Pantoea vagans	1														Pantoea vagans	1						Prevotella dentalis	17
			Paracoccus contaminans	1														Paracoccus contaminans	1						Prevotella denticola	22
			Paracoccus jeotgali	1														Paracoccus jeotgali	1						Prevotella enoeca	22
			Paracoccus sp. Arc7-R13	1														Paracoccus sp. Arc7-R13	1						Prevotella fusca	2
			Paracoccus sp. BM15	1														Paracoccus sp. BM15	1						Prevotella fusca	19
			Paracoccus yeei	1														Paracoccus yeei	1						Prevotella intermedia	1
			Pasteurella dagmatis	1														Pasteurella dagmatis	1						Prevotella intermedia	1
			Pectobacterium versatile	1														Pectobacterium versatile	1						Prevotella intermedia	27
			Pedobacter chitinilyticus	1														Pedobacter chitinilyticus	1						Prevotella jejuni	2
			Pelosinus fermentans	1														Pelosinus fermentans	1						Prevotella jejuni	1
			Permianibacter aggregans	1														Permianibacter aggregans	1						Prevotella jejuni	29
			Phyllobacterium sp. T1293	1														Phyllobacterium sp. T1293	1						Prevotella melaninogenica	1
			Planococcus sp. MB-3u-03	1														Planococcus sp. MB-3u-03	1						Prevotella melaninogenica	3
			Polaribacter sp. Hel1_33_78	1														Polaribacter sp. Hel1_33_78	1						Prevotella melaninogenica	28
			Polaribacter sp. KT 15	1														Polaribacter sp. KT 15	1						Prevotella nigrescens	2
			Pontibacter sp. BT326	1														Pontibacter sp. BT326	1						Prevotella oris	23
			Prevotella aurantiaca	1														Prevotella aurantiaca	1						Prevotella pallens	5
			Prevotella sp. oral clone ID019	1														Prevotella sp. oral clone ID019	1						Prevotella ruminicola	14
			Prevotella sp. oral taxon 308	1														Prevotella sp. oral taxon 308	1						Prevotella scopos	1
			Prolixibacteraceae bacterium MeG22	1														Prolixibacteraceae bacterium MeG22	1						Prevotella scopos	23
			Proteiniphilum saccharofermentans	1														Proteiniphilum saccharofermentans	1						Prevotella shahii	5
			Pseudoalteromonas nigrifaciens	1														Pseudoalteromonas nigrifaciens	1						Prevotella sp. oral clone ID019	1
			Pseudoalteromonas sp. A25	1														Pseudoalteromonas sp. A25	1						Prevotella sp. oral taxon 299	23
			Pseudoalteromonas sp. NC201	1														Pseudoalteromonas sp. NC201	1						Prevotella sp. oral taxon 308	1
			Pseudoalteromonas sp. THAF3	1														Pseudoalteromonas sp. THAF3	1						Prevotella sp. Sc00026	7
			Pseudomonas cichorii	1														Pseudomonas cichorii	1						Prolixibacteraceae bacterium MeG22	1
			Pseudomonas corrugata	1														Pseudomonas corrugata	1						Propionibacterium freudenreichii	1
			Pseudomonas luteola	1														Pseudomonas luteola	1						Propioniciclava sp. HDW11	3
			Pseudomonas pohangensis	1														Pseudomonas pohangensis	1						Proteiniphilum saccharofermentans	1
			Pseudomonas protegens	1														Pseudomonas protegens	1						Proteus mirabilis	5
			Pseudomonas salegens	1														Pseudomonas salegens	1						Proteus vulgaris	2
			Pseudomonas sp. 02C 26	1														Pseudomonas sp. 02C 26	1						Providencia stuartii	3
			Pseudomonas sp. KU43P	1														Pseudomonas sp. KU43P	1						Psathyrella candolleana	1
			Pseudomonas sp. QZS01	1														Pseudomonas sp. QZS01	1						Pseudoalteromonas arctica	2
			Pseudomonas sp. S150	1														Pseudomonas sp. S150	1						Pseudoalteromonas atlantica	3
			Pseudomonas sp. S174S	1														Pseudomonas sp. S174S	1						Pseudoalteromonas carrageenovora	3
			Pseudomonas sp. S-6-2	1														Pseudomonas sp. S-6-2	1						Pseudoalteromonas donghaensis	2
			Pseudomonas xinjiangensis	1														Pseudomonas xinjiangensis	1						Pseudoalteromonas luteoviolacea	3
			Pseudopropionibacterium propionicum	1														Pseudopropionibacterium propionicum	1						Pseudoalteromonas nigrifaciens	1
			Pseudoxanthomonas suwonensis	1														Pseudoxanthomonas suwonensis	1						Pseudoalteromonas piscicida	2
			Psychrobacillus sp. AK 1817	1														Psychrobacillus sp. AK 1817	1						Pseudoalteromonas sp. A25	1
			Psychrobacter cryohalolentis	1														Psychrobacter cryohalolentis	1						Pseudoalteromonas sp. DL-6	2
			Psychrobacter sp. AntiMn-1	1														Psychrobacter sp. AntiMn-1	1						Pseudoalteromonas sp. NC201	1
			Psychrobacter sp. YP14	1														Psychrobacter sp. YP14	1						Pseudoalteromonas sp. THAF3	1
			Psychrobacter urativorans	1														Psychrobacter urativorans	1						Pseudoalteromonas spongiae	2
			Rahnella aquatilis	1														Rahnella aquatilis	1						Pseudoalteromonas tunicata	4
			Rhizobium leguminosarum	1														Rhizobium leguminosarum	1						Pseudobutyrivibrio xylanivorans	4
			Rhodobacter sphaeroides	1														Rhodobacter sphaeroides	1						Pseudomonas aeruginosa	7
			Rhodopseudomonas palustris	1														Rhodopseudomonas palustris	1						Pseudomonas aeruginosa	21
			Riemerella columbipharyngis	1														Riemerella columbipharyngis	1						Pseudomonas alcaligenes	2
			Robiginitalea biformata	1														Robiginitalea biformata	1						Pseudomonas alcaliphila	6
			Salegentibacter sp. T436	1														Salegentibacter sp. T436	1						Pseudomonas alkylphenolica	3
			Scytonema sp. HK-05	1														Scytonema sp. HK-05	1						Pseudomonas azotoformans	3
			Scytonema sp. NIES-4073	1														Scytonema sp. NIES-4073	1						Pseudomonas balearica	3
			Sebaldella termitidis	1														Sebaldella termitidis	1						Pseudomonas chlororaphis	2
			Selenomonas dianae	1														Selenomonas dianae	1						Pseudomonas chlororaphis	8
			Seonamhaeicola sp. S2-3	1														Seonamhaeicola sp. S2-3	1						Pseudomonas cichorii	1
			Shewanella sediminis	1														Shewanella sediminis	1						Pseudomonas corrugata	1
			Shewanella sp. Arc9-LZ	1														Shewanella sp. Arc9-LZ	1						Pseudomonas corrugata	1
			Shigella flexneri	1														Shigella flexneri	1						Pseudomonas entomophila	4
			Shinella sp. HZN7	1														Shinella sp. HZN7	1						Pseudomonas fluorescens	3
			Shinella zoogloeoides	1														Shinella zoogloeoides	1						Pseudomonas fluorescens	12
			Siphovirus contig89	1														Siphovirus contig89	1						Pseudomonas fulva	1
			Solobacterium moorei	1														Solobacterium moorei	1						Pseudomonas fulva	3
			Sphingobacterium cavernae	1														Sphingobacterium cavernae	1						Pseudomonas luteola	1
			Sphingobacterium sp. H07	1														Sphingobacterium sp. H07	1						Pseudomonas marincola	2
			Sphingobium sp. PAMC28499	1														Sphingobium sp. PAMC28499	1						Pseudomonas mendocina	11
			Sphingomonas leidyi	1														Sphingomonas leidyi	1						Pseudomonas mendocina	10
			Sphingomonas sp. FARSPH	1														Sphingomonas sp. FARSPH	1						Pseudomonas monteilii	14
			Spiroplasma endosymbiont of Glossina tachinoides	1														Spiroplasma endosymbiont of Glossina tachinoides	1						Pseudomonas mosselii	2
			Staphylococcus auricularis	1														Staphylococcus auricularis	1						Pseudomonas mosselii	2
			Staphylococcus caprae	1														Staphylococcus caprae	1						Pseudomonas oleovorans	5
			Staphylococcus lugdunensis	1														Staphylococcus lugdunensis	1						Pseudomonas oleovorans	7
			Staphylococcus sciuri	1														Staphylococcus sciuri	1						Pseudomonas plecoglossicida	3
			Staphylococcus sp. M0911	1														Staphylococcus sp. M0911	1						Pseudomonas pohangensis	1
			Staphylococcus virus SEP9	1														Staphylococcus virus SEP9	1						Pseudomonas protegens	1
			Staphylococcus virus Sextaec	1														Staphylococcus virus Sextaec	1						Pseudomonas putida	3
			Staphylococcus warneri	1														Staphylococcus warneri	1						Pseudomonas putida	5
			Stenotrophomonas rhizophila	1														Stenotrophomonas rhizophila	1						Pseudomonas putida	55
			Streptococcus periodonticum	1														Streptococcus periodonticum	1						Pseudomonas salegens	1
			Streptococcus satellite phage Javan434	1														Streptococcus satellite phage Javan434	1						Pseudomonas saudimassiliensis	2
			Streptococcus sp. oral taxon 057	1														Streptococcus sp. oral taxon 057	1						Pseudomonas sihuiensis	6
			Swingsia samuiensis	1														Swingsia samuiensis	1						Pseudomonas sp.	5
			Tessaracoccus flavescens	1														Tessaracoccus flavescens	1						Pseudomonas sp. 02C 26	1
			Treponema calligyrum	1														Treponema calligyrum	1						Pseudomonas sp. JY-Q	6
			Treponema medium	1														Treponema medium	1						Pseudomonas sp. KU43P	1
			Treponema succinifaciens	1														Treponema succinifaciens	1						Pseudomonas sp. LPH1	3
			uncultured Bacilli bacterium	1														uncultured Bacilli bacterium	1						Pseudomonas sp. LPH1	7
			uncultured Bacillus sp.	1														uncultured Bacillus sp.	1						Pseudomonas sp. phDV1	6
			uncultured bacterium ARCTIC47_D_06	1														uncultured bacterium ARCTIC47_D_06	1						Pseudomonas sp. PONIH3	5
			uncultured bacterium BD_contig03773	1														uncultured bacterium BD_contig03773	1						Pseudomonas sp. QZS01	1
[truncated: 324 more rows]

## Sheet: Alpha diversity index
	Shannon Diversity Index		Fq= Frequency
High stringency (NT 40 rPM, NTL 100 bp)
[truncated: 30 more rows]

## Sheet: Suggestion1
Row Labels	Sum of FQ
[truncated: 273 more rows]

[truncated: 15 more sheets: Suggestion2, Suggestion3, Suggestion4, Suggestion5, Suggestion6, Suggestion7, Suggestion8, Suggestion9, Suggestion10, Suggestion11, Suggestion12, Suggestion13, Suggestion14, Suggestion15, Suggestion16]
