# Supplementary material for: A multicentre study reveals dysbiosis in the microbial co-infection and antimicrobial resistance gene profile in the nasopharynx of COVID-19 patients
Source: Sci Rep. 2023 Mar 13;13:4122. doi: 10.1038/s41598-023-30504-3 (PMC10009844; doi:10.1038/s41598-023-30504-3)
Supplement: Supplementary file 5 — Supplementary Table 4. [file 41598_2023_30504_MOESM5_ESM.xlsx]

## Sheet: ALL_with graphs and tables
Taxon	BCSIR-404	BCSIR-405	BCSIR-406	BCSIR-407	BCSIR-400	BCSIR-401	BCSIR-402	BCSIR-403	BCSIR-408	BCSIR-409	BCSIR-410	BCSIR-399	BCSIR-393	BCSIR-398	BCSIR-392	BCSIR-395	BCSIR-394	BCSIR-397	BCSIR-396	BCSIR-85	BCSIR-72	BCSIR-391	BCSIR-390	BCSIR-54	BCSIR-86	BCSIR-74	BCSIR-56	BCSIR-68	BCSIR-7a	BCSIR-66	BCSIR-12	BCSIR-67	BCSIR-7c	BCSIR-82	BCSIR-80	BCSIR-83	BCSIR-78	BCSIR-424	BCSIR-81	BCSIR-3a	BCSIR-6a	BCSIR-8a	BCSIR-1	BCSIR-2b	BCSIR-2a	BCSIR-5a	BCSIR-3b	BCSIR-84	BCSIR-70
Saccharomyces cerevisiae	318.192	1805.46	644.664	248.823	1424.88	76.4924	144.135	55.4915	1010.89	1730.38	1105									1498.9	7736.94		277.879	33718.3	11414.4	38865.8	37575.7	7358.47	196.57	344.272	84.3859	1685.64	5686.87	12954.2	28683.4	2399.57	3125.53		554.44		255.744	575.853			411.137		367.832	3166.28	25913.5
uncultured bacterium	270.893	1636.2	830.415	310.009					1626.21	4748.49	1191.17		2665.93	2516.34	7533	55.6786	1526.26	216.455	13931.8	4578.89	789.246	232.96	1232.18	167.2	242.772				538.368	1458.62	3115.76	437.155	274.347		783.428	1448.95	91.8298	348.239		248.541	97.9552						226.358	71.5735
Streptococcus pneumoniae			76.4856	685.284																379.526	378.623	54.3761	168.191						3386.87	259.174	2130	47.4976	1299.12	1113.39	1824.94	3866.66	538.581	75.2932	149.466	874.884	9122.57	2542.49	159.615	95.7668	154.369	137.634	49.4433
Staphylococcus aureus	116.097	112.841	245.847	44.8698					80.5778	40.2414	76.0321														741.968					943.365	88.7327				111.764	1295.27		127.834		165.293				72.8559
Staphylococcus epidermidis	408.49	282.103	2513.1	163.163					175.806	1609.66	1018.83																			272.396						241.635		48.489		265.134				42.7218		59.9168
Streptococcus mitis																				816.845	5681.22	5518.92	196.892						2396.68	1225.35	76.9173	195.682	96.6562	81.9733	267.817	146.796	225.185		46.3859	613.927	12582.6	244.112	276.659	1875.13	118.469	83.3275
Prevotella melaninogenica																				7648.77		4925.4	383.912						4753.55	651.823	52.9836	5514.77	9369.19	457.198	823.382	432.443	377.468	868.392	1655.84	4923.48	6259.27	463.969	97.3756	48.7159	132.844	78.4296
Veillonella dispar																				526.671	2578.56	7851.69	617.916						231.783	812.568	2472.24	1975.35	11478.7	383.891	116.316	1537.25	824.465	127.834	158.556	928.955	194.199	366.168				1487.79	89.6213
Veillonella parvula																				344.854	273.687	348.439	87.7514						1899.42	773.814	1758.16	82.4383	2465.87	2276.72	124.233	586.634	526.986	163.996	294.129	559.856	735.323	1142.32			67.6912	665.683
Neisseria meningitidis																				88.2832	58.2786	118.115							11427.2	16791.1	523.498	114.846		44.9352	113.384	1485.57	7585.32			77.3936	252.575	174.477	66.9912	92.582	116.396		1466.61	112.96
Prevotella oris																				216.612		242.136	142.596						432.114	274.347	752.954	4384.51	174.259	359.482		152.476	81.1671	48.489	44.3243	52.9852	222.266	481.182	95.2664		51.1812
Campylobacter concisus																				357.228	154.982		296.169						623.6	1346.27	1959.8	646.999	2858.51	143.495	78.8287	94.8543	345.46	83.7536	157.712	192.444	484.546	199.514			45.4265
Streptococcus oralis																				298.335	84.5979	321.863	457.384						1596.28	155.273	54.8428	191.534	88.8484	286.17			46.3812	119.182		463.433	1158.77	99.3661	193.462		113.919	233.934
Haemophilus parainfluenzae																				1185.31	5225.9	1148.67	394.881						14849.5	8557.85	649.113		86.1624		448.136	185.538	1848.45		193.127	738.198	284.65	798.577		53.2761	62.7383
Pseudomonas aeruginosa													99.2392	61.3177	512.157	1485.62	268.683	1119.79	123.625																					144.112	72.3877	42.2512	59.1753		42.9261	115.281
Veillonella atypica																				88.5549		2474.59	153.565						144.794	1272.13	139.135	241.294		884.446	51.5882	425.769	339.623	171.915		1717.97	6479.96	745.636			66.4221	791.495
Prevotella intermedia																				1167.2		992.166	164.534	15435.7					3544.46	463.778	285.633	573.488	364.714	288.156				132.242		837.173	616.722		229.675	89.5849	383.859
Fusobacterium nucleatum																				238.455	431.637	64.9633	599.634	112.658					216.339	8569.58	6748.28	865.789	234.133		284.539	43.5224	2316.66			263.453								329.148
Fusobacterium pseudoperiodonticum																				2116.52	115.532	41.4496	43.8757						643.37	19512.4	1623.8		2289.94	157.63	282.38	43.2956	259.495	185.139		49.3137								43.3336
Neisseria flavescens																				99.2463									5282.26	32435.2	476.195	135.222			44.8136	61.9487	315.472		41.92	69.7354		247.241	59.5814	111.545	174.182		92.1154
Neisseria subflava																				7254.23	1275.75	613.593							59258.9	2279.12		133.369			42.114		181.927		41.2319		163.844	194.376	46.9887	74.8727	134.557		97.4599
Streptococcus parasanguinis																				72.3557	8649.67	41.3426							356.423			476.542	161.19	523.538	41.3412	964.144		66.1212		4818.36		47.727	78.7442		66.4221	64.484
Haemophilus influenzae				285.535																42.3212	43.6149									1172.67	227.745		1716.34		197.718	83.3398	73.1329	52.897		82.9631		224.552	178.586				169.769
Lacrimispora sphenoides																																		49.2147							281.127	83.7178			45.4265				65.2455
Prevotella jejuni																													1934.63	131.561	85.3517	965.445	396.55					48.489	121.634	439.647	4314.42	66.5481			136.28	57.9512
Prevotella sp. oral taxon 299																				2884.68	192.883	56.1463		42.5496					1447.72	128.757	239.999	188.569	388.173							144.344	61.9358	88.4123
Pseudomonas stutzeri			54.6326	53.0279					1003.56	47082.5	126.72		347.337	3138.77	1115.32	1425.47	113.444		497.742			124.648
Streptococcus anginosus																													118.62	757.751	581.459		498.272		237.566	58.527		52.897		567.543	467.373	64.94	155.496	415.519
Streptococcus salivarius																					923.433	171.267							63.2638		56.6195	228.955	179.844	572.745	168.996	6314.32				429.668	1697.34	71.1993
Alloprevotella tannerae																													23988.8	4865.21	986.193	314.148	222.248	46.3617				41.1355			2353.12	2173.53	226.39		297.19
Gemella haemolysans																				1377.49	822.668	115.162							61.5692	1446.15		42.9745	82.1259		72.3496					119.281	86.9736
Haemophilus haemolyticus																				55.5182									1972.47	416.133	81.5489		415.54		71.8972		273.489				271.239	185.432	42.654			67.2393
Prevotella shahii																				1271.91									3198.77	2751.57	667.627	163.249			58.4169			233.628	117.855	46.6455	249.512			47.8986
Solobacterium moorei																													65.1486		373.519	139.297	64.8782	218.97			169.939	61.7132	179.152	55.9215	424.765	69.6345
Streptococcus pseudopneumoniae																				84.6425		91.5391							558.642	181.279		73.7236		337.377						86.7922	6344.24	73.5465	43.5953	173.121
Acinetobacter baumannii		112.841	65.5591		616.739					120.724	532.225
Campylobacter showae																				2179.32									5443.57	2698.28	126.77	49.643	65.9548		442.197		132.346	326.198				55.5518
Clostridioides difficile																															1894.64		42.4476		86.3876					43.5121		49.2918							52.2533
Leptotrichia hofstadii																													157.297	36511.3	3934.55	766.873	9173.77	134.936	64.1735	118.935	316.671	149.124
Leptotrichia wadei																				1215.94										238.339	2746.47	1322.28	1316.99	1776.81	45.8934		47.1883	61.7132	576.93
Prevotella denticola																													732.523	222.584	3132.66	513.217	983.555				53.1784	52.897			427.84	115.797
Prevotella scopos																													3117.43	151.448		335.646	388.736					79.3455	97.5822	275.889	52.5143	44.5973				47.7298
Pseudomonas putida														157.343	251.53	1648.24	232.859	56.2852	268.481		56.3986			172.593	218.421		239.326
Streptococcus intermedius																														5677.79	41.8292	2886.33	3147.27	92.7234	2275.77	37413.2				95.3486		53.9863		243.964
[Eubacterium] sulci																													1185.64	253.179	694.222	195.238	745.673				49.5799		84.5254	261.315	164.284
Bacteroides fragilis																								86.896					273.39	123.199	5116.34	82.9854						2292.23		66.9566	49.6365	79.8577
Capnocytophaga leadbetteri																				467.555									594.992	2612.36	1177.18		69.8947		2748.75	51.5982	211.914	74.9375
Cutibacterium acnes		169.262	142.045							40.2414	582.913																													252.718						125.915
Gemella sanguinis																				79.6367	472.244									1527.24		151.522	122.875	346.643	272.67	56.6437				71.4662
Haemophilus parahaemolyticus																				68.2669	369.975								142.983	224.623							129.547				214.591	83.7178	642.843	224.453
Rothia mucilaginosa																													792.492											1183.41	186.247	111.885	111.227	282.652	73.4697	267.935
Stenotrophomonas maltophilia													128.912	11324.1	1111.85		254.353		2128.25										244.582												91.8237	662.789			723.144
Streptococcus sanguinis																				86.4628	41.735								84.7282			62.6946			57.2319	41.5843		44.8827			53.5898	82.9354
Acinetobacter indicus		56.4207	163.898						43.9515	241.449	1302.68		14538.5	2456.62	364.127
Alloprevotella rava																													7282.11		1292.17	1343.7		113.479						51.4233	745.426	82.1533	46.4282
Atopobium parvulum																													642.249	157.312	47.7463	743.947								1111.76	389.624	133.962				64.7958
Capnocytophaga gingivalis																					54.1427								1379.38	799.314	126.77		73.7248		366.676			66.1212		598.379
Capnocytophaga sputigena																				69.6253	125.957								1943.67	252.159					769.93		662.139			1411.42
Fusobacterium periodonticum																													255.314	2428.69	645.285	143.147	773.552		75.5892		49.5799	66.1212
Leptotrichia sp. oral taxon 212																													351.946	1115.47	537.4	112.993	94.2455	97.7162			41.1833	48.489
Malassezia restricta		225.683	125.655							321.932	897.179
Porphyromonas gingivalis																													163.622	54.8171	471.97	46.6792		58.4878				127.834				234.723		82.1195
Tannerella forsythia																													465.445	72.6646	759.715							79.3455		49.5459	92.2448	96.2364			73.4697
Escherichia coli													617.988	461.618	251.846	46.4678	68.6637		911.747									87.7357
Granulicatella adiacens																				278.956	453.828									75.7241		66.3142		87.7362						219.311	65.8891
Klebsiella oxytoca													45.1864	263.782	44.4435																				43.1938
Moraxella osloensis		112.841	196.677						43.9515	281.69	1307.75																																						64.8464
Odoribacter splanchnicus																														623.646	1262.95	263.89	325.618				478.742	251.267									67.9753
Pseudomonas mendocina													2314.73	15662.6	6474.78	124924	4778.98	4249.17	154632
Pseudomonas sp. LPH1													36416.3	21962.1	133.332	428668	482727	28915.7	315286
Streptococcus thermophilus																					53.3968										51.5498		59.7617	97.7162	54.5322	263.252					112.892
Tannerella sp. oral taxon HOT-286																													7585.44	485.963		165.976						48.489		47.5733	112.892	48.5939
Treponema denticola																				176.12	92.4937								147.992	78.1881	62.9551			57.6568								61.8135
Treponema sp. OMZ 804																				286.237	671.143		113.346	364.964					133.876	57.3668												561.777
Acinetobacter junii	47.2988		114.728	40.7907					58.602	160.966	927.592
Mogibacterium diversum																													125.963	448.996	118.393	57.4229						92.5697	73.1866
Pseudomonas oleovorans														2778.96	232.799	81147.8	64283.4	7787.48	1356.64
Rheinheimera sp. D18													84542.6	15744.8	29717.8		17361.5	496388	138675
Elizabethkingia anophelis										40.2414	881.973		191.629	164.285	97.3522
Klebsiella pneumoniae													626.949	158.376	61.4428	1758.94	4787.67
Lachnoanaerobaculum umeaense																													43.4938	952.335	61.6899	183.383														1711.56
Leptotrichia sp. oral taxon 847																														41.4911	75.6335	92.9888	342.932	51.6928
Neisseria sicca																													575.788	122.637							41.9829				81.2632			118.139
Pseudomonas sp. phDV1														23138.7	74.7235	61.5146	12549.3		12916.6
Salmonella enterica													121.793	347.812	162.959	46.4678	222.111
Sphingobacterium sp. B29													129.172	7465.72	3394.63	2751.17	459.747
Staphylococcus capitis		56.4207	5086.29						168.481	160.966	70.9633
Treponema sp. OMZ 838																							43.8757	178.586					186.421	85.4128												135.357
Aspergillus pseudoglaucus		338.524	76.4856						3318.34	684.105
Capnocytophaga sp. oral taxon 878																													214.645	265.162	157.182				89.8724
Dolosigranulum pigrum																							91.4768
Empedobacter brevis													41319.5	74827.2	18378.5	129.836
Flavobacterium columnare													599.945	1261.62	224.333	2186.72
Haemophilus pittmaniae																													158.159	135.136												195.624	192.525
Lachnospiraceae bacterium oral taxon 500																													47.4478		121.268	67.4256	446.258
Lautropia mirabilis																																											93.4	45.2284	45.4265	95.8594
Leptotrichia shahii																															238.388	64.4618	129.577	676.89
Moraxella catarrhalis																													179.592
Pseudomonas alcaliphila															126.981	451.167	2465.91		233.911
Pseudomonas sihuiensis															177.774	72.4355	1269.38		487.885
Rothia dentocariosa																																									44.846	115.142			99.8858
Sphingobacterium hotanense													14218.2	14961.5	1727.79	178.326
Sphingobacterium sp. G1-14													133.64	1779.37		3692.83	1541.64
Sphingobacterium thalpophilum													243.587	342.453	1553.43	154.437
SR1 bacterium human oral taxon HOT-345																													2517.56	96.6311							41.5832					44.5973
Streptococcus gordonii																													47.4478							47.9161				188.884						46.9298
Acinetobacter schindleri									58.602	160.966	729.909
Agrobacterium tumefaciens
Capnocytophaga ochracea																													85.4832				173.728		55.6124
Chryseobacterium indologenes													5561.9	6818.99	1282.6
Comamonas terrigena																																									125.629	57.8984			99.8858
Corynebacterium segmentosum																																								49.7779
Eikenella corrodens																													87.5525		43.9843									328.488
Enterobacter cloacae													2259.94	615.497	167.192
Enterobacter hormaechei													25716.4	228445	47416.9
Exiguobacterium mexicanum													266.142	249.898					1179.41
Exiguobacterium sp. AT1b													6369.35	2868.48	133.332
Fusobacterium hwasookii																														195.32	49.1388		57.5277
Gemella morbillorum																														193.772		43.3454								121.486
Klebsiella quasipneumoniae													2490	539.133	495.227
Leptotrichia buccalis																														46.1484			96.6241	218.97
Leptotrichia trevisanii																															114.849		295.458	318.113
Neisseria lactamica																													182.448	595.595	57.8877
Neisseria mucosa																													1466.36	274.347											48.7579
Pasteurella multocida																													41.2344	5481.97			155.827
Rothia aeria																													88.6822														43.3562		79.2483
Selenomonas sp. oral taxon 478																													98.8496											371.652		61.8135
Selenomonas sputigena																													43.4938		43.9435	58.9475
Staphylococcus arlettae			71.0223							281.69	217.959
Staphylococcus cohnii		56.4207	49.1693								243.303
Streptococcus constellatus																																				97.3724						57.1159		559.963
Aeromonas caviae															24892.5				378.583
Aeromonas salmonicida															148.145			86.5121
Aggregatibacter segnis																													342.867	181.244
Aspergillus oryzae									7332.58	201.207
Bifidobacterium longum																															239.576
Brevundimonas sp. Bb-A																92.9355		111.528
Capnocytophaga endodontalis																													181.318				75.9589
Capnocytophaga sp. FDAARGOS_737																													184.776	76.4893
Chryseobacterium sp. POL2													139.837	41.6497
Corynebacterium striatum																																								44.9229
Empedobacter falsenii													7474.52	142.535
Enterobacter ludwigii													153.369	111.66
Enterobacter roggenkampii													45.1864		52.9882
Klebsiella phage KpKT21phi1													581.916	72.8876
Leptotrichia sp. oral taxon 498																																276.741		123.524
Neisseria elongata																													77.4622		175.351
Neisseria sp. oral taxon 014																													44.6235																55.3868
Parvimonas micra																															79.1374											45.3798
Saccharomyces pastorianus																								45.5455			44.5956
Selenomonas sp. oral taxon 136																													92.7136											276.274
Sphingobacterium alimentarium													2688.48	162.685
Staphylococcus haemolyticus
Streptococcus australis																																			93.9465					179.523
Streptococcus sp. I-P16																													49.7724											66.2241
Aeromonas hydrophila															361.896
Aeromonas veronii															42.1749
Aggregatibacter aphrophilus																													347.386
Bacillus anthracis																									656.374
Bacillus cereus																									2824.53
Bacillus thuringiensis																									231.335
Bifidobacterium bifidum
Enterobacteriaceae bacterium A-F18															423.276
Klebsiella phage NJR15													72.1738
Klebsiella variicola													234.565
Lactobacillus acidophilus
Lactobacillus delbrueckii
Leclercia adecarboxylata															1957.63
Metakosakonia sp. MRY16-398															3221.89
Mogibacterium pumilum																														47.6625
Mycoplasma orale
Mycoplasma salivarium																																	72.4928
Pedobacter chitinilyticus															16932.9
Prevotella enoeca																																										68.8525
Schaalia odontolytica
Sneathia amnii																																										72.7649
Sphingobacterium cavernae																289.933
Staphylococcus virus Sextaec
Streptococcus cristatus																																			47.5132
Streptococcus milleri																																												59.4582
Streptococcus sp. 116-D4																																								66.6256
Streptococcus sp. oral taxon 431																																		47.7882
N	1160.97	4965.02	10456.7	1831.5	2041.62	76.4924	144.135	55.4915	14921.5	57907.4	11212.2	0	253355	441044	171252	651268	594911	538931	643008	39601.4	37808.5	25549.4	5466.05	50325	16329.8	38865.8	37859.6	7446.2	185820	175931	51992.1	29916.3	60123	25480.8	42519.3	59959.1	21802.2	6919.25	4588	27411.3	58595.4	14881	3140.03	4809.56	3871.35	6203.89	2627.19	3723.29	26095.8
pi
[truncated: 56 more columns]

## Sheet: Negative
Taxon	Human pathogen	BCSIR-404	BCSIR-405	BCSIR-406	BCSIR-407	BCSIR-400	BCSIR-401	BCSIR-402	BCSIR-403	BCSIR-408	BCSIR-409	BCSIR-410	BCSIR-399	n
Acinetobacter baumannii	Yes		112.841	65.5591		616.739					120.724	532.225		5
Acinetobacter indicus	No		56.4207	163.898						43.9515	241.449	1302.68		5
Acinetobacter junii	Yes	47.2988		114.728	40.7907					58.602	160.966	927.592		6
Acinetobacter schindleri	Yes									58.602	160.966	729.909		3
Aspergillus oryzae	No									7332.58	201.207			2
Aspergillus pseudoglaucus	No		338.524	76.4856						3318.34	684.105			4
Cutibacterium acnes	Yes		169.262	142.045							40.2414	582.913		4
Elizabethkingia anophelis	Yes										40.2414	881.973		2
Haemophilus influenzae	Yes				285.535									1
Malassezia restricta	Yes		225.683	125.655							321.932	897.179		4
Moraxella osloensis	Yes		112.841	196.677						43.9515	281.69	1307.75		5
Pseudomonas stutzeri	Yes			54.6326	53.0279					1003.56	47082.5	126.72		5
Saccharomyces cerevisiae	Yes	318.192	1805.46	644.664	248.823	1424.88	76.4924	144.135	55.4915	1010.89	1730.38	1105		11
Staphylococcus arlettae	Yes			71.0223							281.69	217.959		3
Staphylococcus aureus	Yes	116.097	112.841	245.847	44.8698					80.5778	40.2414	76.0321		7
Staphylococcus capitis	Yes		56.4207	5086.29						168.481	160.966	70.9633		5
Staphylococcus cohnii	Yes		56.4207	49.1693								243.303		3
Staphylococcus epidermidis	Yes	408.49	282.103	2513.1	163.163					175.806	1609.66	1018.83		7
Streptococcus pneumoniae	Yes			76.4856	685.284									2
uncultured bacterium	No	270.893	1636.2	830.415	310.009					1626.21	4748.49	1191.17		7
n		5	12	16	8	2	1	1	1	12	17	16	0
sum	91													91	sum
mean	7.58333
stdev	6.70764

## Sheet: Neg_Alpha_beta
Taxon	BCSIR-404	BCSIR-405	BCSIR-406	BCSIR-407	BCSIR-400	BCSIR-401	BCSIR-402	BCSIR-403	BCSIR-408	BCSIR-409	BCSIR-410	BCSIR-399	n	sum reads_all cohort	pi*ln(pi)	n-1	n(n-1)			pi*ln(pi)_BCSIR-404	pi*ln(pi)_BCSIR-405	pi*ln(pi)_BCSIR-406	pi*ln(pi)_BCSIR-407	pi*ln(pi)_BCSIR-400	pi*ln(pi)_BCSIR-401	pi*ln(pi)_BCSIR-402	pi*ln(pi)_BCSIR-403	pi*ln(pi)_BCSIR-408	pi*ln(pi)_BCSIR-409	pi*ln(pi)_BCSIR-410	pi*ln(pi)_BCSIR-399		pi*ln(pi)_BCSIR-404	pi*ln(pi)_BCSIR-405	pi*ln(pi)_BCSIR-406	pi*ln(pi)_BCSIR-407	pi*ln(pi)_BCSIR-400	pi*ln(pi)_BCSIR-401	pi*ln(pi)_BCSIR-402	pi*ln(pi)_BCSIR-403	pi*ln(pi)_BCSIR-408	pi*ln(pi)_BCSIR-409	pi*ln(pi)_BCSIR-410	pi*ln(pi)_BCSIR-399
Acinetobacter baumannii		112.841	65.5591		616.739					120.724	532.225		5	1448.09	-0.0591761	4	20			#NUM!	-0.0860043	-0.0317996	#NUM!	-0.36161	#NUM!	#NUM!	#NUM!	#NUM!	-0.0128695	-0.144669	#DIV/0!		0	-0.0860043	-0.0317996	0	-0.36161	0	0	0	0	-0.0128695	-0.144669	0
Acinetobacter indicus		56.4207	163.898						43.9515	241.449	1302.68		5	1808.4	-0.0700652	4	20			#NUM!	-0.0508788	-0.0651372	#NUM!	#NUM!	#NUM!	#NUM!	#NUM!	-0.0171649	-0.022849	-0.250096	#DIV/0!		0	-0.0508788	-0.0651372	0	0	0	0	0	-0.0171649	-0.022849	-0.250096	0
Acinetobacter junii	47.2988		114.728	40.7907					58.602	160.966	927.592		6	1349.98	-0.0560708	5	30			-0.130392	#NUM!	-0.0495094	-0.0847314	#NUM!	#NUM!	#NUM!	#NUM!	-0.0217567	-0.0163597	-0.206178	#DIV/0!		-0.130392	0	-0.0495094	-0.0847314	0	0	0	0	-0.0217567	-0.0163597	-0.206178	0
Acinetobacter schindleri									58.602	160.966	729.909		3	949.476	-0.0426254	2	6			#NUM!	#NUM!	#NUM!	#NUM!	#NUM!	#NUM!	#NUM!	#NUM!	-0.0217567	-0.0163597	-0.177841	#DIV/0!		0	0	0	0	0	0	0	0	-0.0217567	-0.0163597	-0.177841	0
Aspergillus oryzae									7332.58	201.207			2	7533.79	-0.189285	1	2			#NUM!	#NUM!	#NUM!	#NUM!	#NUM!	#NUM!	#NUM!	#NUM!	-0.349136	-0.0196743	#NUM!	#DIV/0!		0	0	0	0	0	0	0	0	-0.349136	-0.0196743	0	0
Aspergillus pseudoglaucus		338.524	76.4856						3318.34	684.105			4	4417.46	-0.133495	3	12			#NUM!	-0.183108	-0.0359721	#NUM!	#NUM!	#NUM!	#NUM!	#NUM!	-0.334322	-0.0524353	#NUM!	#DIV/0!		0	-0.183108	-0.0359721	0	0	0	0	0	-0.334322	-0.0524353	0	0
Cutibacterium acnes		169.262	142.045							40.2414	582.913		4	934.461	-0.0420935	3	12			#NUM!	-0.115184	-0.0583961	#NUM!	#NUM!	#NUM!	#NUM!	#NUM!	#NUM!	-0.0050533	-0.153717	#DIV/0!		0	-0.115184	-0.0583961	0	0	0	0	0	0	-0.0050533	-0.153717	0
Elizabethkingia anophelis										40.2414	881.973		2	922.214	-0.0416579	1	2			#NUM!	#NUM!	#NUM!	#NUM!	#NUM!	#NUM!	#NUM!	#NUM!	#NUM!	-0.0050533	-0.200005	#DIV/0!		0	0	0	0	0	0	0	0	0	-0.0050533	-0.200005	0
Haemophilus influenzae				285.535									1	285.535	-0.0160932	0	0			#NUM!	#NUM!	#NUM!	-0.289748	#NUM!	#NUM!	#NUM!	#NUM!	#NUM!	#NUM!	#NUM!	#DIV/0!		0	0	0	-0.289748	0	0	0	0	0	0	0	0
Malassezia restricta		225.683	125.655							321.932	897.179		4	1570.45	-0.0629605	3	12			#NUM!	-0.140502	-0.0531314	#NUM!	#NUM!	#NUM!	#NUM!	#NUM!	#NUM!	-0.0288659	-0.202086	#DIV/0!		0	-0.140502	-0.0531314	0	0	0	0	0	0	-0.0288659	-0.202086	0
Moraxella osloensis		112.841	196.677						43.9515	281.69	1307.75		5	1942.91	-0.0739462	4	20			#NUM!	-0.0860043	-0.0747354	#NUM!	#NUM!	#NUM!	#NUM!	#NUM!	-0.0171649	-0.0259073	-0.250616	#DIV/0!		0	-0.0860043	-0.0747354	0	0	0	0	0	-0.0171649	-0.0259073	-0.250616	0
Pseudomonas stutzeri			54.6326	53.0279					1003.56	47082.5	126.72		5	48320.4	-0.356935	4	20			#NUM!	#NUM!	-0.0274523	-0.102554	#NUM!	#NUM!	#NUM!	#NUM!	-0.18154	-0.168259	-0.0506643	#DIV/0!		0	0	-0.0274523	-0.102554	0	0	0	0	-0.18154	-0.168259	-0.0506643	0
Saccharomyces cerevisiae	318.192	1805.46	644.664	248.823	1424.88	76.4924	144.135	55.4915	1010.89	1730.38	1105		11	8564.41	-0.204698	10	110			-0.35475	-0.367855	-0.171776	-0.271192	-0.25101	0	0	0	-0.182373	-0.1049	-0.228364	#DIV/0!		-0.35475	-0.367855	-0.171776	-0.271192	-0.25101	0	0	0	-0.182373	-0.1049	-0.228364	0
Staphylococcus arlettae			71.0223							281.69	217.959		3	570.671	-0.0283924	2	6			#NUM!	#NUM!	-0.033906	#NUM!	#NUM!	#NUM!	#NUM!	#NUM!	#NUM!	-0.0259073	-0.0766001	#DIV/0!		0	0	-0.033906	0	0	0	0	0	0	-0.0259073	-0.0766001	0
Staphylococcus aureus	116.097	112.841	245.847	44.8698					80.5778	40.2414	76.0321		7	716.506	-0.0340918	6	42			-0.230259	-0.0860043	-0.0881729	-0.0908695	#NUM!	#NUM!	#NUM!	#NUM!	-0.0281957	-0.0050533	-0.0338626	#DIV/0!		-0.230259	-0.0860043	-0.0881729	-0.0908695	0	0	0	0	-0.0281957	-0.0050533	-0.0338626	0
Staphylococcus capitis		56.4207	5086.29						168.481	160.966	70.9633		5	5543.12	-0.155503	4	20			#NUM!	-0.0508788	-0.350556	#NUM!	#NUM!	#NUM!	#NUM!	#NUM!	-0.0506264	-0.0163597	-0.0320417	#DIV/0!		0	-0.0508788	-0.350556	0	0	0	0	0	-0.0506264	-0.0163597	-0.0320417	0
Staphylococcus cohnii		56.4207	49.1693								243.303		3	348.893	-0.0189969	2	6			#NUM!	-0.0508788	-0.0252025	#NUM!	#NUM!	#NUM!	#NUM!	#NUM!	#NUM!	#NUM!	-0.0831201	#DIV/0!		0	-0.0508788	-0.0252025	0	0	0	0	0	0	0	-0.0831201	0
Staphylococcus epidermidis	408.49	282.103	2513.1	163.163					175.806	1609.66	1018.83		7	6171.15	-0.1668	6	42			-0.367525	-0.162949	-0.342651	-0.215425	#NUM!	#NUM!	#NUM!	#NUM!	-0.0523261	-0.0995921	-0.217933	#DIV/0!		-0.367525	-0.162949	-0.342651	-0.215425	0	0	0	0	-0.0523261	-0.0995921	-0.217933	0
Streptococcus pneumoniae			76.4856	685.284									2	761.769	-0.0358	1	2			#NUM!	#NUM!	-0.0359721	-0.367826	#NUM!	#NUM!	#NUM!	#NUM!	#NUM!	#NUM!	#NUM!	#DIV/0!		0	0	-0.0359721	-0.367826	0	0	0	0	0	0	0	0
uncultured bacterium	270.893	1636.2	830.415	310.009					1626.21	4748.49	1191.17		7	10613.4	-0.231942	6	42			-0.339567	-0.365809	-0.201163	-0.300664	#NUM!	#NUM!	#NUM!	#NUM!	-0.241569	-0.205087	-0.238194	#DIV/0!		-0.339567	-0.365809	-0.201163	-0.300664	0	0	0	0	-0.241569	-0.205087	-0.238194	0
count = alpha	5	12	16	8	2	1	1	1	12	17	16	0	91	N						-0.0234613	-0.0145625	-0.00991888	-0.0237333	-0.00678711	-0.056701	-0.0344868	-0.0723756	-0.0057305	-0.00238773	-0.00935005	#DIV/0!		-0.0234613	-0.0145625	-0.00991888	-0.0237333	-0.00678711	-0.056701	-0.0344868	-0.0723756	-0.0057305	-0.00238773	-0.00935005	0
reads N_by sample	1160.97	4965.02	10456.7	1831.5	2041.62	76.4924	144.135	55.4915	14921.5	57907.4	11212.2	0	8190	N*(N-1)			426	sum[n(n-1)]		0	0	0	0	0	0	0	0	0	0	0	#DIV/0!		0	0	0	0	0	0	0	0	0	0	0	0
N_All cohort	104773														2.02063																	H by sample	1.44595	1.76062	1.65545	1.74674	0.619406	0.056701	0.0344868	0.0723756	1.50366	0.832974	2.55534	0
gamma=all species	20														H_All cohort																	mean	1.02364
beta (ratio gamma:alpha)	4	1.66667	1.25	2.5	10	20	20	20	1.66667	1.17647	1.25	0																				stdev	0.867911
beta range	0 to 20																															gamma	5	12	16	8	2	1	1	1	12	17	16	0
																																Shannon Evennes by sample read count [H/ln(gamma)]	0.898421	0.708525	0.597078	0.840006	0.893614	#DIV/0!	#DIV/0!	#DIV/0!	0.605118	0.294003	0.921644	#NUM!
Shannon evenness_All cohort [H/ln(gamma)]	0.674502																															0= not even, 1 =even	high	high	mid	high	high	low	low	low	mid	low	high	NA
Simpson reciprocal index (D)	19.2254																															Conclusion: recovered diverse with even distribution; negs low population retrieved, bias result- no conclusion
N(N-1)/sum[n(n-1)]

## Sheet: beta diversity_All
	beta values
Negative	4	1.66667	1.25	2.5	10	20	20	20	1.66667	1.17647	1.25	0
Aymptomatic	2.78788	2.78788	2.48649	4.38095	5.41176	10.2222	6.13333	2.62857	3.28571	9.2	13.1429	92	30.6667	46
Mild	5.68182	2.08333	41.6667	4.62963	5.95238	125	0	0	6.94444	5.95238	2.31481	13.8889	125	125	0	0	62.5	3.47222	62.5	0	62.5	0	41.6667	125	62.5	20.8333	31.25	62.5	125	125	25	125	6.57895	125	20.8333	25	17.8571	125	1.81159	2.45098	25	2.77778	17.8571	125	31.25	125	62.5	13.8889	25
Severe	4.5	9	3	4.5	3	3	2.25	2.25	4.5	0	2.25
[truncated: 15 more columns]

## Sheet: Aso
Taxon	BCSIR-393	BCSIR-398	BCSIR-392	BCSIR-395	BCSIR-394	BCSIR-397	BCSIR-396	BCSIR-85	BCSIR-72	BCSIR-54	BCSIR-86	BCSIR-74	BCSIR-56	BCSIR-68	FQ
Acinetobacter indicus	14538.5	2456.62	364.127												3
Aeromonas caviae			24892.5				378.583								2
Aeromonas hydrophila			361.896												1
Aeromonas salmonicida			148.145			86.5121									2
Aeromonas veronii			42.1749												1
Bacillus anthracis											656.374				1
Bacillus cereus											2824.53				1
Bacillus thuringiensis											231.335				1
Bacteroides fragilis										86.896					1
Brevundimonas sp. Bb-A				92.9355		111.528									2
Campylobacter concisus								357.228	154.982						2
Campylobacter showae								2179.32							1
Capnocytophaga gingivalis									54.1427						1
Capnocytophaga leadbetteri								467.555							1
Capnocytophaga sputigena								69.6253	125.957						2
Chryseobacterium indologenes	5561.9	6818.99	1282.6												3
Chryseobacterium sp. POL2	139.837	41.6497													2
Elizabethkingia anophelis	191.629	164.285	97.3522												3
Empedobacter brevis	41319.5	74827.2	18378.5	129.836											4
Empedobacter falsenii	7474.52	142.535													2
Enterobacter cloacae	2259.94	615.497	167.192												3
Enterobacter hormaechei	25716.4	228445	47416.9												3
Enterobacter ludwigii	153.369	111.66													2
Enterobacter roggenkampii	45.1864		52.9882												2
Enterobacteriaceae bacterium A-F18			423.276												1
Escherichia coli	617.988	461.618	251.846	46.4678	68.6637		911.747							87.7357	7
Exiguobacterium mexicanum	266.142	249.898					1179.41								3
Exiguobacterium sp. AT1b	6369.35	2868.48	133.332												3
Flavobacterium columnare	599.945	1261.62	224.333	2186.72											4
Fusobacterium hwasookii															0
Fusobacterium nucleatum								238.455	431.637	112.658					3
Fusobacterium pseudoperiodonticum								2116.52	115.532						2
Gemella haemolysans								1377.49	822.668						2
Gemella sanguinis								79.6367	472.244						2
Granulicatella adiacens								278.956	453.828						2
Haemophilus haemolyticus								55.5182							1
Haemophilus influenzae								42.3212	43.6149						2
Haemophilus parahaemolyticus								68.2669	369.975						2
Haemophilus parainfluenzae								1185.31	5225.9						2
Klebsiella oxytoca	45.1864	263.782	44.4435												3
Klebsiella phage KpKT21phi1	581.916	72.8876													2
Klebsiella phage NJR15	72.1738														1
Klebsiella pneumoniae	626.949	158.376	61.4428	1758.94	4787.67										5
Klebsiella quasipneumoniae	2490	539.133	495.227												3
Klebsiella variicola	234.565														1
Leclercia adecarboxylata			1957.63												1
Leptotrichia wadei								1215.94							1
Metakosakonia sp. MRY16-398			3221.89												1
Neisseria flavescens								99.2463							1
Neisseria meningitidis								88.2832	58.2786						2
Neisseria subflava								7254.23	1275.75						2
Pedobacter chitinilyticus			16932.9												1
Prevotella intermedia								1167.2		15435.7					2
Prevotella melaninogenica								7648.77							1
Prevotella oris								216.612							1
Prevotella shahii								1271.91							1
Prevotella sp. oral taxon 299								2884.68	192.883	42.5496					3
Pseudomonas aeruginosa	99.2392	61.3177	512.157	1485.62	268.683	1119.79	123.625								7
Pseudomonas alcaliphila			126.981	451.167	2465.91		233.911								4
Pseudomonas mendocina	2314.73	15662.6	6474.78	124924	4778.98	4249.17	154632								7
Pseudomonas oleovorans		2778.96	232.799	81147.8	64283.4	7787.48	1356.64								6
Pseudomonas putida		157.343	251.53	1648.24	232.859	56.2852	268.481		56.3986	172.593	218.421		239.326		10
Pseudomonas sihuiensis			177.774	72.4355	1269.38		487.885								4
Pseudomonas sp. LPH1	36416.3	21962.1	133.332	428668	482727	28915.7	315286								7
Pseudomonas sp. phDV1		23138.7	74.7235	61.5146	12549.3		12916.6								5
Pseudomonas stutzeri	347.337	3138.77	1115.32	1425.47	113.444		497.742								6
Rheinheimera sp. D18	84542.6	15744.8	29717.8		17361.5	496388	138675								6
Saccharomyces cerevisiae								1498.9	7736.94	33718.3	11414.4	38865.8	37575.7	7358.47	7
Saccharomyces pastorianus										45.5455			44.5956		2
Salmonella enterica	121.793	347.812	162.959	46.4678	222.111										5
SARS-CoV-2	34887.3	41455.4	25398.4			298.125	886.365	437.32	486.267	13672.6	43994.9	3165.63	143835	245.356	12
Sphingobacterium alimentarium	2688.48	162.685													2
Sphingobacterium cavernae				289.933											1
Sphingobacterium hotanense	14218.2	14961.5	1727.79	178.326											4
Sphingobacterium sp. B29	129.172	7465.72	3394.63	2751.17	459.747										5
Sphingobacterium sp. G1-14	133.64	1779.37		3692.83	1541.64										4
Sphingobacterium thalpophilum	243.587	342.453	1553.43	154.437											4
Staphylococcus aureus											741.968				1
Stenotrophomonas maltophilia	128.912	11324.1	1111.85		254.353		2128.25								5
Streptococcus mitis								816.845	5681.22						2
Streptococcus oralis								298.335	84.5979						2
Streptococcus parasanguinis								72.3557	8649.67						2
Streptococcus pneumoniae								379.526	378.623						2
Streptococcus pseudopneumoniae								84.6425							1
Streptococcus salivarius									923.433						1
Streptococcus sanguinis								86.4628	41.735						2
Streptococcus thermophilus									53.3968						1
Treponema denticola								176.12	92.4937						2
Treponema sp. OMZ 804								286.237	671.143	364.964					3
Treponema sp. OMZ 838										178.586					1
uncultured bacterium	2665.93	2516.34	7533	55.6786	1526.26	216.455	13931.8	4578.89	789.246	167.2	242.772				11
Veillonella atypica								88.5549							1
Veillonella dispar								526.671	2578.56						2
Veillonella parvula								344.854	273.687						2
n	34	34	38	21	17	10	16	36	29	11	8	2	4	3
sum	263

## Sheet: Aso_Alpha_Beta
Taxon	BCSIR-393	BCSIR-398	BCSIR-392	BCSIR-395	BCSIR-394	BCSIR-397	BCSIR-396	BCSIR-85	BCSIR-72	BCSIR-54	BCSIR-86	BCSIR-74	BCSIR-56	BCSIR-68	n	sum reads_all cohort	pi*ln(pi)_All cohort	n-1	n(n-1)		pi*ln(pi)_BCSIR-393	pi*ln(pi)_BCSIR-398	pi*ln(pi)_BCSIR-392	pi*ln(pi)_BCSIR-395	pi*ln(pi)_BCSIR-394	pi*ln(pi)_BCSIR-397	pi*ln(pi)_BCSIR-396	pi*ln(pi)_BCSIR-85	pi*ln(pi)_BCSIR-72	pi*ln(pi)_BCSIR-54	pi*ln(pi)_BCSIR-86	pi*ln(pi)_BCSIR-74	pi*ln(pi)_BCSIR-56	pi*ln(pi)_BCSIR-68			pi*ln(pi)_BCSIR-393	pi*ln(pi)_BCSIR-398	pi*ln(pi)_BCSIR-392	pi*ln(pi)_BCSIR-395	pi*ln(pi)_BCSIR-394	pi*ln(pi)_BCSIR-397	pi*ln(pi)_BCSIR-396	pi*ln(pi)_BCSIR-85	pi*ln(pi)_BCSIR-72	pi*ln(pi)_BCSIR-54	pi*ln(pi)_BCSIR-86	pi*ln(pi)_BCSIR-74	pi*ln(pi)_BCSIR-56
Acinetobacter indicus	14538.5	2456.62	364.127												3	17359.3	-0.0261851	2	6		-0.164003	-0.0289104	-0.0130838	#NUM!	#NUM!	#NUM!	#NUM!	#NUM!	#NUM!	#NUM!	#NUM!	#NUM!	#NUM!	#NUM!	-0.000475616		-0.15066	-0.0268838	-0.01165	0	0	0	0	0	0	0	0	0	0
Aeromonas caviae			24892.5				378.583								2	25271.1	-0.0354249	1	2		#NUM!	#NUM!	-0.28033	#NUM!	#NUM!	#NUM!	-0.00437895	#NUM!	#NUM!	#NUM!	#NUM!	#NUM!	#NUM!	#NUM!	-0.000330001		0	0	-0.261629	0	0	0	-0.00437373	0	0	0	0	0	0
Aeromonas hydrophila			361.896												1	361.896	-0.000943599	0	0		#NUM!	#NUM!	-0.0130166	#NUM!	#NUM!	#NUM!	#NUM!	#NUM!	#NUM!	#NUM!	#NUM!	#NUM!	#NUM!	#NUM!	-0.000176046		0	0	-0.0115899	0	0	0	0	0	0	0	0	0	0
Aeromonas salmonicida			148.145			86.5121									2	234.657	-0.000640703	1	2		#NUM!	#NUM!	-0.00610108	#NUM!	#NUM!	-0.00140252	#NUM!	#NUM!	#NUM!	#NUM!	#NUM!	#NUM!	#NUM!	#NUM!	-0.000330001		0	0	-0.00541728	0	0	-0.00140183	0	0	0	0	0	0	0
Aeromonas veronii			42.1749												1	42.1749	-0.000135706	0	0		#NUM!	#NUM!	-0.00204631	#NUM!	#NUM!	#NUM!	#NUM!	#NUM!	#NUM!	#NUM!	#NUM!	#NUM!	#NUM!	#NUM!	-0.000176046		0	0	-0.00181168	0	0	0	0	0	0	0	0	0	0
Bacillus anthracis											656.374				1	656.374	-0.00160046	0	0		#NUM!	#NUM!	#NUM!	#NUM!	#NUM!	#NUM!	#NUM!	#NUM!	#NUM!	#NUM!	-0.129187	#NUM!	#NUM!	#NUM!	-0.000176046		0	0	0	0	0	0	0	0	0	0	-0.049189	0	0
Bacillus cereus											2824.53				1	2824.53	-0.00571677	0	0		#NUM!	#NUM!	#NUM!	#NUM!	#NUM!	#NUM!	#NUM!	#NUM!	#NUM!	#NUM!	-0.303498	#NUM!	#NUM!	#NUM!	-0.000176046		0	0	0	0	0	0	0	0	0	0	-0.143341	0	0
Bacillus thuringiensis											231.335				1	231.335	-0.000632568	0	0		#NUM!	#NUM!	#NUM!	#NUM!	#NUM!	#NUM!	#NUM!	#NUM!	#NUM!	#NUM!	-0.0603048	#NUM!	#NUM!	#NUM!	-0.000176046		0	0	0	0	0	0	0	0	0	0	-0.0213356	0	0
Bacteroides fragilis										86.896					1	86.896	-0.000261769	0	0		#NUM!	#NUM!	#NUM!	#NUM!	#NUM!	#NUM!	#NUM!	#NUM!	#NUM!	-0.0109844	#NUM!	#NUM!	#NUM!	#NUM!	-0.000176046		0	0	0	0	0	0	0	0	0	-0.00896404	0	0	0
Brevundimonas sp. Bb-A				92.9355		111.528									2	204.463	-0.000566259	1	2		#NUM!	#NUM!	#NUM!	-0.00126357	#NUM!	-0.00175551	#NUM!	#NUM!	#NUM!	#NUM!	#NUM!	#NUM!	#NUM!	#NUM!	-0.000330001		0	0	0	-0.00126357	0	-0.00175465	0	0	0	0	0	0	0
Campylobacter concisus								357.228	154.982						2	512.21	-0.001285	1	2		#NUM!	#NUM!	#NUM!	#NUM!	#NUM!	#NUM!	#NUM!	-0.0424711	-0.0225328	#NUM!	#NUM!	#NUM!	#NUM!	#NUM!	-0.000330001		0	0	0	0	0	0	0	-0.0421052	-0.0222984	0	0	0	0
Campylobacter showae								2179.32							1	2179.32	-0.00457134	0	0		#NUM!	#NUM!	#NUM!	#NUM!	#NUM!	#NUM!	#NUM!	-0.159583	#NUM!	#NUM!	#NUM!	#NUM!	#NUM!	#NUM!	-0.000176046		0	0	0	0	0	0	0	-0.158437	0	0	0	0	0
Capnocytophaga gingivalis									54.1427						1	54.1427	-0.000170374	0	0		#NUM!	#NUM!	#NUM!	#NUM!	#NUM!	#NUM!	#NUM!	#NUM!	-0.00937784	#NUM!	#NUM!	#NUM!	#NUM!	#NUM!	-0.000176046		0	0	0	0	0	0	0	0	-0.00927683	0	0	0	0
Capnocytophaga leadbetteri								467.555							1	467.555	-0.00118508	0	0		#NUM!	#NUM!	#NUM!	#NUM!	#NUM!	#NUM!	#NUM!	-0.0524103	#NUM!	#NUM!	#NUM!	#NUM!	#NUM!	#NUM!	-0.000176046		0	0	0	0	0	0	0	-0.0519661	0	0	0	0	0
Capnocytophaga sputigena								69.6253	125.957						2	195.582	-0.000544129	1	2		#NUM!	#NUM!	#NUM!	#NUM!	#NUM!	#NUM!	#NUM!	-0.0111528	-0.0190037	#NUM!	#NUM!	#NUM!	#NUM!	#NUM!	-0.000330001		0	0	0	0	0	0	0	-0.0110501	-0.0188044	0	0	0	0
Chryseobacterium indologenes	5561.9	6818.99	1282.6												3	13663.5	-0.021539	2	6		-0.0838352	-0.0644636	-0.0366557	#NUM!	#NUM!	#NUM!	#NUM!	#NUM!	#NUM!	#NUM!	#NUM!	#NUM!	#NUM!	#NUM!	-0.000475616		-0.0761776	-0.0601947	-0.0328234	0	0	0	0	0	0	0	0	0	0
Chryseobacterium sp. POL2	139.837	41.6497													2	181.487	-0.000508768	1	2		-0.00414069	-0.00087518	#NUM!	#NUM!	#NUM!	#NUM!	#NUM!	#NUM!	#NUM!	#NUM!	#NUM!	#NUM!	#NUM!	#NUM!	-0.000330001		-0.00370211	-0.000807741	0	0	0	0	0	0	0	0	0	0	0
Elizabethkingia anophelis	191.629	164.285	97.3522												3	453.267	-0.00115286	2	6		-0.00543599	-0.00294093	-0.00424796	#NUM!	#NUM!	#NUM!	#NUM!	#NUM!	#NUM!	#NUM!	#NUM!	#NUM!	#NUM!	#NUM!	-0.000475616		-0.00486382	-0.00271884	-0.00376777	0	0	0	0	0	0	0	0	0	0
Empedobacter brevis	41319.5	74827.2	18378.5	129.836											4	134655	-0.124794	3	12		-0.295756	-0.300969	-0.23953	-0.00169862	#NUM!	#NUM!	#NUM!	#NUM!	#NUM!	#NUM!	#NUM!	#NUM!	#NUM!	#NUM!	-0.000615816		-0.278452	-0.289042	-0.221518	-0.00169862	0	0	0	0	0	0	0	0	0
Empedobacter falsenii	7474.52	142.535													2	7617.06	-0.0132712	1	2		-0.103945	-0.00259747	#NUM!	#NUM!	#NUM!	#NUM!	#NUM!	#NUM!	#NUM!	#NUM!	#NUM!	#NUM!	#NUM!	#NUM!	-0.000330001		-0.0947092	-0.00240084	0	0	0	0	0	0	0	0	0	0	0
Enterobacter cloacae	2259.94	615.497	167.192												3	3042.63	-0.00609395	2	6		-0.0420978	-0.00917496	-0.00676742	#NUM!	#NUM!	#NUM!	#NUM!	#NUM!	#NUM!	#NUM!	#NUM!	#NUM!	#NUM!	#NUM!	-0.000475616		-0.038014	-0.00850127	-0.00601095	0	0	0	0	0	0	0	0	0	0
Enterobacter hormaechei	25716.4	228445	47416.9												3	301579	-0.21045	2	6		-0.232206	-0.340742	-0.355563	#NUM!	#NUM!	#NUM!	#NUM!	#NUM!	#NUM!	#NUM!	#NUM!	#NUM!	#NUM!	#NUM!	-0.000475616		-0.215611	-0.354	-0.342985	0	0	0	0	0	0	0	0	0	0
Enterobacter ludwigii	153.369	111.66													2	265.029	-0.000714472	1	2		-0.00448549	-0.00209663	#NUM!	#NUM!	#NUM!	#NUM!	#NUM!	#NUM!	#NUM!	#NUM!	#NUM!	#NUM!	#NUM!	#NUM!	-0.000330001		-0.00401123	-0.00193728	0	0	0	0	0	0	0	0	0	0	0
Enterobacter roggenkampii	45.1864		52.9882												2	98.1747	-0.000292344	1	2		-0.00153949	#NUM!	-0.00250035	#NUM!	#NUM!	#NUM!	#NUM!	#NUM!	#NUM!	#NUM!	#NUM!	#NUM!	#NUM!	#NUM!	-0.000330001		-0.00137338	0	-0.00221468	0	0	0	0	0	0	0	0	0	0
Enterobacteriaceae bacterium A-F18			423.276												1	423.276	-0.00108481	0	0		#NUM!	#NUM!	-0.014837	#NUM!	#NUM!	#NUM!	#NUM!	#NUM!	#NUM!	#NUM!	#NUM!	#NUM!	#NUM!	#NUM!	-0.000176046		0	0	-0.0132184	0	0	0	0	0	0	0	0	0	0
Escherichia coli	617.988	461.618	251.846	46.4678	68.6637		911.747							87.7357	7	2446.07	-0.00505069	6	42		-0.0146745	-0.00718227	-0.00959149	-0.000681241	-0.00104649	#NUM!	-0.00929964	#NUM!	#NUM!	#NUM!	#NUM!	#NUM!	#NUM!	-0.0523281	-0.00101525		-0.013175	-0.00665113	-0.0085298	-0.000681241	-0.00104649	0	-0.00928879	0	0	0	0	0	0
Exiguobacterium mexicanum	266.142	249.898					1179.41								3	1695.45	-0.00367725	2	6		-0.00720466	-0.00423586	#NUM!	#NUM!	#NUM!	#NUM!	-0.0115576	#NUM!	#NUM!	#NUM!	#NUM!	#NUM!	#NUM!	#NUM!	-0.000475616		-0.00645177	-0.00391845	0	0	0	0	-0.0115442	0	0	0	0	0	0
Exiguobacterium sp. AT1b	6369.35	2868.48	133.332												3	9371.16	-0.015776	2	6		-0.092598	-0.0327492	-0.00557308	#NUM!	#NUM!	#NUM!	#NUM!	#NUM!	#NUM!	#NUM!	#NUM!	#NUM!	#NUM!	#NUM!	-0.000475616		-0.0842412	-0.0304695	-0.00494705	0	0	0	0	0	0	0	0	0	0
Flavobacterium columnare	599.945	1261.62	224.333	2186.72											4	4272.61	-0.00814557	3	12		-0.0143162	-0.0167534	-0.00869522	-0.0191268	#NUM!	#NUM!	#NUM!	#NUM!	#NUM!	#NUM!	#NUM!	#NUM!	#NUM!	#NUM!	-0.000615816		-0.012852	-0.0155489	-0.00772995	-0.0191268	0	0	0	0	0	0	0	0	0
Fusobacterium nucleatum								238.455	431.637	112.658					3	782.751	-0.00186947	2	6		#NUM!	#NUM!	#NUM!	#NUM!	#NUM!	#NUM!	#NUM!	-0.0307839	-0.0510622	-0.0136598	#NUM!	#NUM!	#NUM!	#NUM!	-0.000475616		0	0	0	0	0	0	0	-0.0305131	-0.0505578	-0.0111646	0	0	0
Fusobacterium pseudoperiodonticum								2116.52	115.532						2	2232.05	-0.0046668	1	2		#NUM!	#NUM!	#NUM!	#NUM!	#NUM!	#NUM!	#NUM!	-0.156547	-0.0176948	#NUM!	#NUM!	#NUM!	#NUM!	#NUM!	-0.000330001		0	0	0	0	0	0	0	-0.155417	-0.0175087	0	0	0	0
Gemella haemolysans								1377.49	822.668						2	2200.16	-0.00460911	1	2		#NUM!	#NUM!	#NUM!	#NUM!	#NUM!	#NUM!	#NUM!	-0.116825	-0.0832869	#NUM!	#NUM!	#NUM!	#NUM!	#NUM!	-0.000330001		0	0	0	0	0	0	0	-0.115927	-0.0825039	0	0	0	0
Gemella sanguinis								79.6367	472.244						2	551.881	-0.00137284	1	2		#NUM!	#NUM!	#NUM!	#NUM!	#NUM!	#NUM!	#NUM!	-0.0124863	-0.0547429	#NUM!	#NUM!	#NUM!	#NUM!	#NUM!	-0.000330001		0	0	0	0	0	0	0	-0.0123718	-0.0542054	0	0	0	0
Granulicatella adiacens								278.956	453.828						2	732.784	-0.00176386	1	2		#NUM!	#NUM!	#NUM!	#NUM!	#NUM!	#NUM!	#NUM!	-0.0349075	-0.0530856	#NUM!	#NUM!	#NUM!	#NUM!	#NUM!	-0.000330001		0	0	0	0	0	0	0	-0.0346027	-0.0525629	0	0	0	0
Haemophilus haemolyticus								55.5182							1	55.5182	-0.000174307	0	0		#NUM!	#NUM!	#NUM!	#NUM!	#NUM!	#NUM!	#NUM!	-0.00921051	#NUM!	#NUM!	#NUM!	#NUM!	#NUM!	#NUM!	-0.000176046		0	0	0	0	0	0	0	-0.00912514	0	0	0	0	0
Haemophilus influenzae								42.3212	43.6149						2	85.9362	-0.000259149	1	2		#NUM!	#NUM!	#NUM!	#NUM!	#NUM!	#NUM!	#NUM!	-0.00731119	-0.0078038	#NUM!	#NUM!	#NUM!	#NUM!	#NUM!	-0.000330001		0	0	0	0	0	0	0	-0.00724294	-0.00771926	0	0	0	0
Haemophilus parahaemolyticus								68.2669	369.975						2	438.242	-0.00111884	1	2		#NUM!	#NUM!	#NUM!	#NUM!	#NUM!	#NUM!	#NUM!	-0.0109692	-0.045276	#NUM!	#NUM!	#NUM!	#NUM!	#NUM!	-0.000330001		0	0	0	0	0	0	0	-0.0108681	-0.0448246	0	0	0	0
Haemophilus parainfluenzae								1185.31	5225.9						2	6411.21	-0.011484	1	2		#NUM!	#NUM!	#NUM!	#NUM!	#NUM!	#NUM!	#NUM!	-0.105024	-0.273525	#NUM!	#NUM!	#NUM!	#NUM!	#NUM!	-0.000330001		0	0	0	0	0	0	0	-0.104202	-0.271795	0	0	0	0
Klebsiella oxytoca	45.1864	263.782	44.4435												3	353.412	-0.000923857	2	6		-0.00153949	-0.00443885	-0.00214278	#NUM!	#NUM!	#NUM!	#NUM!	#NUM!	#NUM!	#NUM!	#NUM!	#NUM!	#NUM!	#NUM!	-0.000475616		-0.00137338	-0.00410658	-0.00189729	0	0	0	0	0	0	0	0	0	0
Klebsiella phage KpKT21phi1	581.916	72.8876													2	654.804	-0.00159707	1	2		-0.0139561	-0.00143909	#NUM!	#NUM!	#NUM!	#NUM!	#NUM!	#NUM!	#NUM!	#NUM!	#NUM!	#NUM!	#NUM!	#NUM!	-0.000330001		-0.0125274	-0.00132902	0	0	0	0	0	0	0	0	0	0	0
Klebsiella phage NJR15	72.1738														1	72.1738	-0.000221223	0	0		-0.00232555	#NUM!	#NUM!	#NUM!	#NUM!	#NUM!	#NUM!	#NUM!	#NUM!	#NUM!	#NUM!	#NUM!	#NUM!	#NUM!	-0.000176046		-0.00207638	0	0	0	0	0	0	0	0	0	0	0	0
Klebsiella pneumoniae	626.949	158.376	61.4428	1758.94	4787.67										5	7393.38	-0.0129441	4	20		-0.0148517	-0.00284831	-0.00284618	-0.0159731	-0.038809	#NUM!	#NUM!	#NUM!	#NUM!	#NUM!	#NUM!	#NUM!	#NUM!	#NUM!	-0.00075199		-0.0133347	-0.00263308	-0.00252179	-0.0159731	-0.038809	0	0	0	0	0	0	0	0
Klebsiella quasipneumoniae	2490	539.133	495.227												3	3524.36	-0.0069117	2	6		-0.0454305	-0.00819856	-0.0169051	#NUM!	#NUM!	#NUM!	#NUM!	#NUM!	#NUM!	#NUM!	#NUM!	#NUM!	#NUM!	#NUM!	-0.000475616		-0.0410463	-0.00759454	-0.01507	0	0	0	0	0	0	0	0	0	0
Klebsiella variicola	234.565														1	234.565	-0.000640478	0	0		-0.00646679	#NUM!	#NUM!	#NUM!	#NUM!	#NUM!	#NUM!	#NUM!	#NUM!	#NUM!	#NUM!	#NUM!	#NUM!	#NUM!	-0.000176046		-0.00578907	0	0	0	0	0	0	0	0	0	0	0	0
Leclercia adecarboxylata			1957.63												1	1957.63	-0.00416596	0	0		#NUM!	#NUM!	-0.0511139	#NUM!	#NUM!	#NUM!	#NUM!	#NUM!	#NUM!	#NUM!	#NUM!	#NUM!	#NUM!	#NUM!	-0.000176046		0	0	-0.0458889	0	0	0	0	0	0	0	0	0	0
Leptotrichia wadei								1215.94							1	1215.94	-0.00275201	0	0		#NUM!	#NUM!	#NUM!	#NUM!	#NUM!	#NUM!	#NUM!	-0.106954	#NUM!	#NUM!	#NUM!	#NUM!	#NUM!	#NUM!	-0.000176046		0	0	0	0	0	0	0	-0.10612	0	0	0	0	0
Metakosakonia sp. MRY16-398			3221.89												1	3221.89	-0.00640061	0	0		#NUM!	#NUM!	-0.0747503	#NUM!	#NUM!	#NUM!	#NUM!	#NUM!	#NUM!	#NUM!	#NUM!	#NUM!	#NUM!	#NUM!	-0.000176046		0	0	-0.0673617	0	0	0	0	0	0	0	0	0	0
Neisseria flavescens								99.2463							1	99.2463	-0.000295229	0	0		#NUM!	#NUM!	#NUM!	#NUM!	#NUM!	#NUM!	#NUM!	-0.0150092	#NUM!	#NUM!	#NUM!	#NUM!	#NUM!	#NUM!	-0.000176046		0	0	0	0	0	0	0	-0.0148725	0	0	0	0	0
Neisseria meningitidis								88.2832	58.2786						2	146.562	-0.000419756	1	2		#NUM!	#NUM!	#NUM!	#NUM!	#NUM!	#NUM!	#NUM!	-0.0136122	-0.00998074	#NUM!	#NUM!	#NUM!	#NUM!	#NUM!	-0.000330001		0	0	0	0	0	0	0	-0.0134878	-0.00987345	0	0	0	0
Neisseria subflava								7254.23	1275.75						2	8529.97	-0.0145876	1	2		#NUM!	#NUM!	#NUM!	#NUM!	#NUM!	#NUM!	#NUM!	-0.310909	-0.114353	#NUM!	#NUM!	#NUM!	#NUM!	#NUM!	-0.000330001		0	0	0	0	0	0	0	-0.309503	-0.113327	0	0	0	0
Pedobacter chitinilyticus			16932.9												1	16932.9	-0.0256615	0	0		#NUM!	#NUM!	-0.22879	#NUM!	#NUM!	#NUM!	#NUM!	#NUM!	#NUM!	#NUM!	#NUM!	#NUM!	#NUM!	#NUM!	-0.000176046		0	0	-0.211149	0	0	0	0	0	0	0	0	0	0
Prevotella intermedia								1167.2		15435.7					2	16602.9	-0.0252542	1	2		#NUM!	#NUM!	#NUM!	#NUM!	#NUM!	#NUM!	#NUM!	-0.103873	#NUM!	-0.362488	#NUM!	#NUM!	#NUM!	#NUM!	-0.000330001		0	0	0	0	0	0	0	-0.103058	0	-0.343014	0	0	0
Prevotella melaninogenica								7648.77							1	7648.77	-0.0133174	0	0		#NUM!	#NUM!	#NUM!	#NUM!	#NUM!	#NUM!	#NUM!	-0.31759	#NUM!	#NUM!	#NUM!	#NUM!	#NUM!	#NUM!	-0.000176046		0	0	0	0	0	0	0	-0.316219	0	0	0	0	0
Prevotella oris								216.612							1	216.612	-0.000596355	0	0		#NUM!	#NUM!	#NUM!	#NUM!	#NUM!	#NUM!	#NUM!	-0.0284895	#NUM!	#NUM!	#NUM!	#NUM!	#NUM!	#NUM!	-0.000176046		0	0	0	0	0	0	0	-0.0282378	0	0	0	0	0
Prevotella shahii								1271.91							1	1271.91	-0.00286244	0	0		#NUM!	#NUM!	#NUM!	#NUM!	#NUM!	#NUM!	#NUM!	-0.110432	#NUM!	#NUM!	#NUM!	#NUM!	#NUM!	#NUM!	-0.000176046		0	0	0	0	0	0	0	-0.109575	0	0	0	0	0
Prevotella sp. oral taxon 299								2884.68	192.883	42.5496					3	3120.11	-0.00622685	2	6		#NUM!	#NUM!	#NUM!	#NUM!	#NUM!	#NUM!	#NUM!	-0.190808	-0.0269272	-0.00598238	#NUM!	#NUM!	#NUM!	#NUM!	-0.000475616		0	0	0	0	0	0	0	-0.189515	-0.0266496	-0.00486409	0	0	0
Pseudomonas aeruginosa	99.2392	61.3177	512.157	1485.62	268.683	1119.79	123.625								7	3670.43	-0.00715585	6	42		-0.00307289	-0.00123469	-0.0173826	-0.0138762	-0.00347879	-0.0128334	-0.00164511	#NUM!	#NUM!	#NUM!	#NUM!	#NUM!	#NUM!	#NUM!	-0.00101525		-0.00274538	-0.00114002	-0.0154977	-0.0138762	-0.00347879	-0.0128275	-0.00164311	0	0	0	0	0	0
Pseudomonas alcaliphila			126.981	451.167	2465.91		233.911								4	3277.97	-0.00649596	3	12		#NUM!	#NUM!	-0.0053438	-0.00503966	-0.0227389	#NUM!	-0.00288074	#NUM!	#NUM!	#NUM!	#NUM!	#NUM!	#NUM!	#NUM!	-0.000615816		0	0	-0.00474292	-0.00503966	-0.0227389	0	-0.00287727	0	0	0	0	0	0
Pseudomonas mendocina	2314.73	15662.6	6474.78	124924	4778.98	4249.17	154632								7	313037	-0.215132	6	42		-0.0428996	-0.118536	-0.123831	-0.316731	-0.0387532	-0.0381833	-0.342714	#NUM!	#NUM!	#NUM!	#NUM!	#NUM!	#NUM!	#NUM!	-0.00101525		-0.0387433	-0.111268	-0.112391	-0.316731	-0.0387532	-0.0381666	-0.342573	0	0	0	0	0	0
Pseudomonas oleovorans		2778.96	232.799	81147.8	64283.4	7787.48	1356.64								6	157587	-0.13901	5	30		#NUM!	-0.0319269	-0.00897299	-0.259497	-0.240435	-0.0612251	-0.012999	#NUM!	#NUM!	#NUM!	#NUM!	#NUM!	#NUM!	#NUM!	-0.000884955		0	-0.0297012	-0.00797779	-0.259497	-0.240435	-0.0611993	-0.012984	0	0	0	0	0	0
Pseudomonas putida		157.343	251.53	1648.24	232.859	56.2852	268.481		56.3986	172.593	218.421		239.326		10	3301.48	-0.00653584	9	90		#NUM!	-0.00283206	-0.00958128	-0.0151323	-0.00307096	-0.00095738	-0.00324893	#NUM!	-0.00970769	-0.0194639	-0.0577068	#NUM!	-0.0320104	#NUM!	-0.00139352		0	-0.00261804	-0.0085207	-0.0151323	-0.00307096	-0.000956908	-0.00324503	0	-0.00960324	-0.0159538	-0.0203526	0	-0.00873592
Pseudomonas sihuiensis			177.774	72.4355	1269.38		487.885								4	2007.47	-0.0042577	3	12		#NUM!	#NUM!	-0.00713203	-0.00101256	-0.0131222	#NUM!	-0.00545077	#NUM!	#NUM!	#NUM!	#NUM!	#NUM!	#NUM!	#NUM!	-0.000615816		0	0	-0.00633591	-0.00101256	-0.0131222	0	-0.00544431	0	0	0	0	0	0
Pseudomonas sp. LPH1	36416.3	21962.1	133.332	428668	482727	28915.7	315286								7	1.31411e+06	-0.367842	6	42		-0.278816	-0.149379	-0.00557308	-0.275287	-0.169556	-0.156948	-0.349447	#NUM!	#NUM!	#NUM!	#NUM!	#NUM!	#NUM!	#NUM!	-0.00101525		-0.261369	-0.140633	-0.00494705	-0.275287	-0.169556	-0.156891	-0.34964	0	0	0	0	0	0
Pseudomonas sp. phDV1		23138.7	74.7235	61.5146	12549.3		12916.6								5	48740.9	-0.0592345	4	20		#NUM!	-0.154643	-0.00337598	-0.000875338	-0.081398	#NUM!	-0.0784961	#NUM!	#NUM!	#NUM!	#NUM!	#NUM!	#NUM!	#NUM!	-0.00075199		0	-0.145665	-0.00299251	-0.000875338	-0.081398	0	-0.0784157	0	0	0	0	0	0
Pseudomonas stutzeri	347.337	3138.77	1115.32	1425.47	113.444		497.742								6	6638.08	-0.0118248	5	30		-0.00903764	-0.0351942	-0.0327851	-0.0134049	-0.00163324	#NUM!	-0.0055454	#NUM!	#NUM!	#NUM!	#NUM!	#NUM!	#NUM!	#NUM!	-0.000884955		-0.00809923	-0.0327548	-0.0293351	-0.0134049	-0.00163324	0	-0.00553883	0	0	0	0	0	0
Rheinheimera sp. D18	84542.6	15744.8	29717.8		17361.5	496388	138675								6	782429	-0.334205	5	30		-0.366239	-0.118972	-0.303924	#NUM!	-0.103139	-0.0757384	-0.330837	#NUM!	#NUM!	#NUM!	#NUM!	#NUM!	#NUM!	#NUM!	-0.000884955		-0.359751	-0.111681	-0.285569	0	-0.103139	-0.0762056	-0.330678	0	0	0	0	0	0
Saccharomyces cerevisiae								1498.9	7736.94	33718.3	11414.4	38865.8	37575.7	7358.47	7	138168	-0.127039	6	42		#NUM!	#NUM!	#NUM!	#NUM!	#NUM!	#NUM!	#NUM!	-0.123925	-0.324659	-0.268313	-0.250321	0	-0.00747114	-0.0117129	-0.00101525		0	0	0	0	0	0	0	-0.122982	-0.323118	-0.33762	-0.315019	-0.0724056	-0.325921
Saccharomyces pastorianus										45.5455			44.5956		2	90.1411	-0.000270606	1	2		#NUM!	#NUM!	#NUM!	#NUM!	#NUM!	#NUM!	#NUM!	#NUM!	#NUM!	-0.00634201	#NUM!	#NUM!	-0.00794391	#NUM!	-0.000330001		0	0	0	0	0	0	0	0	0	-0.00515813	0	0	-0.00204023
Salmonella enterica	121.793	347.812	162.959	46.4678	222.111										5	901.144	-0.0021162	4	20		-0.00367282	-0.00563481	-0.00662049	-0.000681241	-0.00294687	#NUM!	#NUM!	#NUM!	#NUM!	#NUM!	#NUM!	#NUM!	#NUM!	#NUM!	-0.00075199		-0.0032828	-0.00521544	-0.00588002	-0.000681241	-0.00294687	0	0	0	0	0	0	0	0
Sphingobacterium alimentarium	2688.48	162.685													2	2851.16	-0.00576308	1	2		-0.0482379	-0.0029159	#NUM!	#NUM!	#NUM!	#NUM!	#NUM!	#NUM!	#NUM!	#NUM!	#NUM!	#NUM!	#NUM!	#NUM!	-0.000330001		-0.0436028	-0.00269566	0	0	0	0	0	0	0	0	0	0	0
Sphingobacterium cavernae				289.933											1	289.933	-0.000774215	0	0		#NUM!	#NUM!	#NUM!	-0.00343548	#NUM!	#NUM!	#NUM!	#NUM!	#NUM!	#NUM!	#NUM!	#NUM!	#NUM!	#NUM!	-0.000176046		0	0	0	-0.00343548	0	0	0	0	0	0	0	0	0
Sphingobacterium hotanense	14218.2	14961.5	1727.79	178.326											4	31085.9	-0.0417482	3	12		-0.16164	-0.114784	-0.0463729	-0.0022461	#NUM!	#NUM!	#NUM!	#NUM!	#NUM!	#NUM!	#NUM!	#NUM!	#NUM!	#NUM!	-0.000615816		-0.14844	-0.107707	-0.0415986	-0.0022461	0	0	0	0	0	0	0	0	0
Sphingobacterium sp. B29	129.172	7465.72	3394.63	2751.17	459.747										5	14200.4	-0.02223	4	20		-0.00386535	-0.0690437	-0.0777227	-0.0230939	-0.00553749	#NUM!	#NUM!	#NUM!	#NUM!	#NUM!	#NUM!	#NUM!	#NUM!	#NUM!	-0.00075199		-0.00345533	-0.0645016	-0.0700716	-0.0230939	-0.00553749	0	0	0	0	0	0	0	0
Sphingobacterium sp. G1-14	133.64	1779.37		3692.83	1541.64										4	7147.48	-0.0125822	3	12		-0.0039811	-0.0222414	#NUM!	-0.0293293	-0.0154332	#NUM!	#NUM!	#NUM!	#NUM!	#NUM!	#NUM!	#NUM!	#NUM!	#NUM!	-0.000615816		-0.00355907	-0.0206618	0	-0.0293293	-0.0154332	0	0	0	0	0	0	0	0
Sphingobacterium thalpophilum	243.587	342.453	1553.43	154.437											4	2293.91	-0.00477833	3	12		-0.00667922	-0.00556005	-0.0426581	-0.00197932	#NUM!	#NUM!	#NUM!	#NUM!	#NUM!	#NUM!	#NUM!	#NUM!	#NUM!	#NUM!	-0.000615816		-0.00597983	-0.0051461	-0.038241	-0.00197932	0	0	0	0	0	0	0	0	0
Staphylococcus aureus											741.968				1	741.968	-0.00178334	0	0		#NUM!	#NUM!	#NUM!	#NUM!	#NUM!	#NUM!	#NUM!	#NUM!	#NUM!	#NUM!	-0.140464	#NUM!	#NUM!	#NUM!	-0.000176046		0	0	0	0	0	0	0	0	0	0	-0.0540959	0	0
Stenotrophomonas maltophilia	128.912	11324.1	1111.85		254.353		2128.25								5	14947.5	-0.0231819	4	20		-0.00385858	-0.0940299	-0.0327035	#NUM!	-0.00331668	#NUM!	-0.018902	#NUM!	#NUM!	#NUM!	#NUM!	#NUM!	#NUM!	#NUM!	-0.00075199		-0.00344926	-0.0880594	-0.0292615	0	-0.00331668	0	-0.0188805	0	0	0	0	0	0
Streptococcus mitis								816.845	5681.22						2	6498.07	-0.0116147	1	2		#NUM!	#NUM!	#NUM!	#NUM!	#NUM!	#NUM!	#NUM!	-0.0800556	-0.284804	#NUM!	#NUM!	#NUM!	#NUM!	#NUM!	-0.000330001		0	0	0	0	0	0	0	-0.0794052	-0.283083	0	0	0	0
Streptococcus oralis								298.335	84.5979						2	382.933	-0.000992306	1	2		#NUM!	#NUM!	#NUM!	#NUM!	#NUM!	#NUM!	#NUM!	-0.0368265	-0.0136543	#NUM!	#NUM!	#NUM!	#NUM!	#NUM!	-0.000330001		0	0	0	0	0	0	0	-0.0365061	-0.0135091	0	0	0	0
Streptococcus parasanguinis								72.3557	8649.67						2	8722.02	-0.0148609	1	2		#NUM!	#NUM!	#NUM!	#NUM!	#NUM!	#NUM!	#NUM!	-0.0115199	-0.337447	#NUM!	#NUM!	#NUM!	#NUM!	#NUM!	-0.000330001		0	0	0	0	0	0	0	-0.0114139	-0.336049	0	0	0	0
Streptococcus pneumoniae								379.526	378.623						2	758.149	-0.00181759	1	2		#NUM!	#NUM!	#NUM!	#NUM!	#NUM!	#NUM!	#NUM!	-0.0445419	-0.0461029	#NUM!	#NUM!	#NUM!	#NUM!	#NUM!	-0.000330001		0	0	0	0	0	0	0	-0.0441595	-0.0456439	0	0	0	0
Streptococcus pseudopneumoniae								84.6425							1	84.6425	-0.000255612	0	0		#NUM!	#NUM!	#NUM!	#NUM!	#NUM!	#NUM!	#NUM!	-0.0131409	#NUM!	#NUM!	#NUM!	#NUM!	#NUM!	#NUM!	-0.000176046		0	0	0	0	0	0	0	-0.0130206	0	0	0	0	0
Streptococcus salivarius									923.433						1	923.433	-0.00216213	0	0		#NUM!	#NUM!	#NUM!	#NUM!	#NUM!	#NUM!	#NUM!	#NUM!	-0.0906664	#NUM!	#NUM!	#NUM!	#NUM!	#NUM!	-0.000176046		0	0	0	0	0	0	0	0	-0.0898232	0	0	0	0
Streptococcus sanguinis								86.4628	41.735						2	128.198	-0.000372034	1	2		#NUM!	#NUM!	#NUM!	#NUM!	#NUM!	#NUM!	#NUM!	-0.013377	-0.00751607	#NUM!	#NUM!	#NUM!	#NUM!	#NUM!	-0.000330001		0	0	0	0	0	0	0	-0.0132546	-0.00743455	0	0	0	0
Streptococcus thermophilus									53.3968						1	53.3968	-0.000168238	0	0		#NUM!	#NUM!	#NUM!	#NUM!	#NUM!	#NUM!	#NUM!	#NUM!	-0.00926825	#NUM!	#NUM!	#NUM!	#NUM!	#NUM!	-0.000176046		0	0	0	0	0	0	0	0	-0.00916838	0	0	0	0
Treponema denticola								176.12	92.4937						2	268.614	-0.00072311	1	2		#NUM!	#NUM!	#NUM!	#NUM!	#NUM!	#NUM!	#NUM!	-0.0240842	-0.0147104	#NUM!	#NUM!	#NUM!	#NUM!	#NUM!	-0.000330001		0	0	0	0	0	0	0	-0.0238694	-0.0145545	0	0	0	0
Treponema sp. OMZ 804								286.237	671.143	364.964					3	1322.34	-0.00296133	2	6		#NUM!	#NUM!	#NUM!	#NUM!	#NUM!	#NUM!	#NUM!	-0.0356323	-0.0715602	-0.0357273	#NUM!	#NUM!	#NUM!	#NUM!	-0.000475616		0	0	0	0	0	0	0	-0.0353217	-0.0708755	-0.0294651	0	0	0
Treponema sp. OMZ 838										178.586					1	178.586	-0.000501454	0	0		#NUM!	#NUM!	#NUM!	#NUM!	#NUM!	#NUM!	#NUM!	#NUM!	#NUM!	-0.0200186	#NUM!	#NUM!	#NUM!	#NUM!	-0.000176046		0	0	0	0	0	0	0	0	0	-0.0164125	0	0	0
uncultured bacterium	2665.93	2516.34	7533	55.6786	1526.26	216.455	13931.8	4578.89	789.246	167.2	242.772				11	34223.6	-0.0450277	10	110		-0.047922	-0.0294761	-0.137411	-0.000800816	-0.0153049	-0.00314079	-0.0830263	-0.249449	-0.0807691	-0.0189612	-0.062569	#NUM!	#NUM!	#NUM!	-0.00151616		-0.043315	-0.0274121	-0.124961	-0.000800816	-0.0153049	-0.00313927	-0.0829418	-0.24798	-0.0800068	-0.0155382	-0.0221962	0	0
Veillonella atypica								88.5549							1	88.5549	-0.000266291	0	0		#NUM!	#NUM!	#NUM!	#NUM!	#NUM!	#NUM!	#NUM!	-0.0136472	#NUM!	#NUM!	#NUM!	#NUM!	#NUM!	#NUM!	-0.000176046		0	0	0	0	0	0	0	-0.0135225	0	0	0	0	0
Veillonella dispar								526.671	2578.56						2	3105.23	-0.00620137	1	2		#NUM!	#NUM!	#NUM!	#NUM!	#NUM!	#NUM!	#NUM!	-0.0574536	-0.183139	#NUM!	#NUM!	#NUM!	#NUM!	#NUM!	-0.000330001		0	0	0	0	0	0	0	-0.0569705	-0.181674	0	0	0	0
Veillonella parvula								344.854	273.687						2	618.541	-0.00151863	1	2		#NUM!	#NUM!	#NUM!	#NUM!	#NUM!	#NUM!	#NUM!	-0.041307	-0.0356749	#NUM!	#NUM!	#NUM!	#NUM!	#NUM!	-0.000330001		0	0	0	0	0	0	0	-0.0409504	-0.0353132	0	0	0	0
n=alpha	33	33	37	21	17	9	15	35	28	10	7	1	3	2	251	N																			-0.0220858
N_by sample	253355	441044	171252	651268	594911	538931	643008	39601.4	37808.5	50325	16329.8	38865.8	37859.6	7446.2	62750	N*(N-1)	2.12892		816																0	H by sample	1.98623	1.7156	2.06806	1.00117	0.75972	0.352543	1.26007	2.67377	2.28176	0.788154	0.625529	0.0724056	0.336697
N_All cohort	3.522e+06																H_All cohort																			mean	1.06767
gamma = all species	92																																			stdev	0.880473
beta= gamm/alpha	2.78788	2.78788	2.48649	4.38095	5.41176	10.2222	6.13333	2.62857	3.28571	9.2	13.1429	92	30.6667	46																						gamma	33	33	37	21	17	9	15	35	28	10	7	1	3
range	2.49 to 92																																			Shannon Evennes by sample read count [H/ln(gamma)]	0.568062	0.490661	0.572723	0.328842	0.268148	0.160449	0.465305	0.752043	0.684761	0.342291	0.321459	0	0.306475
Shannon Evenness_All cohort [H/ln(gamma)]	0.470813																																			0= not even, 1 =even	mid	mid	mid	low	low	low	mid	mid	mid	low	low	low	low
Simpson reciprocal index (D)	76.8995																																			Conclusion:uneven distribution;
N(N-1)/sum[n(n-1)]
[truncated: 2 more columns]

## Sheet: Mild
Taxon	BCSIR-1	BCSIR-12	BCSIR-15	BCSIR-2a	BCSIR-2b	BCSIR-2c	BCSIR-37a	BCSIR-37b	BCSIR-390	BCSIR-391	BCSIR-3a	BCSIR-3b	BCSIR-42	BCSIR-420	BCSIR-421	BCSIR-422	BCSIR-423	BCSIR-424	BCSIR-425	BCSIR-426	BCSIR-427	BCSIR-428	BCSIR-4a	BCSIR-4b	BCSIR-50	BCSIR-51	BCSIR-52	BCSIR-53	BCSIR-55	BCSIR-57	BCSIR-58	BCSIR-59	BCSIR-5a	BCSIR-5b	BCSIR-60	BCSIR-61	BCSIR-62	BCSIR-64	BCSIR-66	BCSIR-67	BCSIR-69	BCSIR-6a	BCSIR-6b	BCSIR-6c	BCSIR-70	BCSIR-71	BCSIR-73	BCSIR-75	BCSIR-76
SARS-CoV-2			8232.86			45.1847	331.49	333.449	4266.91	3742.74		328.22	262.152	622284	325735	71684.4	354.735	4937.53	1338.72	4284.47	134642	574243		4726.64	3463.67	4776.49	22155.3	8248		1836.58	4638.42	1994.73		3896.17	19696.2	735.969	149725	928.863	1782.55	11561.6	489746	114.278	381.916	5149.14	2538.94	591.215	6979.78	6327.94	2656.34
Saccharomyces cerevisiae		84.3859	568.395	411.137		254.944			277.879			367.832	1355.67				51.5347				65.9247			293.198		33676.5	35739.5	12899.7	1441.79	7467.38	21561.8	656.749		187.485	47432.8	18244.2	33396.7	49.1159	344.272	1685.64	34198.9	255.744		432.927	25913.5	7473.83	281.455	8769.88	3215.74
Streptococcus pneumoniae	159.615	2130		154.369	95.7668				168.191	54.3761	874.884	49.4433						75.2932								63.9253							137.634				185.886		259.174	47.4976	61.1554	9122.57					69.8978	139.947
uncultured bacterium		3115.76	42.4963						1232.18	232.96	248.541	226.358						348.239								244.194					72.496					394.617	382.594		1458.62	437.155	42.1872	97.9552						224.723
Prevotella melaninogenica	97.3756	52.9836		132.844	48.7159				383.912	4925.4	4923.48							868.392															78.4296						651.823	5514.77		6259.27
Streptococcus mitis	276.659	76.9173		118.469	1875.13				196.892	5518.92	613.927																						83.3275						1225.35	195.682		12582.6
Veillonella parvula		1758.16		67.6912					87.7514	348.439	559.856							163.996															665.683						773.814	82.4383		735.323
Veillonella dispar		2472.24							617.916	7851.69	928.955	89.6213						127.834															1487.79						812.568	1975.35		194.199
Staphylococcus aureus		88.7327			72.8559						165.293			217.362				127.834					86.2465		47.4529	42.1967	56.7447				43.7629				186.861	82.5137			943.365									3125.22
Prevotella oris	95.2664	752.954		51.1812					142.596	242.136	52.9852							48.489	115.692																				274.347	4384.51		222.266
Neisseria meningitidis	66.9912	523.498		116.396	92.582					118.115	77.3936	1466.61																											16791.1	114.846		252.575
Veillonella atypica		139.135		66.4221					153.565	2474.59	1717.97							171.915															791.495						1272.13	241.294		6479.96
Streptococcus oralis	193.462	54.8428		113.919					457.384	321.863	463.433							119.182															233.934						155.273	191.534		1158.77
Campylobacter concisus		1959.8		45.4265					296.169		192.444							83.7536																					1346.27	646.999		484.546
Staphylococcus epidermidis					42.7218						265.134						75.7863	48.489					55.7472			88.2168		81.3657					59.9168				177.192		272.396									42.4559	181.434
Haemophilus parainfluenzae		649.113		62.7383	53.2761				394.881	1148.67	738.198																												8557.85			284.65
Prevotella intermedia	229.675	285.633		383.859	89.5849				164.534	992.166	837.173							132.242																					463.778	573.488		616.722
Neisseria flavescens	59.5814	476.195		174.182	111.545						69.7354	92.1154																											32435.2	135.222
Streptococcus parasanguinis	78.7442			66.4221						41.3426	4818.36							66.1212															64.484							476.542
Neisseria subflava	46.9887			134.557	74.8727					613.593		97.4599																											2279.12	133.369		163.844
Fusobacterium pseudoperiodonticum		1623.8							43.8757	41.4496	49.3137							185.139																					19512.4
Streptococcus anginosus	155.496	581.459			415.519						567.543							52.897																					757.751			467.373
Prevotella jejuni		85.3517		136.28							439.647							48.489															57.9512						131.561	965.445		4314.42
Lacrimispora sphenoides				45.4265																							51.9394								59.8829	43.2531	81.8835				117.732	281.127			65.2455				44.9467
Fusobacterium nucleatum		6748.28							599.634	64.9633	263.453																												8569.58	865.789
Streptococcus salivarius		56.6195								171.267	429.668																													228.955		1697.34
Solobacterium moorei		373.519									55.9215							61.7132																						139.297		424.765
Haemophilus influenzae	178.586	227.745									82.9631	169.769						52.897																					1172.67
Alloprevotella tannerae	226.39	986.193		297.19														41.1355																					4865.21	314.148		2353.12
Streptococcus pseudopneumoniae	43.5953				173.121					91.5391	86.7922																												181.279	73.7236		6344.24
Streptococcus intermedius		41.8292			243.964						95.3486																												5677.79	2886.33
Pseudomonas aeruginosa	59.1753			42.9261							144.112												76.7839										115.281									72.3877	87.6618
Prevotella shahii		667.627			47.8986						46.6455							233.628																					2751.57	163.249		249.512
Prevotella scopos											275.889							79.3455															47.7298						151.448	335.646		52.5143
Prevotella denticola		3132.66																52.897	71.6194																				222.584	513.217		427.84
Leptotrichia hofstadii		3934.55																149.124																					36511.3	766.873
Haemophilus haemolyticus	42.654	81.5489																															67.2393						416.133			271.239
Clostridioides difficile		1894.64									43.5121																212.523				1562.2				65.8932		211.768								52.2533
Rothia mucilaginosa	111.227			73.4697	282.652						1183.41																						267.935									186.247	116.3
Prevotella sp. oral taxon 299		239.999								56.1463	144.344																												128.757	188.569		61.9358
Leptotrichia wadei		2746.47																61.7132																					238.339	1322.28
Campylobacter showae		126.77																326.198																					2698.28	49.643
[Eubacterium] sulci		694.222									261.315																												253.179	195.238		164.284
Tannerella forsythia		759.715		73.4697							49.5459							79.3455																					72.6646			92.2448
Porphyromonas gingivalis		471.97			82.1195													127.834																					54.8171	46.6792
Leptotrichia sp. oral taxon 212		537.4																48.489																					1115.47	112.993
Gemella haemolysans										115.162	119.281																												1446.15	42.9745		86.9736
Fusobacterium periodonticum		645.285																66.1212																					2428.69	143.147
Capnocytophaga leadbetteri		1177.18																74.9375																					2612.36
Bacteroides fragilis		5116.34									66.9566							2292.23																					123.199	82.9854		49.6365
Atopobium parvulum		47.7463									1111.76																						64.7958						157.312	743.947		389.624
Alloprevotella rava	46.4282	1292.17									51.4233																													1343.7		745.426
Tannerella sp. oral taxon HOT-286											47.5733							48.489																					485.963	165.976		112.892
Streptococcus sanguinis																		44.8827																						62.6946		53.5898
Odoribacter splanchnicus		1262.95										67.9753						251.267																					623.646	263.89
Haemophilus parahaemolyticus	642.843				224.453																																		224.623			214.591
Gemella sanguinis											71.4662																												1527.24	151.522
Capnocytophaga gingivalis		126.77									598.379							66.1212																					799.314
Streptococcus thermophilus		51.5498																																								112.892
Mogibacterium diversum		118.393																92.5697																					448.996	57.4229
Capnocytophaga sputigena			52.5798								1411.42																												252.159
Treponema denticola		62.9551																																					78.1881
Neisseria sicca					118.139																																		122.637			81.2632
Leptotrichia sp. oral taxon 847		75.6335																																					41.4911	92.9888
Lachnoanaerobaculum umeaense		61.6899																															1711.56						952.335	183.383
Granulicatella adiacens											219.311																												75.7241	66.3142		65.8891
Cutibacterium acnes											252.718										44.9487												125.915										114.377
Treponema sp. OMZ 838									43.8757																														85.4128
Treponema sp. OMZ 804									113.346																														57.3668
Streptococcus gordonii											188.884																						46.9298
Stenotrophomonas maltophilia				723.144																																						91.8237
SR1 bacterium human oral taxon HOT-345																																							96.6311
Rothia dentocariosa				99.8858																																						44.846	175.521
Moraxella catarrhalis																									173.994											86.5628
Malassezia restricta																																											58.7563						41.719
Leptotrichia shahii		238.388																																						64.4618
Lautropia mirabilis	93.4			45.4265	45.2284																												95.8594
Lachnospiraceae bacterium oral taxon 500		121.268																																						67.4256
Klebsiella oxytoca																															58.3548				468.137						75.8715
Haemophilus pittmaniae	192.525																																						135.136
Dolosigranulum pigrum									91.4768																	95.2486									42.2897
Capnocytophaga sp. oral taxon 878		157.182																																					265.162
Streptococcus constellatus					559.963
Selenomonas sputigena		43.9435																																						58.9475
Selenomonas sp. oral taxon 478											371.652
Rothia aeria	43.3562			79.2483
Pasteurella multocida																																							5481.97
Neisseria mucosa																																							274.347			48.7579
Neisseria lactamica		57.8877																																					595.595
Leptotrichia trevisanii		114.849
Leptotrichia buccalis																																							46.1484
Gemella morbillorum											121.486																												193.772	43.3454
Fusobacterium hwasookii		49.1388																																					195.32
Eikenella corrodens		43.9843									328.488
Corynebacterium segmentosum											49.7779
Comamonas terrigena				99.8858																																						125.629
Capnocytophaga ochracea
Streptococcus sp. I-P16											66.2241
Streptococcus australis											179.523
Selenomonas sp. oral taxon 136											276.274
Parvimonas micra		79.1374
Neisseria sp. oral taxon 014				55.3868
Neisseria elongata		175.351
Moraxella osloensis																																					955.385								64.8464
Leptotrichia sp. oral taxon 498																																								276.741
Corynebacterium striatum											44.9229
Capnocytophaga sp. FDAARGOS_737																																							76.4893
Capnocytophaga endodontalis
Bifidobacterium longum		239.576																																														42.1578
Aggregatibacter segnis																																							181.244
Streptococcus sp. oral taxon 431
Streptococcus sp. 116-D4											66.6256
Streptococcus milleri					59.4582
Streptococcus cristatus
Staphylococcus virus Sextaec																																																	95.3178
Staphylococcus haemolyticus																																											236.841
Sneathia amnii
Pseudomonas stutzeri										124.648
Prevotella enoeca
Mycoplasma salivarium
Mycoplasma orale																																											91.7667
Mogibacterium pumilum																																							47.6625
Lactobacillus delbrueckii																																																1198.98
Lactobacillus acidophilus																																																19726.2
Bifidobacterium bifidum																																																668.286
Aggregatibacter aphrophilus
n	22	60	4	27	21	2	1	1	19	22	54	10	2	2	1	1	3	37	3	1	3	1	3	2	3	7	5	3	1	2	6	2	19	2	7	6	8	2	70	52	6	46	8	2	5	2	3	10	6
sum	956
[truncated: 16 more columns]

## Sheet:  Mild_Alpha_beta
Taxon	BCSIR-1	BCSIR-12	BCSIR-15	BCSIR-2a	BCSIR-2b	BCSIR-2c	BCSIR-37a	BCSIR-37b	BCSIR-390	BCSIR-391	BCSIR-3a	BCSIR-3b	BCSIR-42	BCSIR-420	BCSIR-421	BCSIR-422	BCSIR-423	BCSIR-424	BCSIR-425	BCSIR-426	BCSIR-427	BCSIR-428	BCSIR-4a	BCSIR-4b	BCSIR-50	BCSIR-51	BCSIR-52	BCSIR-53	BCSIR-55	BCSIR-57	BCSIR-58	BCSIR-59	BCSIR-5a	BCSIR-5b	BCSIR-60	BCSIR-61	BCSIR-62	BCSIR-64	BCSIR-66	BCSIR-67	BCSIR-69	BCSIR-6a	BCSIR-6b	BCSIR-6c	BCSIR-70	BCSIR-71	BCSIR-73	BCSIR-75	BCSIR-76
Saccharomyces cerevisiae		84.3859	568.395	411.137		254.944			277.879			367.832	1355.67				51.5347				65.9247			293.198		33676.5	35739.5	12899.7	1441.79	7467.38	21561.8	656.749		187.485	47432.8	18244.2	33396.7	49.1159	344.272	1685.64	34198.9	255.744		432.927	25913.5	7473.83	281.455	8769.88	3215.74
Streptococcus pneumoniae	159.615	2130		154.369	95.7668				168.191	54.3761	874.884	49.4433						75.2932								63.9253							137.634				185.886		259.174	47.4976	61.1554	9122.57					69.8978	139.947
uncultured bacterium		3115.76	42.4963						1232.18	232.96	248.541	226.358						348.239								244.194					72.496					394.617	382.594		1458.62	437.155	42.1872	97.9552						224.723
Prevotella melaninogenica	97.3756	52.9836		132.844	48.7159				383.912	4925.4	4923.48							868.392															78.4296						651.823	5514.77		6259.27
Streptococcus mitis	276.659	76.9173		118.469	1875.13				196.892	5518.92	613.927																						83.3275						1225.35	195.682		12582.6
Veillonella parvula		1758.16		67.6912					87.7514	348.439	559.856							163.996															665.683						773.814	82.4383		735.323
Veillonella dispar		2472.24							617.916	7851.69	928.955	89.6213						127.834															1487.79						812.568	1975.35		194.199
Staphylococcus aureus		88.7327			72.8559						165.293			217.362				127.834					86.2465		47.4529	42.1967	56.7447				43.7629				186.861	82.5137			943.365									3125.22
Prevotella oris	95.2664	752.954		51.1812					142.596	242.136	52.9852							48.489	115.692																				274.347	4384.51		222.266
Neisseria meningitidis	66.9912	523.498		116.396	92.582					118.115	77.3936	1466.61																											16791.1	114.846		252.575
Veillonella atypica		139.135		66.4221					153.565	2474.59	1717.97							171.915															791.495						1272.13	241.294		6479.96
Streptococcus oralis	193.462	54.8428		113.919					457.384	321.863	463.433							119.182															233.934						155.273	191.534		1158.77
Campylobacter concisus		1959.8		45.4265					296.169		192.444							83.7536																					1346.27	646.999		484.546
Staphylococcus epidermidis					42.7218						265.134						75.7863	48.489					55.7472			88.2168		81.3657					59.9168				177.192		272.396									42.4559	181.434
Haemophilus parainfluenzae		649.113		62.7383	53.2761				394.881	1148.67	738.198																												8557.85			284.65
Prevotella intermedia	229.675	285.633		383.859	89.5849				164.534	992.166	837.173							132.242																					463.778	573.488		616.722
Neisseria flavescens	59.5814	476.195		174.182	111.545						69.7354	92.1154																											32435.2	135.222
Streptococcus parasanguinis	78.7442			66.4221						41.3426	4818.36							66.1212															64.484							476.542
Neisseria subflava	46.9887			134.557	74.8727					613.593		97.4599																											2279.12	133.369		163.844
Fusobacterium pseudoperiodonticum		1623.8							43.8757	41.4496	49.3137							185.139																					19512.4
Streptococcus anginosus	155.496	581.459			415.519						567.543							52.897																					757.751			467.373
Prevotella jejuni		85.3517		136.28							439.647							48.489															57.9512						131.561	965.445		4314.42
Lacrimispora sphenoides				45.4265																							51.9394								59.8829	43.2531	81.8835				117.732	281.127			65.2455				44.9467
Fusobacterium nucleatum		6748.28							599.634	64.9633	263.453																												8569.58	865.789
Streptococcus salivarius		56.6195								171.267	429.668																													228.955		1697.34
Solobacterium moorei		373.519									55.9215							61.7132																						139.297		424.765
Haemophilus influenzae	178.586	227.745									82.9631	169.769						52.897																					1172.67
Alloprevotella tannerae	226.39	986.193		297.19														41.1355																					4865.21	314.148		2353.12
Streptococcus pseudopneumoniae	43.5953				173.121					91.5391	86.7922																												181.279	73.7236		6344.24
Streptococcus intermedius		41.8292			243.964						95.3486																												5677.79	2886.33
Pseudomonas aeruginosa	59.1753			42.9261							144.112												76.7839										115.281									72.3877	87.6618
Prevotella shahii		667.627			47.8986						46.6455							233.628																					2751.57	163.249		249.512
Prevotella scopos											275.889							79.3455															47.7298						151.448	335.646		52.5143
Prevotella denticola		3132.66																52.897	71.6194																				222.584	513.217		427.84
Leptotrichia hofstadii		3934.55																149.124																					36511.3	766.873
Haemophilus haemolyticus	42.654	81.5489																															67.2393						416.133			271.239
Clostridioides difficile		1894.64									43.5121																212.523				1562.2				65.8932		211.768								52.2533
Rothia mucilaginosa	111.227			73.4697	282.652						1183.41																						267.935									186.247	116.3
Prevotella sp. oral taxon 299		239.999								56.1463	144.344																												128.757	188.569		61.9358
Leptotrichia wadei		2746.47																61.7132																					238.339	1322.28
Campylobacter showae		126.77																326.198																					2698.28	49.643
[Eubacterium] sulci		694.222									261.315																												253.179	195.238		164.284
Tannerella forsythia		759.715		73.4697							49.5459							79.3455																					72.6646			92.2448
Porphyromonas gingivalis		471.97			82.1195													127.834																					54.8171	46.6792
Leptotrichia sp. oral taxon 212		537.4																48.489																					1115.47	112.993
Gemella haemolysans										115.162	119.281																												1446.15	42.9745		86.9736
Fusobacterium periodonticum		645.285																66.1212																					2428.69	143.147
Capnocytophaga leadbetteri		1177.18																74.9375																					2612.36
Bacteroides fragilis		5116.34									66.9566							2292.23																					123.199	82.9854		49.6365
Atopobium parvulum		47.7463									1111.76																						64.7958						157.312	743.947		389.624
Alloprevotella rava	46.4282	1292.17									51.4233																													1343.7		745.426
Tannerella sp. oral taxon HOT-286											47.5733							48.489																					485.963	165.976		112.892
Streptococcus sanguinis																		44.8827																						62.6946		53.5898
Odoribacter splanchnicus		1262.95										67.9753						251.267																					623.646	263.89
Haemophilus parahaemolyticus	642.843				224.453																																		224.623			214.591
Gemella sanguinis											71.4662																												1527.24	151.522
Capnocytophaga gingivalis		126.77									598.379							66.1212																					799.314
Streptococcus thermophilus		51.5498																																								112.892
Mogibacterium diversum		118.393																92.5697																					448.996	57.4229
Capnocytophaga sputigena			52.5798								1411.42																												252.159
Treponema denticola		62.9551																																					78.1881
Neisseria sicca					118.139																																		122.637			81.2632
Leptotrichia sp. oral taxon 847		75.6335																																					41.4911	92.9888
Lachnoanaerobaculum umeaense		61.6899																															1711.56						952.335	183.383
Granulicatella adiacens											219.311																												75.7241	66.3142		65.8891
Cutibacterium acnes											252.718										44.9487												125.915										114.377
Treponema sp. OMZ 838									43.8757																														85.4128
Treponema sp. OMZ 804									113.346																														57.3668
Streptococcus gordonii											188.884																						46.9298
Stenotrophomonas maltophilia				723.144																																						91.8237
SR1 bacterium human oral taxon HOT-345																																							96.6311
Rothia dentocariosa				99.8858																																						44.846	175.521
Moraxella catarrhalis																									173.994											86.5628
Malassezia restricta																																											58.7563						41.719
Leptotrichia shahii		238.388																																						64.4618
Lautropia mirabilis	93.4			45.4265	45.2284																												95.8594
Lachnospiraceae bacterium oral taxon 500		121.268																																						67.4256
Klebsiella oxytoca																															58.3548				468.137						75.8715
Haemophilus pittmaniae	192.525																																						135.136
Dolosigranulum pigrum									91.4768																	95.2486									42.2897
Capnocytophaga sp. oral taxon 878		157.182																																					265.162
Streptococcus constellatus					559.963
Selenomonas sputigena		43.9435																																						58.9475
Selenomonas sp. oral taxon 478											371.652
Rothia aeria	43.3562			79.2483
Pasteurella multocida																																							5481.97
Neisseria mucosa																																							274.347			48.7579
Neisseria lactamica		57.8877																																					595.595
Leptotrichia trevisanii		114.849
Leptotrichia buccalis																																							46.1484
Gemella morbillorum											121.486																												193.772	43.3454
Fusobacterium hwasookii		49.1388																																					195.32
Eikenella corrodens		43.9843									328.488
Corynebacterium segmentosum											49.7779
Comamonas terrigena				99.8858																																						125.629
Capnocytophaga ochracea
Streptococcus sp. I-P16											66.2241
Streptococcus australis											179.523
Selenomonas sp. oral taxon 136											276.274
Parvimonas micra		79.1374
Neisseria sp. oral taxon 014				55.3868
Neisseria elongata		175.351
Moraxella osloensis																																					955.385								64.8464
Leptotrichia sp. oral taxon 498																																								276.741
Corynebacterium striatum											44.9229
Capnocytophaga sp. FDAARGOS_737																																							76.4893
Capnocytophaga endodontalis
Bifidobacterium longum		239.576																																														42.1578
Aggregatibacter segnis																																							181.244
Streptococcus sp. oral taxon 431
Streptococcus sp. 116-D4											66.6256
Streptococcus milleri					59.4582
Streptococcus cristatus
Staphylococcus virus Sextaec																																																	95.3178
Staphylococcus haemolyticus																																											236.841
Sneathia amnii
Pseudomonas stutzeri										124.648
Prevotella enoeca
Mycoplasma salivarium
Mycoplasma orale																																											91.7667
Mogibacterium pumilum																																							47.6625
Lactobacillus delbrueckii																																																1198.98
Lactobacillus acidophilus																																																19726.2
Bifidobacterium bifidum																																																668.286
Aggregatibacter aphrophilus
alpha	22	60	3	27	21	1	0	0	18	21	54	9	1	1	0	0	2	36	2	0	2	0	3	1	2	6	4	2	1	1	5	1	19	1	6	5	7	1	69	51	5	45	7	1	4	1	2	9	5
N by sample	3140.03	52052.1	663.472	3871.35	4809.56	254.944	0	0	5466.05	25549.4	27411.3	2627.19	1355.67	217.362	0	0	127.321	6919.25	187.312	0	110.873	0	218.778	293.198	221.447	34210.2	36060.8	12981.1	1441.79	7467.38	23298.6	656.749	6203.89	187.485	48255.8	18851.1	35391.4	49.1159	175931	29916.3	34495.9	58595.4	881.224	432.927	26095.8	7473.83	351.352	33937.9	3579.16
N_ALL cohort	1.18939e+06
gamma	125	125	125	125	125	125	125	125	125	125	125	125	125	125	125	125	125	125	125	125	125	125	125	125	125	125	125	125	125	125	125	125	125	125	125	125	125	125	125	125	125	125	125	125	125	125	125	125	125
beta	5.68182	2.08333	41.6667	4.62963	5.95238	125	0	0	6.94444	5.95238	2.31481	13.8889	125	125	0	0	62.5	3.47222	62.5	0	62.5	0	41.6667	125	62.5	20.8333	31.25	62.5	125	125	25	125	6.57895	125	20.8333	25	17.8571	125	1.81159	2.45098	25	2.77778	17.8571	125	31.25	125	62.5	13.8889	25
beta range	0 to 125 = gamma
Shannon Evenness_All cohort [H/ln(gamma)]	0.652901
Simpson reciprocal index (D)	76.0814
N(N-1)/sum[n(n-1)]
[truncated: 148 more columns]

## Sheet: Severe
Taxon	BCSIR-376A	BCSIR-411	BCSIR-412	BCSIR-413	BCSIR-414	BCSIR-415	BCSIR-416	BCSIR-418	BCSIR-419	BCSIR-417	BCSIR-65	Frequency
Saccharomyces cerevisiae	103.362		206.036	43.1054	165.915	104.323	80.8874	257.969	41.2418		17979.9	8
SARS-CoV-2	448919	29650.9	197.957			645.498		319.391	278.382		511.352	6
Acinetobacter baumannii				984.794	16038.5	182.565		49.137	3252.95			5
Staphylococcus epidermidis			56.559		89.8709	65.2018		749.34				4
Agrobacterium tumefaciens	68.0677	1333.25	484.792									2
Streptococcus mitis							233.87				910.827	2
Streptococcus pneumoniae							216.286				64.4315	2
Gemella haemolysans											187.437	1
Schaalia odontolytica							86.1626					1
Staphylococcus haemolyticus								1646.09				1
n	3	2	4	2	3	4	4	5	3	0	5
n=1 BCSIR_417 not enough reads	35
mean	3.18182
stdev	1.47093

## Sheet: Severe_Alpha_beta
Taxon	BCSIR-376A	BCSIR-411	BCSIR-412	BCSIR-413	BCSIR-414	BCSIR-415	BCSIR-416	BCSIR-418	BCSIR-419	BCSIR-417	BCSIR-65	n	sum reads_All cohort	pi/ln(pi)_All	n-1	n(n-1)		pi*ln(pi)_BCSIR-376A	pi*ln(pi)_BCSIR-411	pi*ln(pi)_BCSIR-412	pi*ln(pi)_BCSIR-413	pi*ln(pi)_BCSIR-414	pi*ln(pi)_BCSIR-415	pi*ln(pi)_BCSIR-416	pi*ln(pi)_BCSIR-418	pi*ln(pi)_BCSIR-419	pi*ln(pi)_BCSIR-417	pi*ln(pi)_BCSIR-65		pi*ln(pi)_BCSIR-376A	pi*ln(pi)_BCSIR-411	pi*ln(pi)_BCSIR-412	pi*ln(pi)_BCSIR-413	pi*ln(pi)_BCSIR-414	pi*ln(pi)_BCSIR-415	pi*ln(pi)_BCSIR-416	pi*ln(pi)_BCSIR-418	pi*ln(pi)_BCSIR-419	pi*ln(pi)_BCSIR-417	pi*ln(pi)_BCSIR-65
Saccharomyces cerevisiae	103.362		206.036	43.1054	165.915	104.323	80.8874	257.969	41.2418		17979.9	8	18982.7	-0.364918	7	56		-0.305049	#NUM!	-0.355216	-0.133004	-0.0467078	-0.360413	-0.266321	-0.224233	-0.0548415	#DIV/0!	-0.0588555		-0.305049	0	-0.355216	-0.133004	-0.0467078	-0.360413	-0.266321	-0.224233	-0.0548415	0	-0.0588555
Acinetobacter baumannii				984.794	16038.5	182.565		49.137	3252.95			5	20507.9	-0.359545	4	20		#NUM!	#NUM!	#NUM!	-0.0410436	-0.0155741	-0.340552	#NUM!	-0.0728606	-0.0124409	#DIV/0!	#NUM!		0	0	0	-0.0410436	-0.0155741	-0.340552	0	-0.0728606	-0.0124409	0	0
Staphylococcus epidermidis			56.559		89.8709	65.2018		749.34				4	960.971	-0.0812301	3	12		#NUM!	#NUM!	-0.195342	#NUM!	-0.0286816	-0.312296	#NUM!	-0.355673	#NUM!	#DIV/0!	#NUM!		0	0	-0.195342	0	-0.0286816	-0.312296	0	-0.355673	0	0	0
Agrobacterium tumefaciens	68.0677	1333.25	484.792									2	1886.11	-0.13159	1	2		-0.366752	0	-0.280777	#NUM!	#NUM!	#NUM!	#NUM!	#NUM!	#NUM!	#DIV/0!	#NUM!		-0.366752	0	-0.280777	0	0	0	0	0	0	0	0
Streptococcus mitis							233.87				910.827	2	1144.7	-0.0923765	1	2		#NUM!	#NUM!	#NUM!	#NUM!	#NUM!	#NUM!	-0.367715	#NUM!	#NUM!	#DIV/0!	-0.1449		0	0	0	0	0	0	-0.367715	0	0	0	-0.1449
Streptococcus pneumoniae							216.286				64.4315	2	280.717	-0.0312907	1	2		#NUM!	#NUM!	#NUM!	#NUM!	#NUM!	#NUM!	-0.367459	#NUM!	#NUM!	#DIV/0!	-0.0191655		0	0	0	0	0	0	-0.367459	0	0	0	-0.0191655
Gemella haemolysans											187.437	1	187.437	-0.0225503	0	0		#NUM!	#NUM!	#NUM!	#NUM!	#NUM!	#NUM!	#NUM!	#NUM!	#NUM!	#DIV/0!	-0.0452983		0	0	0	0	0	0	0	0	0	0	-0.0452983
Schaalia odontolytica							86.1626					1	86.1626	-0.011832	0	0		#NUM!	#NUM!	#NUM!	#NUM!	#NUM!	#NUM!	-0.27487	#NUM!	#NUM!	#DIV/0!	#NUM!		0	0	0	0	0	0	-0.27487	0	0	0	0
Staphylococcus haemolyticus								1646.09				1	1646.09	-0.119749	0	0		#NUM!	#NUM!	#NUM!	#NUM!	#NUM!	#NUM!	#NUM!	-0.30198	#NUM!	#DIV/0!	#NUM!		0	0	0	0	0	0	0	-0.30198	0	0	0
alpha	2	1	3	2	3	3	4	4	2	0	4																		h by sample	0.671801	0	0.831335	0.174047	0.0909634	1.01326	1.27637	0.954746	0.0672823	0	0.268219
N by sample	171.43	1333.25	747.387	1027.9	16294.3	352.09	617.206	2702.54	3294.19	0	19142.6																		mean	0.486184
N_All cohort	45682.9											26	N	1.21508		94	sum[n(n-1]												stdev	0.471667
gamma	9	9	9	9	9	9	9	9	9	9	9	650	N(N-1)	H_All cohort															gamma	2	1	3	2	3	3	4	4	2	0	4
beta	4.5	9	3	4.5	3	3	2.25	2.25	4.5	0	2.25																		Shannon Evennes by sample read count [H/ln(gamma)]	0.969204	#DIV/0!	0.756713	0.251097	0.0827985	0.922311	0.920703	0.688704	0.0970679	#NUM!	0.193479
beta range	0 to 9 (gamma)																												0= not even, 1 =even	high	NA	high	low	low	high	high	low	low	NA	low
Shannon Evenness_All cohort [H/ln(gamma)]	0.553008																												Conclusion:uneven distribution;
Simpson reciprocal index (D)	6.91489
N(N-1)/sum[n(n-1)]
