# Supplementary material for: A multicentre study reveals dysbiosis in the microbial co-infection and antimicrobial resistance gene profile in the nasopharynx of COVID-19 patients
Source: Sci Rep. 2023 Mar 13;13:4122. doi: 10.1038/s41598-023-30504-3 (PMC10009844; doi:10.1038/s41598-023-30504-3)
Supplement: Supplementary file 6 — Supplementary Table 5. [file 41598_2023_30504_MOESM6_ESM.xlsx]

## Sheet: Sheet1
Recovered (91)	Abundance	Healthy (30 common)	Abundance	COVID-19 (61 common)	Abundance	COVID-Rec (3 common)	Abundance	COVID-Healthy	Abundance	Recovered -Healthy (24 common)	Abundance	COVID-Rec-Healthy (1 common)	Abundance
Staphylococcus capitis	5.88619	Rheinheimera sp. D18	23.0191	Streptococcus salivarius	19.1282	Acinetobacter johnsonii	0.123644	nil shared		Acinetobacter indicus	2.56954	Pseudomonas putida	0.466218
Uncultured bacterium	5.05856	Orbus sp. IPMB12	2.00866	Streptococcus mitis	18.1317	Acinetobacter johnsonii	0.210986			Acinetobacter indicus	0.356254	Pseudomonas putida	0.145753
Cupriavidus metallidurans	2.83353	Pseudomonas sp. phDV1	1.75458	Neisseria subflava	13.7663	Corynebacterium segmentosum	0.139071			Acinetobacter junii	1.84587	Pseudomonas putida	0.257591
Moraxella osloensis	2.60419	Idiomarinaceae bacterium HL-53	0.972859	Veillonella dispar	11.033	Corynebacterium segmentosum	1.25878			Acinetobacter junii	0.256797
Escherichia coli	2.41461	Alishewanella sp. 205	0.888332	Uncultured bacterium	3.30633	Staphylococcus epidermidis	0.728348			Brevundimonas sp. Bb-A	4.85287
Streptococcus pneumoniae	1.60125	Sphingobacterium psychroaquaticum	0.75415	Veillonella parvula	2.34992	Staphylococcus epidermidis	5.12685			Brevundimonas sp. Bb-A	0.283353
Ralstonia pickettii	1.55334	Pseudomonas sihuiensis	0.722583	Prevotella melaninogenica	2.25602					Brevundimonas sp. DS20	1.37677
Micrococcus luteus	1.45753	Pseudomonas sp. SWI44	0.683339	Streptococcus parasanguinis	2.22295					Brevundimonas sp. DS20	0.720612
Rheinheimera sp. D18	1.32707	Pseudomonas alcaliphila	0.558359	Streptococcus sp. LPB0220	1.97566					Chryseobacterium indologenes	0.404644
Elizabethkingia anophelis	1.24553	Pseudomonas sp. VLB120	0.445756	Haemophilus parainfluenzae	1.95192					Chryseobacterium indologenes	0.132799
Cutibacterium acnes	1.08041	Pseudomonas knackmussii	0.429659	Streptococcus pneumoniae	1.64927					Empedobacter brevis	1.52324
Acinetobacter schindleri	0.958098	Rheinheimera sp. F8	0.414692	Neisseria flavescens	1.26051					Empedobacter brevis	0.599321
Pseudomonas sp. R2A2	0.955041	Sphingobacterium sp. DR205	0.357998	Veillonella atypica	1.10667					Enterobacter cloacae	0.31266
Pseudomonas sp. THAF187a	0.946887	Empedobacter falsenii	0.280826	Streptococcus oralis	0.963518					Enterobacter cloacae	0.238505
Acinetobacter baumannii	0.943829	Pedobacter cryoconitis	0.262121	Neisseria meningitidis	0.907348					Enterobacter hormaechei	3.45324
Staphylococcus hominis	0.890828	Chryseobacterium lactis	0.260411	Streptococcus milleri	0.827717					Enterobacter hormaechei	0.730805
Ralstonia solanacearum	0.787883	Shewanella woodyi	0.25515	Streptococcus dysgalactiae	0.697304					Exiguobacterium mexicanum	0.270716
Haemophilus influenzae	0.771575	Flavobacterium album	0.254599	Campylobacter concisus	0.606273					Exiguobacterium mexicanum	0.0968291
Cloacibacterium normanense	0.734882	Pedobacter sp. HDW13	0.209083	Prevotella intermedia	0.538665					Flavobacterium sp. CJ74	0.768517
Brevundimonas sp. ALBL_005	0.611552	Grimontia hollisae	0.206373	Prevotella oris	0.493707					Flavobacterium sp. CJ74	0.55915
Staphylococcus arlettae	0.497396	Ochrobactrum anthropi	0.198	Streptococcus gwangjuense	0.490607					Klebsiella pneumoniae	2.65636
Dolosigranulum pigrum	0.495357	Kosakonia cowanii	0.193253	Alloprevotella sp. E39	0.414265					Klebsiella pneumoniae	0.305776
Exiguobacterium sp. AT1b	0.433183	Aeromonas sp. ASNIH5	0.166585	Pseudoleptotrichia goodfellowii	0.391805					Klebsiella quasipneumoniae	0.155946
Staphylococcus aureus	0.429106	Pedobacter chitinilyticus	0.141493	Streptococcus agalactiae	0.390652					Klebsiella quasipneumoniae	0.124191
Staphylococcus haemolyticus	0.42401	Brevundimonas subvibrioides	0.139439	Granulicatella adiacens	0.371197					Myroides anatoliensis	0.253794
Acinetobacter towneri	0.405663	Pseudomonas sp. JY-Q	0.136145	Streptococcus thermophilus	0.334123					Myroides anatoliensis	0.102636
Pseudomonas sp. THAF42	0.405663	Pseudomonas sp. SWI6	0.120171	Fusobacterium pseudoperiodonticum	0.33072					Pedobacter sp. KBS0701	0.239612
Nocardioides sp. JQ2195	0.378143	Comamonas testosteroni	0.106781	Streptococcus australis	0.326466					Pedobacter sp. KBS0701	0.0988676
Chryseobacterium taklimakanense	0.375085	Sphingobacterium alimentarium	0.100358	Gemella sanguinis	0.320341					Pseudomonas aeruginosa	0.141676
Acinetobacter haemolyticus	0.371008	Plesiomonas shigelloides	0.0968612	Streptococcus sp. oral taxon 064	0.311757					Pseudomonas aeruginosa	0.100125
Agrobacterium tumefaciens	0.357758	30 unique		Streptococcus gordonii	0.275023					Pseudomonas mendocina	11.6377
Fimbriimonas ginsengisoli	0.344508			Streptococcus constellatus	0.258481					Pseudomonas mendocina	3.11994
Agrobacterium fabrum	0.334315			Streptococcus koreensis	0.246948					Pseudomonas oleovorans	3.24676
Staphylococcus cohnii	0.311892			Campylobacter sp. oral clone HB035	0.22774					Pseudomonas oleovorans	0.726728
Staphylococcus warneri	0.304757			Streptococcus vestibularis	0.213069					Pseudomonas sp. LPH1	25.3199
Acinetobacter pittii	0.28743			Actinobacillus equuli	0.211916					Pseudomonas sp. LPH1	0.984599
Nocardioides daphniae	0.285391			Neisseria elongata	0.204996					Pseudomonas stutzeri	8.48427
Corynebacterium striatum	0.280295			Streptococcus anginosus	0.201971					Pseudomonas stutzeri	0.264409
Kocuria palustris	0.267044			Eikenella corrodens	0.201423					Rheinheimera sp. LHK132	1.9912
Marmoricola scoriae	0.261948			Leptotrichia hofstadii	0.199929					Rheinheimera sp. LHK132	0.24564
Acinetobacter sp. SWBY1	0.257871			Haemophilus parahaemolyticus	0.199589					Sphingobacterium hotanense	0.365695
Sphingobacterium daejeonense	0.257871			Streptococcus sp. oral taxon 431	0.197566					Sphingobacterium hotanense	0.210986
Staphylococcus lugdunensis	0.251756			Mannheimia granulomatis	0.185788					Sphingobacterium sp. B29	0.968291
Sphingobacterium sp. DR205	0.241563			Haemophilus haemolyticus	0.18074					Sphingobacterium sp. B29	0.188379
Corynebacterium simulans	0.233409			Pseudomonas azotoformans	0.167279					Sphingobacterium sp. G1-14	1.96308
Flavobacterium columnare	0.233409			Prevotella scopos	0.166844					Sphingobacterium sp. G1-14	0.651702
Sphingobacterium sp. ML3W	0.227294			Streptococcus pseudopneumoniae	0.157845					Stenotrophomonas maltophilia	0.671954
Flavobacterium psychrophilum	0.207928			Streptococcus cristatus	0.157221					Stenotrophomonas maltophilia	0.206909
Paracoccus contaminans	0.203851			Prevotella sp. oral taxon 299	0.152684
Sphingobacterium multivorum	0.199774			Campylobacter showae	0.152476					97 species in all in healthy plus recovered (non-redundant) at >0.1% abundance
Lawsonella clevelandensis	0.196716			Porphyromonas gingivalis	0.151719					17 at >1%
Chryseobacterium arthrosphaerae	0.193658			Leptotrichia sp. oral taxon 212	0.14376
Flavobacterium alkalisoli	0.192639			Bergeyella cardium	0.142002
Acinetobacter lwoffii	0.19162			Aggregatibacter segnis	0.140187
Agromyces flavus	0.188562			Capnocytophaga leadbetteri	0.13945
Bdellovibrio bacteriovorus	0.185504			Leptotrichia wadei	0.133116
Acinetobacter sp. ACNIH1	0.175312			Leptotrichia buccalis	0.120979
Chroococcidiopsis thermalis	0.171235			Lacrimispora sphenoides	0.120638
Sphingobacterium thalpophilum	0.169196			Gemella haemolysans	0.117765
Acinetobacter sp. WCHA45	0.167158			Capnocytophaga sp. FDAARGOS_737	0.108898
Corynebacterium aurimucosum	0.14983			Prevotella jejuni	0.0963064
Tessaracoccus flavus	0.147792			61 unique
Methylophilus sp. TWE2	0.144734
Sphingobacterium sp. dk4302	0.142696
Chryseobacterium sp. G0186	0.139638
Acinetobacter tandoii	0.135561
Brevundimonas mediterranea	0.133522
Solimonas sp. K1W22B-7	0.133522
Aerococcus viridans	0.129445
Cupriavidus taiwanensis	0.126387
Flavobacterium anhuiense	0.126387
Comamonas thiooxydans	0.12231
Aeromonas veronii	0.117214
Myroides odoratimimus	0.115176
Staphylococcus saprophyticus	0.114156
Enterobacteriaceae bacterium ENNIH1	0.113137
Acinetobacter nosocomialis	0.111099
Corynebacterium ulcerans	0.111099
Chryseobacterium haifense	0.110079
Flavobacterium sediminis	0.110079
Corynebacterium jeikeium	0.10906
Corynebacterium glaucum	0.107022
Bacillus megaterium	0.106002
Streptococcus mitis	0.106002
Macrococcus sp. IME1552	0.101925
Brevundimonas sp. GW460-12-10-14-LB2	0.100906
Sphingomonas sp. IC081	0.100906
Enterobacter asburiae	0.0988676
Enterobacter bugandensis	0.0958098
Staphylococcus pasteuri	0.0958098
Staphylococcus sciuri	0.0958098
91 unique
